# Supplementary material for: In-depth proteome analysis of brain tissue from Ewsr1 knockout mouse by multiplexed isobaric tandem mass tag labeling
Source: Sci Rep. 2023 Sep 14;13:15261. doi: 10.1038/s41598-023-42161-7 (PMC10502055; doi:10.1038/s41598-023-42161-7)
Supplement: Supplementary file 1 — Supplementary Tables. [file 41598_2023_42161_MOESM1_ESM.xlsx]

## Sheet: S1
Supplementary Table S1. MSstatsTMT annotation file
Run	Fraction	TechRepMixture	Channel	Condition	Mixture	BioReplicate
20191005_EWS_TMT6_F1.raw	1	1	126	CON	mixture1	mixture1_CON
20191005_EWS_TMT6_F1.raw	1	1	127	CON	mixture1	mixture1_CON
20191005_EWS_TMT6_F1.raw	1	1	128	CON	mixture1	mixture1_CON
20191005_EWS_TMT6_F1.raw	1	1	129	EWS	mixture1	mixture1_EWS
20191005_EWS_TMT6_F1.raw	1	1	130	EWS	mixture1	mixture1_EWS
20191005_EWS_TMT6_F1.raw	1	1	131	EWS	mixture1	mixture1_EWS
20191005_EWS_TMT6_F2.raw	2	1	126	CON	mixture1	mixture1_CON
20191005_EWS_TMT6_F2.raw	2	1	127	CON	mixture1	mixture1_CON
20191005_EWS_TMT6_F2.raw	2	1	128	CON	mixture1	mixture1_CON
20191005_EWS_TMT6_F2.raw	2	1	129	EWS	mixture1	mixture1_EWS
20191005_EWS_TMT6_F2.raw	2	1	130	EWS	mixture1	mixture1_EWS
20191005_EWS_TMT6_F2.raw	2	1	131	EWS	mixture1	mixture1_EWS
20191005_EWS_TMT6_F3.raw	3	1	126	CON	mixture1	mixture1_CON
20191005_EWS_TMT6_F3.raw	3	1	127	CON	mixture1	mixture1_CON
20191005_EWS_TMT6_F3.raw	3	1	128	CON	mixture1	mixture1_CON
20191005_EWS_TMT6_F3.raw	3	1	129	EWS	mixture1	mixture1_EWS
20191005_EWS_TMT6_F3.raw	3	1	130	EWS	mixture1	mixture1_EWS
20191005_EWS_TMT6_F3.raw	3	1	131	EWS	mixture1	mixture1_EWS
20191005_EWS_TMT6_F4.raw	4	1	126	CON	mixture1	mixture1_CON
20191005_EWS_TMT6_F4.raw	4	1	127	CON	mixture1	mixture1_CON
20191005_EWS_TMT6_F4.raw	4	1	128	CON	mixture1	mixture1_CON
20191005_EWS_TMT6_F4.raw	4	1	129	EWS	mixture1	mixture1_EWS
20191005_EWS_TMT6_F4.raw	4	1	130	EWS	mixture1	mixture1_EWS
20191005_EWS_TMT6_F4.raw	4	1	131	EWS	mixture1	mixture1_EWS
20191005_EWS_TMT6_F5.raw	5	1	126	CON	mixture1	mixture1_CON
20191005_EWS_TMT6_F5.raw	5	1	127	CON	mixture1	mixture1_CON
20191005_EWS_TMT6_F5.raw	5	1	128	CON	mixture1	mixture1_CON
20191005_EWS_TMT6_F5.raw	5	1	129	EWS	mixture1	mixture1_EWS
20191005_EWS_TMT6_F5.raw	5	1	130	EWS	mixture1	mixture1_EWS
20191005_EWS_TMT6_F5.raw	5	1	131	EWS	mixture1	mixture1_EWS
20191005_EWS_TMT6_F6.raw	6	1	126	CON	mixture1	mixture1_CON
20191005_EWS_TMT6_F6.raw	6	1	127	CON	mixture1	mixture1_CON
20191005_EWS_TMT6_F6.raw	6	1	128	CON	mixture1	mixture1_CON
20191005_EWS_TMT6_F6.raw	6	1	129	EWS	mixture1	mixture1_EWS
20191005_EWS_TMT6_F6.raw	6	1	130	EWS	mixture1	mixture1_EWS
20191005_EWS_TMT6_F6.raw	6	1	131	EWS	mixture1	mixture1_EWS
20191005_EWS_TMT6_F7.raw	7	1	126	CON	mixture1	mixture1_CON
20191005_EWS_TMT6_F7.raw	7	1	127	CON	mixture1	mixture1_CON
20191005_EWS_TMT6_F7.raw	7	1	128	CON	mixture1	mixture1_CON
20191005_EWS_TMT6_F7.raw	7	1	129	EWS	mixture1	mixture1_EWS
20191005_EWS_TMT6_F7.raw	7	1	130	EWS	mixture1	mixture1_EWS
20191005_EWS_TMT6_F7.raw	7	1	131	EWS	mixture1	mixture1_EWS
20191005_EWS_TMT6_F8.raw	8	1	126	CON	mixture1	mixture1_CON
20191005_EWS_TMT6_F8.raw	8	1	127	CON	mixture1	mixture1_CON
20191005_EWS_TMT6_F8.raw	8	1	128	CON	mixture1	mixture1_CON
20191005_EWS_TMT6_F8.raw	8	1	129	EWS	mixture1	mixture1_EWS
20191005_EWS_TMT6_F8.raw	8	1	130	EWS	mixture1	mixture1_EWS
20191005_EWS_TMT6_F8.raw	8	1	131	EWS	mixture1	mixture1_EWS
20191005_EWS_TMT6_F9.raw	9	1	126	CON	mixture1	mixture1_CON
20191005_EWS_TMT6_F9.raw	9	1	127	CON	mixture1	mixture1_CON
20191005_EWS_TMT6_F9.raw	9	1	128	CON	mixture1	mixture1_CON
20191005_EWS_TMT6_F9.raw	9	1	129	EWS	mixture1	mixture1_EWS
20191005_EWS_TMT6_F9.raw	9	1	130	EWS	mixture1	mixture1_EWS
20191005_EWS_TMT6_F9.raw	9	1	131	EWS	mixture1	mixture1_EWS
20191005_EWS_TMT6_F10.raw	10	1	126	CON	mixture1	mixture1_CON
20191005_EWS_TMT6_F10.raw	10	1	127	CON	mixture1	mixture1_CON
20191005_EWS_TMT6_F10.raw	10	1	128	CON	mixture1	mixture1_CON
20191005_EWS_TMT6_F10.raw	10	1	129	EWS	mixture1	mixture1_EWS
20191005_EWS_TMT6_F10.raw	10	1	130	EWS	mixture1	mixture1_EWS
20191005_EWS_TMT6_F10.raw	10	1	131	EWS	mixture1	mixture1_EWS
20191005_EWS_TMT6_F11.raw	11	1	126	CON	mixture1	mixture1_CON
20191005_EWS_TMT6_F11.raw	11	1	127	CON	mixture1	mixture1_CON
20191005_EWS_TMT6_F11.raw	11	1	128	CON	mixture1	mixture1_CON
20191005_EWS_TMT6_F11.raw	11	1	129	EWS	mixture1	mixture1_EWS
20191005_EWS_TMT6_F11.raw	11	1	130	EWS	mixture1	mixture1_EWS
20191005_EWS_TMT6_F11.raw	11	1	131	EWS	mixture1	mixture1_EWS
20191005_EWS_TMT6_F12.raw	12	1	126	CON	mixture1	mixture1_CON
20191005_EWS_TMT6_F12.raw	12	1	127	CON	mixture1	mixture1_CON
20191005_EWS_TMT6_F12.raw	12	1	128	CON	mixture1	mixture1_CON
20191005_EWS_TMT6_F12.raw	12	1	129	EWS	mixture1	mixture1_EWS
20191005_EWS_TMT6_F12.raw	12	1	130	EWS	mixture1	mixture1_EWS
20191005_EWS_TMT6_F12.raw	12	1	131	EWS	mixture1	mixture1_EWS
20191005_EWS_TMT6_F13.raw	13	1	126	CON	mixture1	mixture1_CON
20191005_EWS_TMT6_F13.raw	13	1	127	CON	mixture1	mixture1_CON
20191005_EWS_TMT6_F13.raw	13	1	128	CON	mixture1	mixture1_CON
20191005_EWS_TMT6_F13.raw	13	1	129	EWS	mixture1	mixture1_EWS
20191005_EWS_TMT6_F13.raw	13	1	130	EWS	mixture1	mixture1_EWS
20191005_EWS_TMT6_F13.raw	13	1	131	EWS	mixture1	mixture1_EWS
20191005_EWS_TMT6_F14.raw	14	1	126	CON	mixture1	mixture1_CON
20191005_EWS_TMT6_F14.raw	14	1	127	CON	mixture1	mixture1_CON
20191005_EWS_TMT6_F14.raw	14	1	128	CON	mixture1	mixture1_CON
20191005_EWS_TMT6_F14.raw	14	1	129	EWS	mixture1	mixture1_EWS
20191005_EWS_TMT6_F14.raw	14	1	130	EWS	mixture1	mixture1_EWS
20191005_EWS_TMT6_F14.raw	14	1	131	EWS	mixture1	mixture1_EWS
20191005_EWS_TMT6_F15.raw	15	1	126	CON	mixture1	mixture1_CON
20191005_EWS_TMT6_F15.raw	15	1	127	CON	mixture1	mixture1_CON
20191005_EWS_TMT6_F15.raw	15	1	128	CON	mixture1	mixture1_CON
20191005_EWS_TMT6_F15.raw	15	1	129	EWS	mixture1	mixture1_EWS
20191005_EWS_TMT6_F15.raw	15	1	130	EWS	mixture1	mixture1_EWS
20191005_EWS_TMT6_F15.raw	15	1	131	EWS	mixture1	mixture1_EWS
20191005_EWS_TMT6_F16.raw	16	1	126	CON	mixture1	mixture1_CON
20191005_EWS_TMT6_F16.raw	16	1	127	CON	mixture1	mixture1_CON
20191005_EWS_TMT6_F16.raw	16	1	128	CON	mixture1	mixture1_CON
20191005_EWS_TMT6_F16.raw	16	1	129	EWS	mixture1	mixture1_EWS
20191005_EWS_TMT6_F16.raw	16	1	130	EWS	mixture1	mixture1_EWS
20191005_EWS_TMT6_F16.raw	16	1	131	EWS	mixture1	mixture1_EWS
20191005_EWS_TMT6_F17.raw	17	1	126	CON	mixture1	mixture1_CON
20191005_EWS_TMT6_F17.raw	17	1	127	CON	mixture1	mixture1_CON
20191005_EWS_TMT6_F17.raw	17	1	128	CON	mixture1	mixture1_CON
20191005_EWS_TMT6_F17.raw	17	1	129	EWS	mixture1	mixture1_EWS
20191005_EWS_TMT6_F17.raw	17	1	130	EWS	mixture1	mixture1_EWS
20191005_EWS_TMT6_F17.raw	17	1	131	EWS	mixture1	mixture1_EWS
20191005_EWS_TMT6_F18.raw	18	1	126	CON	mixture1	mixture1_CON
20191005_EWS_TMT6_F18.raw	18	1	127	CON	mixture1	mixture1_CON
20191005_EWS_TMT6_F18.raw	18	1	128	CON	mixture1	mixture1_CON
20191005_EWS_TMT6_F18.raw	18	1	129	EWS	mixture1	mixture1_EWS
20191005_EWS_TMT6_F18.raw	18	1	130	EWS	mixture1	mixture1_EWS
20191005_EWS_TMT6_F18.raw	18	1	131	EWS	mixture1	mixture1_EWS
20191005_EWS_TMT6_F19.raw	19	1	126	CON	mixture1	mixture1_CON
20191005_EWS_TMT6_F19.raw	19	1	127	CON	mixture1	mixture1_CON
20191005_EWS_TMT6_F19.raw	19	1	128	CON	mixture1	mixture1_CON
20191005_EWS_TMT6_F19.raw	19	1	129	EWS	mixture1	mixture1_EWS
20191005_EWS_TMT6_F19.raw	19	1	130	EWS	mixture1	mixture1_EWS
20191005_EWS_TMT6_F19.raw	19	1	131	EWS	mixture1	mixture1_EWS
20191005_EWS_TMT6_F20.raw	20	1	126	CON	mixture1	mixture1_CON
20191005_EWS_TMT6_F20.raw	20	1	127	CON	mixture1	mixture1_CON
20191005_EWS_TMT6_F20.raw	20	1	128	CON	mixture1	mixture1_CON
20191005_EWS_TMT6_F20.raw	20	1	129	EWS	mixture1	mixture1_EWS
20191005_EWS_TMT6_F20.raw	20	1	130	EWS	mixture1	mixture1_EWS
20191005_EWS_TMT6_F20.raw	20	1	131	EWS	mixture1	mixture1_EWS
20191005_EWS_TMT6_F21.raw	21	1	126	CON	mixture1	mixture1_CON
20191005_EWS_TMT6_F21.raw	21	1	127	CON	mixture1	mixture1_CON
20191005_EWS_TMT6_F21.raw	21	1	128	CON	mixture1	mixture1_CON
20191005_EWS_TMT6_F21.raw	21	1	129	EWS	mixture1	mixture1_EWS
20191005_EWS_TMT6_F21.raw	21	1	130	EWS	mixture1	mixture1_EWS
20191005_EWS_TMT6_F21.raw	21	1	131	EWS	mixture1	mixture1_EWS
20191005_EWS_TMT6_F22.raw	22	1	126	CON	mixture1	mixture1_CON
20191005_EWS_TMT6_F22.raw	22	1	127	CON	mixture1	mixture1_CON
20191005_EWS_TMT6_F22.raw	22	1	128	CON	mixture1	mixture1_CON
20191005_EWS_TMT6_F22.raw	22	1	129	EWS	mixture1	mixture1_EWS
20191005_EWS_TMT6_F22.raw	22	1	130	EWS	mixture1	mixture1_EWS
20191005_EWS_TMT6_F22.raw	22	1	131	EWS	mixture1	mixture1_EWS
20191005_EWS_TMT6_F23.raw	23	1	126	CON	mixture1	mixture1_CON
20191005_EWS_TMT6_F23.raw	23	1	127	CON	mixture1	mixture1_CON
20191005_EWS_TMT6_F23.raw	23	1	128	CON	mixture1	mixture1_CON
20191005_EWS_TMT6_F23.raw	23	1	129	EWS	mixture1	mixture1_EWS
20191005_EWS_TMT6_F23.raw	23	1	130	EWS	mixture1	mixture1_EWS
20191005_EWS_TMT6_F23.raw	23	1	131	EWS	mixture1	mixture1_EWS
20191005_EWS_TMT6_F24.raw	24	1	126	CON	mixture1	mixture1_CON
20191005_EWS_TMT6_F24.raw	24	1	127	CON	mixture1	mixture1_CON
20191005_EWS_TMT6_F24.raw	24	1	128	CON	mixture1	mixture1_CON
20191005_EWS_TMT6_F24.raw	24	1	129	EWS	mixture1	mixture1_EWS
20191005_EWS_TMT6_F24.raw	24	1	130	EWS	mixture1	mixture1_EWS
20191005_EWS_TMT6_F24.raw	24	1	131	EWS	mixture1	mixture1_EWS

## Sheet: S2
Supplementary Table S2. Total quantified proteins list of TMT 6-plex quantification experiment
#	Protein FDR Confidence: Combined	Uniprot Accession	Description	Exp. q-value : Combined	Marked as	Species Map	Protein Group ID	Number of Grouped proteins	Proteins in protein group	Sum PEP Score	Coverage [%]	# Peptides	# PSMs	# Unique Peptides	# AAs	MW [kDa]	calc. pI	Score Sequest HT: Sequest HT	# Peptides (by Search Engine): Sequest HT	# Razor Peptides	Normalized log2(intensity of TMT126) Wild-type 1	Normalized log2(intensity of TMT127) Wild-type 2	Normalized log2(intensity of TMT128) Wild-type 3	Normalized log2(intensity of TMT129) EWS Knock-out 1	Normalized log2(intensity of TMT130) EWS Knock-out 2	Normalized log2(intensity of TMT131) EWS Knock-out 3
1	High	B2KGT5	Microtubule-associated protein OS=Mus musculus GN=Map2 PE=2 SV=1	0	Mouse	Mus musculus	1066	2	B2KGT5;G3UYR3	184.554	49	27	159	1	467	49.3	9.44	562.88	27	0	1788.7	2395.9	828.3	126	138.5	86.1
2	High	Q5SUS9	RNA-binding protein EWS OS=Mus musculus GN=Ewsr1 PE=1 SV=1	0	Mouse	Mus musculus	9798	6	Q3UI30;Q5SUS9;Q5SUT0;Q61545;Q6NVA3;Q9CRS5	54.968	13	8	33	8	661	69	9.29	108.19	8	0	13456.6	13199.5	15565.2	2616.7	2721.7	2646.9
3	High	Q3TVY0	Putative uncharacterized protein OS=Mus musculus GN=Psmd8 PE=2 SV=1	0	Mouse	Mus musculus	9038	5	Q3TI95;Q3TVY0;Q3TW90;Q3U617;Q99JB5	71.599	35	11	44	1	307	34.8	8.87	156.48	11	0	1342.4	1296.8	1089.9	262	257.4	296.9
4	High	Q4FJU1	Serpine2 protein OS=Mus musculus GN=Serpine2 PE=2 SV=1	0	Mouse	Mus musculus	5184	1	Q4FJU1	71.644	36	13	28	1	397	44.2	9.85	92.78	13	0	534.6	365.3	353.4	145.2	139.7	125.8
5	High	Q3UXS0	Secretory carrier-associated membrane protein 3 OS=Mus musculus GN=Scamp3 PE=1 SV=1	0	Mouse	Mus musculus	4543	2	Q3UK26;Q3UXS0	95.091	37	13	44	1	350	38.6	7.64	181.95	13	0	591.3	699.6	793.5	185.6	200.2	184.5
6	High	P04370-7	Isoform 7 of Myelin basic protein OS=Mus musculus GN=Mbp	0	Mouse	Mus musculus	2091	2	F6ZIA4;P04370-7	214.697	87	23	708	1	158	17.2	10.87	2382.84	23	0	1891.9	1526.9	2995.3	607.7	937.6	1353.8
7	High	Q3UVW5	Transporter OS=Mus musculus GN=Slc6a3 PE=2 SV=1	0	Mouse	Mus musculus	4916	9	E9PXG1;G5E8Z4;P31651;Q3UVW5;Q61327;Q8C009;Q8VCS9;Q9JJ41;Q9R0X6	31.312	10	8	13	7	619	68.8	7.21	36.27	8	0	10374.8	3071.7	1258.4	3722	1383.5	1344.2
8	High	P24529	Tyrosine 3-monooxygenase OS=Mus musculus GN=Th PE=1 SV=3	0	Mouse	Mus musculus	3326	7	D3Z0B1;D6RGQ9;E9Q9G5;F6VPB5;P24529;Q3UTB3;Q91ZN2	75.858	40	15	33	15	498	56	6.15	116.2	15	0	20852.9	5538.7	3290	7650.1	3170	4043.8
9	High	P15948	Kallikrein 1-related peptidase b22 OS=Mus musculus GN=Klk1b22 PE=1 SV=1	0.004	Mouse	Mus musculus	9389	1	P15948	5.693	8	1	1	1	259	28.4	6.65	5.19	1	0	155	84.7	943	61.6	66.5	64.7
10	High	E9Q4D5	GTP-binding protein REM 2 OS=Mus musculus GN=Rem2 PE=4 SV=1	0	Mouse	Mus musculus	319	5	E9PVZ0;E9Q4D5;F6Z0Z5;Q8VEL9;Q8VEL9-2	54.266	29	9	16	9	341	37.4	7.39	61.82	9	0	5766.2	3421.2	2404.6	2328.9	2782.9	1995.7
11	High	P22005	Proenkephalin-A OS=Mus musculus GN=Penk PE=2 SV=2	0	Mouse	Mus musculus	3373	3	B1AZQ0;P22005;Q3UXY8	48.903	51	11	17	11	268	31	5.68	47.07	11	0	4933.9	3645.7	3186.8	2088.6	1874.4	2929.8
12	High	Q7TPG2	Pde10a OS=Mus musculus GN=Pde10a PE=4 SV=1	0	Mouse	Mus musculus	3328	10	D3YZR4;F2Z3Z4;F8WHK3;Q7TPG1;Q7TPG2;Q8CA95;Q8CA95-2;Q8CA95-3;Q8CA95-4;S4R197	195.664	37	27	100	27	797	90.2	6.65	340.03	27	0	38926.7	21047.9	10839.4	16789.2	15391.2	12974.3
13	High	P49650	P2Y purinoceptor 1 OS=Mus musculus GN=P2ry1 PE=2 SV=1	0.001	Mouse	Mus musculus	9527	3	A5JVP3;P49650;Q8BMJ5	8.702	5	2	2	2	373	42.2	9.22	6.37	2	0	729.3	402	1024.1	320.4	350.9	850
14	High	Q8BHB9	Chloride intracellular channel protein 6 OS=Mus musculus GN=Clic6 PE=2 SV=1	0	Mouse	Mus musculus	7205	2	E0CY42;Q8BHB9	19.387	10	4	6	4	596	62.8	4.32	22.85	4	0	1946.9	2023.8	2223.9	868.7	1648.7	1914.8
15	High	Q8BGN2	UPF0462 protein C4orf33 homolog OS=Mus musculus GN=D3Ertd751e PE=2 SV=1	0	Mouse	Mus musculus	6557	4	D6RH74;F8WJL8;Q8BGN2;Q8BGN2-2	31.817	38	6	7	6	192	22.4	5.58	26.46	6	0	2050.1	2137.1	2618	919.2	1021.5	1298.8
16	High	Q80TB8	Synaptic vesicle membrane protein VAT-1 homolog-like OS=Mus musculus GN=Vat1l PE=2 SV=2	0	Mouse	Mus musculus	6669	3	D3Z434;Q80TB8;Q8BL94	157.521	52	21	113	21	417	45.8	5.06	402.44	21	0	30786.8	25763.5	29620.1	14045.7	18339.9	35952.4
17	High	P84309-2	Isoform 2 of Adenylate cyclase type 5 OS=Mus musculus GN=Adcy5	0	Mouse	Mus musculus	4724	10	P51829;P84309;P84309-2;Q3TSQ4;Q3U1P1;Q3U1X9;Q3UR61;Q3UU15;Q6RSD4;Q91WF3	128.005	20	26	54	20	1348	148.3	7.55	173.69	26	6	30349.6	15938.7	8235.2	13858.9	10168.9	8739
18	High	P0C5J4	Probable G-protein coupled receptor 52 OS=Mus musculus GN=Gpr52 PE=3 SV=1	0.008	Mouse	Mus musculus	2119	1	P0C5J4	4.178	3	1	2	1	361	41.3	7.87	5.89	1	0	924.5	596.9	178.9	422.7	247.7	198.3
19	High	A2ARS0	Ankyrin repeat domain-containing protein 63 OS=Mus musculus GN=Ankrd63 PE=3 SV=1	0	Mouse	Mus musculus	2572	1	A2ARS0	31.724	16	6	15	6	390	41	10.83	42.22	6	0	10418.1	4659.1	1594.6	4858.4	2630.3	1607
20	High	Q9DCB4-2	Isoform 2 of cAMP-regulated phosphoprotein 21 OS=Mus musculus GN=Arpp21	0	Mouse	Mus musculus	5031	4	E0CXW0;E0CY19;E0CYS3;Q9DCB4-2	26.896	51	6	10	1	88	9.5	4.92	30.08	6	0	270.8	179	24.6	128.1	91.5	29.2
21	High	Q5DTX9	MKIAA1435 protein (Fragment) OS=Mus musculus GN=Wdfy1 PE=2 SV=1	0	Mouse	Mus musculus	1687	6	D3YWG9;D3Z057;E9Q4P1;Q5DTX9;Q8R3I5;Q9DAD3	39.537	26	8	15	8	411	46.3	7.34	50	8	0	3915.1	4541.1	3880.1	1906.3	1749.1	1589.2
22	High	Q7TQA1	Immunoglobulin superfamily member 1 OS=Mus musculus GN=Igsf1 PE=2 SV=1	0	Mouse	Mus musculus	5432	5	Q7TQA1;Q7TQA1-2;Q7TQA1-3;Q7TQA1-5;Q8BVV4	24.638	4	6	6	6	1317	146.9	5.86	19.91	6	0	1614	1299.9	1808.4	790.1	1270.2	1849.1
23	High	D3YX79	Proteasome subunit alpha type OS=Mus musculus GN=Gm8394 PE=3 SV=1	0	Mouse	Mus musculus	3540	1	D3YX79	101.303	61	11	101	1	241	26.4	4.89	401.47	11	0	280.1	177.7	366.6	138.2	166	386.3
24	High	Q9CZA5	Zinc finger CCHC domain-containing protein 12 OS=Mus musculus GN=Zcchc12 PE=1 SV=1	0.005	Mouse	Mus musculus	8311	1	Q9CZA5	5.207	4	1	1	1	402	45.1	5.39	3.69	1	0	19.4	14.1	15.9	9.7	10.9	12.2
25	High	E9QP54	Jouberin OS=Mus musculus GN=Ahi1 PE=4 SV=1	0	Mouse	Mus musculus	10070	7	E9Q552;E9QP54;Q3KQM7;Q3TM46;Q8K3E4;Q8K3E5;Q8K3E5-2	189.309	43	36	64	36	1047	119.6	7.2	235.69	36	0	18673.9	17704.6	16045	9370.1	13297.3	21349.5
26	High	Q01065	Calcium/calmodulin-dependent 3',5'-cyclic nucleotide phosphodiesterase 1B OS=Mus musculus GN=Pde1b PE=1 SV=2	0	Mouse	Mus musculus	9008	3	Q01065;Q6PDS5;Q9DBS6	188.36	51	26	115	24	535	61.2	5.72	365.19	26	2	48365	29023.2	14865.5	24327.9	20163.9	15923.8
27	High	Q6LD55	APOAII OS=Mus musculus GN=Apoa2 PE=2 SV=1	0	Mouse	Mus musculus	10081	1	Q6LD55	21.559	21	3	6	2	102	11.3	7.18	21.51	3	1	3356.4	3027.6	4638.9	1688.8	1419.3	1473.9
28	High	Q3UPX0	Crystallin, mu OS=Mus musculus GN=Crym PE=2 SV=1	0	Mouse	Mus musculus	9235	1	Q3UPX0	132.921	44	13	177	13	313	33.5	5.67	673.84	13	0	55635.5	58692.5	15139.3	28102.2	52089.2	16203.8
29	High	O35668	Huntingtin-associated protein 1 OS=Mus musculus GN=Hap1 PE=1 SV=1	0	Mouse	Mus musculus	674	5	G3UXU7;G3UYE4;G3UZT4;O35668;O35668-2	128.053	41	23	56	23	628	70.1	4.74	175.04	23	0	12330.1	10835.8	9880.8	6278.3	8624.1	13402
30	High	B9UIT4	Acetylcholinesterase OS=Mus musculus GN=Ache PE=2 SV=1	0	Mouse	Mus musculus	6716	3	B9UIT4;P21836;Q78ED5	69.459	33	15	29	15	614	68.1	6.43	92.08	15	0	7673.6	4966.2	4289	3920.2	3567.3	4122.4
31	High	P20917-2	Isoform S-MAG of Myelin-associated glycoprotein OS=Mus musculus GN=Mag	0	Mouse	Mus musculus	8077	3	P20917-2;Q3T1F6;Q3ZB62	109.988	28	12	93	1	582	64.2	5.08	355.28	12	0	819.3	781.6	2425.4	419	706.3	1269.4
32	High	Q3TDN8	Putative uncharacterized protein OS=Mus musculus GN=Bphl PE=2 SV=1	0	Mouse	Mus musculus	3716	3	Q3TDN8;Q8C1P4;Q8R164	105.707	38	14	66	14	299	33.7	8.94	215.16	14	0	18938.9	17779.8	18440.5	9718.5	9542.7	11578.2
33	High	P70169	Double C2-like domain-containing protein beta OS=Mus musculus GN=Doc2b PE=1 SV=2	0	Mouse	Mus musculus	4958	2	P70169;Q924P1	16.325	9	4	5	1	412	45.8	8.07	14.38	4	0	352.6	361.6	312.4	181.9	304.1	298.5
34	High	Q60829	Protein phosphatase 1 regulatory subunit 1B OS=Mus musculus GN=Ppp1r1b PE=2 SV=2	0	Mouse	Mus musculus	1659	3	Q60829;Q60829-2;Q9ERU0	85.345	78	11	52	11	194	21.8	4.65	215.71	11	0	11750.5	6762.4	4522.5	6119.7	3920.6	4618.6
35	High	Q8CF95	Synaptotagmin VIIgamma OS=Mus musculus GN=Syt7 PE=2 SV=1	0	Mouse	Mus musculus	4551	3	Q0D2K7;Q8CF95;Q9R0N7	212.795	41	24	109	1	518	58.2	9.14	404.51	24	0	170.5	118.6	218	88.9	50.6	82.1
36	High	P25785	Metalloproteinase inhibitor 2 OS=Mus musculus GN=Timp2 PE=1 SV=2	0	Mouse	Mus musculus	9202	5	B1AQJ3;P25785;Q6GXA8;Q6PI17;Q8BSJ3	21.869	25	7	8	7	220	24.3	7.49	23.73	7	0	4559.3	4142.2	2831.5	2379.7	3224.8	3326.5
37	High	B2RY68	BAI1-associated protein 3 OS=Mus musculus GN=Baiap3 PE=2 SV=1	0	Mouse	Mus musculus	7741	9	B2RY68;B8JJI2;E9Q350;Q80TT2;Q8CDG5;Q8R212;S4R1E7;S4R1K2;S4R2U8	61.403	10	14	24	13	1150	129	6.25	67.25	14	1	5940.9	4541.7	5548.7	3103.6	4242.9	8943.5
38	High	O54828	Regulator of G-protein signaling 9 OS=Mus musculus GN=Rgs9 PE=1 SV=3	0	Mouse	Mus musculus	1999	5	A1L351;A2A6V6;A2A6V9;O54828;Q3UUR0	48.262	16	10	20	9	675	76.9	9.33	50.97	10	0	7356.7	3148.6	1447.9	3851.7	1821.1	1569.8
39	High	Q9DCB4	cAMP-regulated phosphoprotein 21 OS=Mus musculus GN=Arpp21 PE=1 SV=2	0	Mouse	Mus musculus	8283	17	E0CXW0;E0CY19;E0CYS3;E0CYU3;E0CZ08;E9Q4A0;F6TDX7;F7D425;Q9DCB4;Q9DCB4-10;Q9DCB4-3;Q9DCB4-4;Q9DCB4-5;Q9DCB4-6;Q9DCB4-7;Q9DCB4-8;Q9DCB4-9	33.655	8	7	12	1	807	88.5	7.39	42.2	7	5	6408.4	4541.1	1101.4	3367.3	2455.4	1092.1
40	High	P55099	Tachykinin-3 OS=Mus musculus GN=Tac3 PE=2 SV=2	0.005	Mouse	Mus musculus	8218	1	P55099	4.895	12	1	1	1	116	12.7	8.15	3.88	1	0	431.5	444.5	375.4	231.4	264.8	387.5
41	High	Q80WU9	Ptpn5 protein (Fragment) OS=Mus musculus GN=Ptpn5 PE=2 SV=1	0	Mouse	Mus musculus	8166	5	P54830;P54830-2;P54830-3;P54830-4;Q80WU9	82.281	31	15	38	15	581	64.9	5.24	114.36	15	0	18007.8	11428.3	5557.8	9697.4	8394	5730.8
42	High	B2RSH3	Calponin 1 OS=Mus musculus GN=Cnn1 PE=2 SV=1	0	Mouse	Mus musculus	982	3	B2RSH3;Q08091-2;Q8CBQ2	38.444	30	9	14	6	297	33.3	8.97	46.7	9	0	4771	3050.6	2065.4	2581.5	2570	2530
43	High	P97799	Neurensin-1 OS=Mus musculus GN=Nrsn1 PE=2 SV=1	0	Mouse	Mus musculus	6534	1	P97799	10.339	10	2	3	2	196	21.6	7.99	10.03	2	0	949.4	734.7	656.6	516.1	577.2	714.6
44	High	Q8BQV2	Choline O-acetyltransferase OS=Mus musculus GN=Chat PE=2 SV=1	0	Mouse	Mus musculus	5090	3	Q03059;Q8BQN4;Q8BQV2	59.148	21	12	18	12	645	72.3	7.62	64.93	12	0	7508.8	5004.4	3428.8	4086.7	3494.3	3146.8
45	High	Q3UEZ8	Sodium/bile acid cotransporter 4 OS=Mus musculus GN=Slc10a4 PE=2 SV=1	0	Mouse	Mus musculus	1425	1	Q3UEZ8	15.58	4	3	4	3	437	46.6	5.01	15.23	3	0	656.8	425.1	376.6	363.5	313.4	333.5
46	High	Q03517	Secretogranin-2 OS=Mus musculus GN=Scg2 PE=1 SV=1	0	Mouse	Mus musculus	287	2	Q03517;Q4W8U9	114.162	35	19	67	19	617	70.6	4.75	229.72	19	0	22628.2	18558.4	17494.5	12582	13101.1	17172.3
47	High	Q9QXV0	ProSAAS OS=Mus musculus GN=Pcsk1n PE=1 SV=2	0	Mouse	Mus musculus	1510	1	Q9QXV0	87.059	43	10	55	10	258	27.3	5.85	209.33	10	0	7688.1	7984.9	7399.7	4275	6414.2	9057.5
48	High	Q7TNS7	Acid-sensing ion channel 4 OS=Mus musculus GN=Asic4 PE=2 SV=1	0	Mouse	Mus musculus	3946	2	D3YYS9;Q7TNS7	22.085	8	3	5	3	539	59.2	6.79	23.45	3	0	1697	1039.3	720	945.3	755.4	890.3
49	High	G3XA50	MCG51226 OS=Mus musculus GN=Lrrc10b PE=4 SV=1	0.001	Mouse	Mus musculus	753	1	G3XA50	9.177	9	3	3	3	292	33	7.36	8.24	3	0	993.7	797.8	326.2	560.9	506.4	381.4
50	High	Q9WUT3	Ribosomal protein S6 kinase alpha-2 OS=Mus musculus GN=Rps6ka2 PE=1 SV=1	0	Mouse	Mus musculus	2380	10	Q3TTG3;Q3V226;Q7TPD5;Q810Z3;Q8BWE1;Q8C0P0;Q8C0P0-2;Q8CHM5;Q9JLS2;Q9WUT3	166.714	37	24	75	14	733	83.1	8.5	287	24	0	11589.9	8724.6	6019.8	6595.1	6284.9	5660.1
51	High	Q69ZS6	Synaptic vesicle glycoprotein 2C OS=Mus musculus GN=Sv2c PE=1 SV=2	0	Mouse	Mus musculus	9304	3	A2RSH4;Q3UVQ0;Q69ZS6	66.758	11	11	83	10	727	82.2	5.11	244.03	11	0	10634.8	6189.3	10258.6	6099.2	4608.8	7422.3
52	High	Q8BGF0	Protein AW551984 OS=Mus musculus GN=AW551984 PE=2 SV=1	0	Mouse	Mus musculus	3051	5	D3Z518;D3Z5E6;Q6P8K4;Q8BGF0;Q8C1D4	51.143	14	10	19	8	804	89.4	6.92	58.61	10	0	2886.8	2611.8	2683.4	1669	1994	3498
53	High	O88533	Aromatic-L-amino-acid decarboxylase OS=Mus musculus GN=Ddc PE=2 SV=1	0	Mouse	Mus musculus	9620	2	O88533;Q5SUV9	108.159	28	12	37	12	480	53.8	6.6	177.68	12	0	8847.8	5614.2	4551.6	5120.5	4141.4	5152.8
54	High	Q9EPQ7	StAR-related lipid transfer protein 5 OS=Mus musculus GN=Stard5 PE=2 SV=2	0.006	Mouse	Mus musculus	8515	4	D3YU00;Q78RK2;Q78YL5;Q9EPQ7	4.698	4	1	2	1	213	23.9	6.39	6.62	1	0	545.3	501.1	748.3	318	496.5	614.9
55	High	Q9CYK2	Glutaminyl-peptide cyclotransferase OS=Mus musculus GN=Qpct PE=1 SV=2	0	Mouse	Mus musculus	3244	4	B2RX76;Q3UFN2;Q9CYK2;Q9CYK2-2	10.575	9	3	3	3	362	41.1	6.92	8.15	3	0	770.1	567.5	544.3	449.7	479.9	648.1
56	High	G3X9Q2	Guanine nucleotide-binding protein subunit gamma OS=Mus musculus GN=Gng7 PE=3 SV=1	0	Mouse	Mus musculus	5603	4	D3Z483;G3X9Q2;Q3UGB3;Q61016	43.596	65	5	17	5	69	7.6	8.51	65.23	5	0	7317.1	5841.4	3315.9	4333.9	4204.1	3148.7
57	High	P35546	Proto-oncogene tyrosine-protein kinase receptor Ret OS=Mus musculus GN=Ret PE=1 SV=2	0.001	Mouse	Mus musculus	5513	3	P35546;P35546-2;Q8C8Q7	9.676	3	3	3	3	1115	123.8	6.7	10.04	3	0	1210.3	784.8	1117	717.7	702	998.3
58	High	Q02105	Complement C1q subcomponent subunit C OS=Mus musculus GN=C1qc PE=2 SV=2	0	Mouse	Mus musculus	2803	1	Q02105	11.867	13	2	3	2	246	26	8.54	14.36	2	0	740.3	888.7	335.4	439.1	501.2	271.7
59	High	Q3UJP8	Putative uncharacterized protein OS=Mus musculus GN=Gart PE=2 SV=1	0	Mouse	Mus musculus	2082	3	D6RCG1;Q3TH49;Q3UJP8	171.493	35	28	74	1	1010	107.4	6.68	281.73	28	0	1072.6	929.4	905.4	637.2	656.4	745.5
60	High	P98086	Complement C1q subcomponent subunit A OS=Mus musculus GN=C1qa PE=1 SV=2	0	Mouse	Mus musculus	1786	3	P98086;Q3TXB1;Q3UBX7	61.574	37	8	24	8	245	26	9.11	87.53	8	0	6169.3	6819	3151.3	3678.6	4035.1	2826.4
61	High	P56695	Wolframin OS=Mus musculus GN=Wfs1 PE=1 SV=1	0	Mouse	Mus musculus	4901	5	F7D926;P56695;Q3UMA8;Q3UN10;Q80UI9	153.16	28	27	77	27	890	100.5	7.97	278.2	27	0	23847.8	26158.2	12362.2	14221.8	16652.4	12229.5
62	High	Q8CD15	Bifunctional lysine-specific demethylase and histidyl-hydroxylase MINA OS=Mus musculus GN=Mina PE=1 SV=2	0.001	Mouse	Mus musculus	5180	2	D3YTU3;Q8CD15	8.137	6	2	2	2	465	53.5	6.38	8.03	2	0	382.1	380.2	236.7	228.5	245.2	221.6
63	High	G4W8R3	Nexilin beta OS=Mus musculus GN=Nexn PE=2 SV=1	0	Mouse	Mus musculus	5001	4	G4W8R2;G4W8R3;G4W8R4;Q7TPW1	33.905	16	10	11	9	594	70.8	5.36	29.37	10	1	3525.5	2134.1	3215.7	2111	1845.9	3449.1
64	High	E9Q1V2	Copine-5 (Fragment) OS=Mus musculus GN=Cpne5 PE=4 SV=1	0	Mouse	Mus musculus	2424	2	E9Q1V2;Q9CYR4	45.422	37	8	23	1	214	23.7	5.11	77.25	8	0	2406.9	1735.6	506.6	1449.3	1120.4	535
65	High	P14106	Complement C1q subcomponent subunit B OS=Mus musculus GN=C1qb PE=1 SV=2	0	Mouse	Mus musculus	7384	3	P14106;Q3U6I5;Q3US82	23.985	15	3	7	3	253	26.7	8.15	27.15	3	0	2301.8	2691.3	1328.9	1395.6	1486	1203.6
66	High	Q91WP9	Phosphorylase OS=Mus musculus GN=Pygl PE=2 SV=1	0	Mouse	Mus musculus	8518	5	Q3TJQ7;Q3UEJ6;Q8BLV0;Q91WP9;Q9ET01	125.148	33	28	93	20	850	97.4	7.09	275.03	28	0	9422.4	8577.4	4854.9	5736.2	5915	4922.8
67	High	P61458	Pterin-4-alpha-carbinolamine dehydratase OS=Mus musculus GN=Pcbd1 PE=1 SV=2	0	Mouse	Mus musculus	6189	1	P61458	25.465	58	5	9	4	104	12	6.8	30.98	5	0	1210.6	1028.4	1096.1	741.6	912.2	1424.9
68	High	B2RW20	Family with sequence similarity 40, member B OS=Mus musculus GN=Strip2 PE=2 SV=1	0	Mouse	Mus musculus	364	5	B2RW20;E9QN41;F6RUA3;Q8C9H6-3;Q8C9H6-4	75.894	15	14	27	11	844	96.2	5.77	90.16	14	0	6606.4	3917.8	5642.2	4049.2	2767.1	5121.7
69	High	Q8JZW4	Copine-5 OS=Mus musculus GN=Cpne5 PE=2 SV=1	0	Mouse	Mus musculus	4009	3	Q8BVA1;Q8JZW4;Q9CYR4	101.671	34	18	61	5	593	65.6	5.77	189.77	18	12	14647.7	11955.8	5905.8	8980.5	8240.2	6030.1
70	High	Q9JMH9	Unconventional myosin-XVIIIa OS=Mus musculus GN=Myo18a PE=1 SV=2	0	Mouse	Mus musculus	8576	20	B7ZNF7;E9PV66;E9Q405;F6ZGN3;H9KV07;K3W4L0;Q14BM5;Q3UIM4;Q5QD54;Q5QD55;Q5QD56;Q6PER1;Q7TNH6;Q7TNH6-2;Q9JMH9;Q9JMH9-1;Q9JMH9-2;Q9JMH9-4;Q9JMH9-5;Q9JMH9-7	690.597	47	105	335	1	2050	232.6	6.28	1151.46	105	0	164.6	161.1	165.7	101.1	102.4	168.9
71	High	P97467	Peptidyl-glycine alpha-amidating monooxygenase OS=Mus musculus GN=Pam PE=1 SV=2	0	Mouse	Mus musculus	5422	7	E9Q704;F6T0D3;F6TGI4;F7D4K4;P97467;Q3V1A8;Q8BQ31	109.456	22	19	46	1	979	108.9	6.55	166.51	19	0	723.4	703.2	491.2	444.7	581.1	633.1
72	High	Q8BGY9	High affinity choline transporter 1 OS=Mus musculus GN=Slc5a7 PE=1 SV=1	0	Mouse	Mus musculus	7586	2	Q3TPV0;Q8BGY9	20.341	6	3	7	3	580	63.3	5.33	23.28	3	0	2335	1570	1032.3	1451.7	1149.3	1135.9
73	High	C9K0Y3	AMPA-selective glutamate receptor 1 flip type OS=Mus musculus GN=Gria1 PE=2 SV=1	0	Mouse	Mus musculus	2479	7	C9K0Y3;C9K0Y8;F6YNQ1;G5CJW6;G5CJW7;G5CJW8;P23818	232.199	32	28	190	1	907	101.5	7.69	669.74	28	0	845.1	1021.9	1393.8	525.5	677.8	1127.3
74	High	B2RQZ6	GPRIN family member 3 OS=Mus musculus GN=Gprin3 PE=2 SV=1	0	Mouse	Mus musculus	9633	1	B2RQZ6	138.019	41	23	39	22	763	80.4	7.02	119.66	23	0	11840.2	8085	5483.1	7364.4	6118.6	5654.6
75	High	F6VME3	Myelin basic protein (Fragment) OS=Mus musculus GN=Mbp PE=1 SV=1	0	Mouse	Mus musculus	1935	2	F6VME3;P04370-5	234.882	74	25	737	3	193	20.9	10.37	2486.43	25	3	34173.4	30189.4	63510.1	21275	27672.3	42533.1
76	High	Q9JI91	Alpha-actinin-2 OS=Mus musculus GN=Actn2 PE=1 SV=2	0	Mouse	Mus musculus	6671	5	D3YY95;Q5FW75;Q8K3Q4;Q9CTH3;Q9JI91	382.738	60	48	270	33	894	103.8	5.45	991.85	48	0	52341.6	34427.2	11067.9	32597.1	21447.2	11073.2
77	High	Q9CY64	Biliverdin reductase A OS=Mus musculus GN=Blvra PE=2 SV=1	0	Mouse	Mus musculus	4465	5	A2ASB1;A2ASB7;A2ASB8;Q3TS98;Q9CY64	119.03	58	18	56	18	295	33.5	7.02	195.27	18	0	21043.7	21005.7	25819.2	13105.9	12827.5	18524.8
78	High	O54834	Rho GTPase-activating protein 6 OS=Mus musculus GN=Arhgap6 PE=1 SV=3	0	Mouse	Mus musculus	9107	10	A2ALX6;A2ALX7;G3UZI7;O54834;O54834-2;O54834-3;O54834-4;Q3TAR2;Q3TPC4;Q8C8B2	22.485	8	5	6	5	987	108.8	8.28	17.85	5	0	909.1	859.3	552.5	568.7	617.3	607.5
79	High	Q8CJ40	Rootletin OS=Mus musculus GN=Crocc PE=1 SV=2	0	Mouse	Mus musculus	5726	5	B7ZC90;Q8CJ40;Q8CJ40-2;Q8CJ40-3;Q99PL9	190.001	22	40	51	38	2009	226.8	5.55	166.71	40	1	16660.2	15822.3	12449.4	10456.3	10827.2	10687.8
80	High	G3UZE9	Microtubule-associated protein 2 (Fragment) OS=Mus musculus GN=Map2 PE=4 SV=1	0	Mouse	Mus musculus	520	4	E9Q8Y2;F7ALC8;G3UZE9;Q3TRF8	482.179	66	44	304	1	565	61	4.56	1245.5	44	0	408.4	457	695.3	258.1	256.2	307.2
81	High	Q3TM84	Putative uncharacterized protein OS=Mus musculus GN=Sema6b PE=2 SV=1	0.006	Mouse	Mus musculus	1032	2	Q3TM84;Q3UTK5	4.748	2	1	1	1	886	95.5	8.35	2.73	1	0	557.8	329.6	279.5	352.8	337.7	274.4
82	High	Q71B07	Probable C-mannosyltransferase DPY19L3 OS=Mus musculus GN=Dpy19l3 PE=2 SV=2	0	Mouse	Mus musculus	1438	1	Q71B07	17.126	5	3	4	3	716	82.9	8.75	15.62	3	0	713.3	714.1	662	452.5	529.6	533.1
83	High	A2AJL3	FGGY carbohydrate kinase domain-containing protein OS=Mus musculus GN=Fggy PE=2 SV=1	0	Mouse	Mus musculus	6760	9	A2AJL3;A2AJL3-2;A2AJL4;B1AY71;B7ZCH9;D6RG41;D6RHR3;F7ANG8;H3BJ80	18.342	7	3	4	3	552	60.3	6.42	15.9	3	0	866.4	808	793.1	553.5	548.3	636.1
84	High	P60041	Somatostatin OS=Mus musculus GN=Sst PE=2 SV=1	0.004	Mouse	Mus musculus	7039	1	P60041	5.271	7	1	3	1	116	12.7	5.52	8.03	1	0	1287.3	1578.4	625	823.1	1172.4	565.6
85	High	E3VX19	Xenotropic and polytropic retrovirus receptor 1 (Fragment) OS=Mus musculus GN=Xpr1 PE=2 SV=1	0	Mouse	Mus musculus	7991	6	D3Z2B4;E2J868;E3VX19;E3VX20;Q9Z0U0;Q9Z0U0-2	20.793	6	4	8	4	696	81.8	8.32	25.8	4	0	4207.4	3840.6	2986.6	2701.9	2425.2	2147.5
86	High	Q91ZP9	N-terminal EF-hand calcium-binding protein 2 OS=Mus musculus GN=Necab2 PE=1 SV=1	0	Mouse	Mus musculus	117	5	D3Z103;Q3B7X9;Q3B7Y0;Q91ZP9;Q91ZP9-2	103.009	46	15	51	14	389	43.4	5.3	185.92	15	1	16764.3	16735.4	7526.9	10841.4	12360.6	8322.8
87	High	Q03249	Galactose-1-phosphate uridylyltransferase OS=Mus musculus GN=Galt PE=2 SV=3	0	Mouse	Mus musculus	8517	4	A2AMS2;A2AMS3;Q03249;Q3TQJ2	10.545	6	2	2	2	379	43.2	6.77	8.07	2	0	1342.5	1172.1	989.9	870.3	745.4	720.7
88	High	G5E8K5	Ankyrin-3 OS=Mus musculus GN=Ank3 PE=1 SV=1	0	Mouse	Mus musculus	841	26	G3X971;G5E8K2;G5E8K3;G5E8K5;G5E8K5-2;G5E8K5-3;G5E8K5-4;G5E8K5-5;G5E8K5-6;Q3UVY0;Q8C1X5;Q8CCD5;Q99N60;Q9QXH1;S4R165;S4R187;S4R1S2;S4R1U4;S4R1X7;S4R229;S4R236;S4R2C1;S4R2F5;S4R2J6;S4R2S8;W4VSQ0	553.943	44	79	320	2	1961	213.9	6.7	1111.69	79	0	4364.6	4231.9	1160.5	2829.9	3083.6	1170.9
89	High	E9QMK9	Protein 9030617O03Rik OS=Mus musculus GN=9030617O03Rik PE=1 SV=1	0	Mouse	Mus musculus	1384	5	E9QMK9;F7CUW7;Q3U7K4;Q8BH86;Q8BH86-2	42.455	17	9	15	9	647	69.9	7.34	51.26	9	0	2647.6	2413.2	2747.1	1719.1	1713.3	1979.7
90	High	Q3UD32	Putative uncharacterized protein OS=Mus musculus GN=Ctss PE=2 SV=1	0	Mouse	Mus musculus	7144	6	F6WR04;O70370;Q3UBR4;Q3UD32;Q8BSZ5;Q99M14	10.501	6	1	2	1	343	38.8	7.15	9.06	1	0	347.3	393.7	247.6	226.2	237.1	241.8
91	High	Q68FM6	Protein phosphatase 1 regulatory subunit 29 OS=Mus musculus GN=Elfn2 PE=2 SV=1	0	Mouse	Mus musculus	118	1	Q68FM6	80.954	20	17	31	13	823	90	7.52	100.68	17	3	10323.5	12628.4	5177.8	6723.9	7121.1	4523.9
92	High	Q61990-2	Isoform 2 of Poly(rC)-binding protein 2 OS=Mus musculus GN=Pcbp2	0	Mouse	Mus musculus	4277	3	Q3TT81;Q3V486;Q61990-2	129.402	63	14	107	1	331	34.9	8	336.78	14	0	98.4	77.6	47.4	64.1	81.1	73.3
93	High	Q8VHP7	Leukocyte elastase inhibitor B OS=Mus musculus GN=Serpinb1b PE=1 SV=1	0	Mouse	Mus musculus	2735	1	Q8VHP7	63.772	27	13	37	8	382	42.9	6.74	106.52	13	0	2793.8	2255.1	8829.2	1822.5	2073.6	6538.3
94	High	Q91V92	ATP-citrate synthase OS=Mus musculus GN=Acly PE=1 SV=1	0	Mouse	Mus musculus	8849	6	Q3TED3;Q3UVY4;Q6P063;Q8VDM8;Q91V92;Q99K05	553.057	57	64	464	2	1091	119.7	7.44	1667.09	64	0	1588.1	1257.2	1947.6	1037.9	1096.4	1647
95	High	O35409	Glutamate carboxypeptidase 2 OS=Mus musculus GN=Folh1 PE=2 SV=2	0	Mouse	Mus musculus	2066	2	O35409;Q0VDM6	115.317	35	20	46	20	752	84.5	8.1	159.17	20	0	10161.5	12118.7	16126.6	6642.6	8364.5	10702.8
96	High	A2AF58	Synaptotagmin-like 5 OS=Mus musculus GN=Sytl5 PE=2 SV=1	0	Mouse	Mus musculus	1816	2	A2AF58;Q80T23-2	18.812	6	4	5	4	753	84	8.72	15.97	4	0	1479.5	1315.4	956.5	968.5	1090.5	1046.4
97	High	F8WIU1	Protein 1700037H04Rik OS=Mus musculus GN=1700037H04Rik PE=4 SV=1	0	Mouse	Mus musculus	8004	4	F8WIU1;H7BXB9;Q6IR22;Q9D1K7	47.226	48	6	17	6	177	19.8	6.52	66.05	6	0	3544.8	3025.1	2585.1	2321.5	2435.4	2801.9
98	High	B1AZ81	MCG14536 OS=Mus musculus GN=Vwa5b1 PE=2 SV=1	0	Mouse	Mus musculus	6924	1	B1AZ81	19.452	4	4	5	4	1215	133.9	7.93	19.11	4	0	1132.1	947.2	933.6	742.6	859.2	1134
99	High	Q6PHS9-2	Isoform 2 of Voltage-dependent calcium channel subunit alpha-2/delta-2 OS=Mus musculus GN=Cacna2d2	0	Mouse	Mus musculus	3858	8	E9Q683;Q6PHS9;Q6PHS9-2;Q6PHS9-3;Q6PHS9-4;Q6PHS9-5;Q6PHS9-6;Q920H7	207.477	29	31	104	30	1148	129.7	5.6	320.82	31	0	22191.8	17413.2	37251.3	14577.1	15661.3	36851.3
100	High	P63239	Neuroendocrine convertase 1 OS=Mus musculus GN=Pcsk1 PE=1 SV=1	0	Mouse	Mus musculus	6794	2	P63239;Q8BRQ2	30.044	14	9	12	9	753	84.1	6.43	40.78	9	0	4126.1	4291.9	3102.3	2715.1	2939.4	3076.1
101	High	Q5DTQ3	MKIAA4064 protein (Fragment) OS=Mus musculus GN=Ptprn PE=2 SV=1	0	Mouse	Mus musculus	8572	8	A6MDD2;Q3UTI6;Q5DTQ3;Q60673;Q6NVE2;Q6P3E6;Q925J6;Q925J7	92.69	21	19	30	19	994	107.4	7.03	117.23	19	0	6471.5	5412.5	4601.8	4266	4556.6	4702.1
102	High	D3YVE8	Solute carrier family 35 member G2 OS=Mus musculus GN=Slc35g2 PE=3 SV=1	0	Mouse	Mus musculus	1869	1	D3YVE8	14.721	5	2	5	2	412	46.4	7.87	16.5	2	0	2420.6	2076.6	2780.4	1596.2	1742.1	2692.9
103	High	Q8R3S9	Ccdc93 protein (Fragment) OS=Mus musculus GN=Ccdc93 PE=2 SV=1	0	Mouse	Mus musculus	1764	1	Q8R3S9	137.621	45	23	46	2	503	58.4	8.84	157.75	23	0	885.9	919.6	895.2	584.6	613.4	596.2
104	High	Q69Z71	MKIAA1905 protein (Fragment) OS=Mus musculus GN=Scin PE=2 SV=1	0.009	Mouse	Mus musculus	1769	3	Q60604;Q60604-2;Q69Z71	3.965	1	1	1	1	742	83	6.13	2.85	1	0	212.1	105.1	154.1	140.4	124.8	130.8
105	High	A2AJQ3	Probable C-mannosyltransferase DPY19L4 OS=Mus musculus GN=Dpy19l4 PE=2 SV=1	0.003	Mouse	Mus musculus	5382	5	A2AJQ1;A2AJQ2;A2AJQ3;A2AJQ3-2;D6RI72	6.702	3	3	3	3	722	83.5	8.59	6.84	3	0	1443.1	1266.6	1775.3	956.6	898.3	1280
106	High	Q3ZB61	Mag protein (Fragment) OS=Mus musculus GN=Mag PE=2 SV=1	0	Mouse	Mus musculus	5558	1	Q3ZB61	110.787	30	13	95	1	609	67.3	5.11	362.82	13	0	220.2	166.5	271.9	146.3	161.2	99.4
107	High	Q8BG18	N-terminal EF-hand calcium-binding protein 1 OS=Mus musculus GN=Necab1 PE=1 SV=1	0	Mouse	Mus musculus	2317	1	Q8BG18	67.562	49	11	28	10	352	40.9	4.89	111.42	11	0	7293.5	8622.5	2338.7	4859.7	5946.3	2526.2
108	High	Q9QUG9	RAS guanyl-releasing protein 2 OS=Mus musculus GN=Rasgrp2 PE=1 SV=2	0	Mouse	Mus musculus	4562	9	D3YXD6;D3YZP2;D3YZX2;D3Z2F9;D3Z3N3;D6RDD3;Q9QUG9;Q9QUG9-2;Q9QUG9-3	54.849	23	12	18	12	608	69.4	7.66	59.86	12	0	7063.3	4323.5	3551.1	4710.3	3604.3	3893.4
109	High	E9PW34	Ryanodine receptor 3 OS=Mus musculus GN=Ryr3 PE=4 SV=1	0	Mouse	Mus musculus	7982	3	A2AGL3;A2AGL3-2;E9PW34	89.871	4	24	38	8	4888	554.2	5.83	94.91	24	1	1854.7	1597	1130.1	1243	1531.6	1074.3
110	High	Q0VDL6	PCTAIRE-motif protein kinase 3 OS=Mus musculus GN=Cdk18 PE=2 SV=1	0	Mouse	Mus musculus	9437	21	D3Z2T9;E3W997;P11440;P16277;Q04859;Q04859-2;Q04859-3;Q0VDL5;Q0VDL6;Q3TAT8;Q3U4J9;Q3U4K6;Q3UZZ3;Q3V3A1;Q3V3A1-3;Q64261;Q69ZV0;Q80YP0;Q8R4A4;Q99JW7;Q9JKV2	63.023	27	12	31	9	451	51.8	8.51	100.33	12	0	5045.4	4356.2	3376.1	3383.5	3185.7	3380.9
111	High	O08917	Flotillin-1 OS=Mus musculus GN=Flot1 PE=1 SV=1	0	Mouse	Mus musculus	8435	7	G3UWW8;G3UYU4;G3UZZ5;G3XA73;O08917;Q3TJS0;Q6Y9S2	235.813	72	30	144	29	428	47.5	7.15	565.09	30	1	35097.3	41695.4	27924.7	23568	27185.1	24572.6
112	High	P56389	Cytidine deaminase OS=Mus musculus GN=Cda PE=1 SV=2	0	Mouse	Mus musculus	9082	2	P56389;Q8R219	21.571	41	4	8	4	146	16.1	5.58	31.25	4	0	1391.5	1222.1	2426.8	935.9	1078.1	1586.8
113	High	P06880	Somatotropin OS=Mus musculus GN=Gh1 PE=2 SV=1	0	Mouse	Mus musculus	1681	3	P06880;Q8BK24;Q9R2C3	19.425	15	4	5	4	216	24.7	6.34	18.21	4	0	1174.1	1287.4	5703.4	791.1	812	763.4
114	High	P16460	Argininosuccinate synthase OS=Mus musculus GN=Ass1 PE=1 SV=1	0	Mouse	Mus musculus	3529	3	J3QNG0;P16460;Q3UEJ7	160.524	66	28	111	28	412	46.6	8.22	404.22	28	0	28251.1	21482.8	17086.2	19062.2	22531.4	24250.9
115	High	O08605	MAP kinase-interacting serine/threonine-protein kinase 1 OS=Mus musculus GN=Mknk1 PE=1 SV=2	0	Mouse	Mus musculus	7088	5	A2A8W8;O08605;Q3TDV2;Q3U1I8;Q3V457	14.714	9	3	3	3	427	47.9	6.96	10.9	3	0	422	391.5	353.5	284.8	257.3	265.7
116	High	Q8CGK7	Guanine nucleotide-binding protein G(olf) subunit alpha OS=Mus musculus GN=Gnal PE=1 SV=1	0	Mouse	Mus musculus	5828	7	A2AE31;Q3TY78;Q66L47;Q8BHK8;Q8C040;Q8CGK7;Q9WUC0	164.724	54	21	151	15	381	44.3	6.65	537.45	21	0	37164	13811.4	6711.9	25139.8	8206.6	6957.4
117	High	Q8VCN5	Cystathionine gamma-lyase OS=Mus musculus GN=Cth PE=1 SV=1	0	Mouse	Mus musculus	5595	1	Q8VCN5	26.993	20	7	9	7	398	43.5	7.65	28.69	7	0	3011.7	3009	2095	2040.3	2168.6	1722.5
118	High	Q99PH4	Aldehyde dehydrogenase OS=Mus musculus GN=Aldh3a2 PE=3 SV=1	0	Mouse	Mus musculus	5854	3	Q8C5J1;Q99PH3;Q99PH4	126.132	32	18	79	1	507	56.6	9.09	290.68	18	0	46.4	44.1	43.8	31.5	33.7	49.4
119	High	Q3UWN3	Putative uncharacterized protein OS=Mus musculus GN=Senp8 PE=2 SV=1	0.004	Mouse	Mus musculus	3011	2	Q3UWN3;Q9D2Z4	5.417	10	2	3	2	221	25.1	6.09	8.33	2	0	885.1	772.5	656.8	600.2	622.1	622.2
120	High	Q4ACU6-9	Isoform 8 of SH3 and multiple ankyrin repeat domains protein 3 OS=Mus musculus GN=Shank3	0	Mouse	Mus musculus	7729	4	E9Q1P5;Q4ACU6-10;Q4ACU6-12;Q4ACU6-9	293.462	47	36	134	1	1112	117.9	9.44	511.79	36	0	263.2	227.3	132.2	178.5	168.6	172.5
121	High	Q8VHL0-2	Isoform 2 of Urea transporter 1 OS=Mus musculus GN=Slc14a1	0.004	Mouse	Mus musculus	8236	2	Q8VHL0;Q8VHL0-2	5.527	3	2	5	2	440	48.3	7.06	9.28	2	0	1992.1	2134.9	3775.8	1354.7	1863.3	4068
122	High	Q9JJY3	Sphingomyelin phosphodiesterase 3 OS=Mus musculus GN=Smpd3 PE=1 SV=1	0	Mouse	Mus musculus	55	2	Q3US57;Q9JJY3	76.84	26	16	34	16	655	71.2	5.88	133.03	16	0	12229.6	10361.9	4136.9	8323.3	8257.9	4313.7
123	High	A2ASI5	Sodium channel protein OS=Mus musculus GN=Scn3a PE=3 SV=1	0	Mouse	Mus musculus	3640	10	A2ASI5;F6U9Y2;F7AMU5;K3W4P8;P70276;Q68V26;Q68V27;Q68V28;Q6QIY3;Q6QIY3-2	217.213	9	20	112	3	1947	220.7	5.72	412.47	20	0	407.4	401.5	154	277.9	254.4	182.9
124	High	Q91VJ4	Serine/threonine-protein kinase 38 OS=Mus musculus GN=Stk38 PE=1 SV=1	0	Mouse	Mus musculus	6115	4	Q8BJ33;Q8BJE3;Q8BJS2;Q91VJ4	41.918	21	9	12	6	465	54.1	7.34	36.01	9	0	1655.1	1543	1986.6	1131.4	1017.8	1342.2
125	High	E9QLB2	Lysophospholipase-like protein 1 OS=Mus musculus GN=Lyplal1 PE=4 SV=1	0	Mouse	Mus musculus	1713	2	E9QLB2;Q3UFF7	19.809	17	3	4	3	239	26.3	7.88	16.78	3	0	1099.4	1158.1	911.1	752	805.2	785.6
126	High	P25233	Necdin OS=Mus musculus GN=Ndn PE=1 SV=1	0	Mouse	Mus musculus	7380	2	P25233;Q8C5K8	18.006	15	4	7	4	325	36.8	8.51	20.74	4	0	1120.8	1012.4	1034.9	767.3	839.8	1033
127	High	P97930	Thymidylate kinase OS=Mus musculus GN=Dtymk PE=2 SV=2	0	Mouse	Mus musculus	1011	3	D3Z3R3;P97930;Q6GRA7	53.058	50	12	18	12	212	23.9	7.9	57.61	12	0	5047.9	5097.1	4730.4	3459.5	4154.2	4617.1
128	High	F8VQA4	Peptidyl-glycine alpha-amidating monooxygenase OS=Mus musculus GN=Pam PE=4 SV=1	0	Mouse	Mus musculus	5960	6	A1L331;F6T0D3;F6TGI4;F7D4K4;F8VQA4;Q8BQ31	108.817	22	19	45	1	978	108.8	6.6	163.87	19	18	12391.4	12430.7	9093.6	8496.2	10463.7	11719.9
129	High	Q6NY15	Testis-specific gene 10 protein OS=Mus musculus GN=Tsga10 PE=1 SV=1	0.001	Mouse	Mus musculus	884	3	Q6NY15;Q6NY15-2;Q6NY15-3	8.909	4	2	2	2	697	81.2	5.8	6.13	2	0	215.9	208.4	202	148.3	160.3	151.8
130	High	P97314	Cysteine and glycine-rich protein 2 OS=Mus musculus GN=Csrp2 PE=1 SV=3	0	Mouse	Mus musculus	9233	4	P97314;Q6QMT3;Q71V27;Q9D1M8	10.373	16	2	2	2	193	20.9	8.62	6.81	2	0	358	257.4	223.3	246.7	225.2	212.7
131	High	Q3UTL8	Putative uncharacterized protein OS=Mus musculus GN=Glra2 PE=2 SV=1	0.006	Mouse	Mus musculus	8552	1	Q3UTL8	4.696	4	1	1	1	452	52	8.9	5.45	1	0	396.7	347.8	296.3	273.4	309.5	313.6
132	High	Q9CRC8	Leucine-rich repeat-containing protein 40 OS=Mus musculus GN=Lrrc40 PE=2 SV=2	0	Mouse	Mus musculus	2831	6	D6RFC5;D6RHB1;F6RDA7;F6RGS7;Q78KN5;Q9CRC8	94.035	35	19	31	19	602	68	6.89	99.86	19	0	12094.2	11386.8	9828.4	8336.4	8539.9	8899.6
133	High	D3Z7X0	MCG142036 OS=Mus musculus GN=Acad12 PE=1 SV=1	0	Mouse	Mus musculus	3928	4	D3Z2B3;D3Z7X0;F6RGT6;Q8BLZ1	37.116	20	11	11	3	555	61.4	9.36	34.4	11	8	2827.4	2289.8	3519	1948.9	1903.1	2302.9
134	High	P37804	Transgelin OS=Mus musculus GN=Tagln PE=1 SV=3	0	Mouse	Mus musculus	999	1	P37804	109.349	63	15	56	14	201	22.6	8.81	180.2	15	0	20735.3	15032.3	11961.4	14300.8	13826.6	15218.7
135	High	O88492	Perilipin-4 OS=Mus musculus GN=Plin4 PE=1 SV=2	0	Mouse	Mus musculus	9190	2	O88492;O88492-2	51.964	32	9	16	9	1403	139.3	8.59	48.91	9	0	4041.3	3880.1	4766.3	2795	3845.1	4448.8
136	High	Q3TC72	Fumarylacetoacetate hydrolase domain-containing protein 2A OS=Mus musculus GN=Fahd2 PE=1 SV=1	0	Mouse	Mus musculus	2891	1	Q3TC72	105.806	61	13	73	13	313	34.7	8.16	305.55	13	0	11518.7	11518.8	11090.2	7966.6	7938.8	8717.7
137	High	B2RTE8	RIKEN cDNA 2610039E05, isoform CRA_a OS=Mus musculus GN=Spata2l PE=2 SV=1	0	Mouse	Mus musculus	7399	2	B2RTE8;Q8BNN1-2	25.057	13	5	8	5	426	46.7	5.2	24.53	5	0	3586.4	2726.1	1251.1	2494.5	2076.4	1246.3
138	High	Q9D1I5	Methylmalonyl-CoA epimerase, mitochondrial OS=Mus musculus GN=Mcee PE=1 SV=1	0	Mouse	Mus musculus	3491	1	Q9D1I5	29.386	46	5	9	5	178	19	9.09	43.86	5	0	1963.6	2015.2	1604.6	1370.4	1510.7	1417.4
139	High	Q3TRE0	Sarcospan OS=Mus musculus GN=Sspn PE=2 SV=1	0.001	Mouse	Mus musculus	5534	4	E9Q8Y7;Q3TPB3;Q3TRE0;Q62147	9.125	5	1	2	1	216	23.9	7.85	7.59	1	0	400.2	383	532.1	279.5	296.5	364.8
140	High	Q497V5	S1 RNA-binding domain-containing protein 1 OS=Mus musculus GN=Srbd1 PE=2 SV=2	0.009	Mouse	Mus musculus	4128	6	B7ZWI4;B7ZWI7;F8WGW3;Q497V5;Q497V5-2;Q8CHZ0	4.057	1	2	3	1	1015	114	8.78	6.99	2	0	242.6	225.7	218	170.3	166.4	180.6
141	High	Q9WVH9	Fibulin-5 OS=Mus musculus GN=Fbln5 PE=2 SV=1	0.001	Mouse	Mus musculus	6511	1	Q9WVH9	9.937	7	3	4	3	448	50.2	4.7	11.94	3	0	762.6	667.3	565.4	536.6	550.9	570.2
142	High	Q3V1Z5	40S ribosomal protein S4 OS=Mus musculus GN=Rps4l PE=2 SV=1	0	Mouse	Mus musculus	7072	1	Q3V1Z5	108.829	46	16	68	1	262	29.2	10.27	206.59	16	0	264	331.4	282.2	185.9	221	249.5
143	High	E9QN44	D-2-hydroxyglutarate dehydrogenase, mitochondrial OS=Mus musculus GN=D2hgdh PE=1 SV=1	0	Mouse	Mus musculus	8376	2	E9QN44;Q8CIM3	35.88	17	9	9	9	557	61	7.96	32.6	9	0	3213.6	3064.9	3334.3	2263.7	2284.5	2275.2
144	High	Q80U16	Protein FAM65B OS=Mus musculus GN=Fam65b PE=2 SV=2	0	Mouse	Mus musculus	7087	8	A6PW28;Q80U16;Q80U16-2;Q80U16-3;Q80U16-4;Q80U16-5;Q80U16-6;Q80U16-7	12.584	2	3	4	3	1078	118.9	5.64	9.59	3	0	1363.9	1202.1	667.8	963.4	949.6	650.3
145	High	Q921Q3	Chitobiosyldiphosphodolichol beta-mannosyltransferase OS=Mus musculus GN=Alg1 PE=2 SV=3	0	Mouse	Mus musculus	7487	2	Q921Q3;Q921Q3-2	12.256	7	3	4	3	482	54.4	8.37	13.79	3	0	2614.2	2327.6	2441.9	1847.4	1713.9	1985.6
146	High	Q05186	Reticulocalbin-1 OS=Mus musculus GN=Rcn1 PE=1 SV=1	0	Mouse	Mus musculus	8896	1	Q05186	57.001	34	11	25	11	325	38.1	4.84	82.39	11	0	7444.5	6916.6	3910	5266.5	4939.3	4444
147	High	E9Q3I3	Spermatogenesis-associated protein 13 OS=Mus musculus GN=Spata13 PE=1 SV=1	0	Mouse	Mus musculus	1389	7	B7ZNJ6;B9EHV2;E0CYU0;E0CZ51;E9Q3I3;Q5DU57;Q5DU57-2	15.592	3	3	7	2	1244	138	7.44	21.89	3	0	542.8	378.7	336.1	384.6	347.7	303.6
148	High	Q3TYD2	Putative uncharacterized protein (Fragment) OS=Mus musculus GN=Nf1 PE=2 SV=1	0	Mouse	Mus musculus	5519	4	Q3TYD2;Q5SYH9;Q8BQG3;Q8CCE8	133.794	25	21	50	1	940	105.4	7.81	175.52	21	0	587.7	574.7	459.3	416.4	403.1	391.6
149	High	B2KGG3	4932411E22Rik protein OS=Mus musculus GN=4932411E22Rik PE=2 SV=1	0.004	Mouse	Mus musculus	1411	2	B2KGG3;Q8CDJ6	5.444	3	1	1	1	403	44	6.07	4.65	1	0	739.1	720.4	497.6	524.5	502.5	537.1
150	High	P80560	Receptor-type tyrosine-protein phosphatase N2 OS=Mus musculus GN=Ptprn2 PE=1 SV=2	0	Mouse	Mus musculus	5607	5	P80560;Q3UU93;Q571D4;Q70FG5;Q8C8Z6	188.033	44	37	79	3	1001	111.4	5.95	265.1	37	35	21664.9	22369.4	17103.5	15385.7	18248.9	18653.1
151	High	P06837	Neuromodulin OS=Mus musculus GN=Gap43 PE=1 SV=1	0	Mouse	Mus musculus	9475	1	P06837	317.219	86	31	380	31	227	23.6	4.73	1660.41	31	0	153435	159096	74929.5	108978	109529	100244
152	High	Q8CGV2	Tryptophan 5-hydroxylase 2 OS=Mus musculus GN=Tph2 PE=2 SV=2	0	Mouse	Mus musculus	960	5	G3X8Z9;Q7TS58;Q80UQ2;Q80UQ2-2;Q8CGV2	57.144	34	14	19	14	488	55.8	6.24	56.24	14	0	6731	6302.7	5716	4786.4	4344.5	7016.6
153	High	Q8CHK3	Lysophospholipid acyltransferase 7 OS=Mus musculus GN=Mboat7 PE=2 SV=1	0	Mouse	Mus musculus	6313	3	D3YU33;F6UP63;Q8CHK3	56.432	23	8	17	8	473	53.4	8.69	76.76	8	0	4547.5	4656.9	3847.1	3237.4	3362.1	3495.5
154	High	Q8CHQ0	F-box only protein 4 OS=Mus musculus GN=Fbxo4 PE=1 SV=2	0	Mouse	Mus musculus	3180	1	Q8CHQ0	27.374	17	6	9	6	385	43.7	6.11	27.91	6	0	2110.9	1913.3	1850.3	1507	1502.3	1559.2
155	High	P11881-2	Isoform 2 of Inositol 1,4,5-trisphosphate receptor type 1 OS=Mus musculus GN=Itpr1	0	Mouse	Mus musculus	2888	14	A0AUP1;A6PWD2;A6PWD2-4;D3Z1J2;P11881;P11881-2;P11881-7;P11881-8;Q3UVA1;Q6NV80;Q8BQN0;Q8C7X9;Q8C8N0;Q922U9	1106.9	45	135	760	1	2734	311.2	6.15	2818.08	135	0	24.6	22.1	47.9	17.6	18.3	36.8
156	High	Q3U4H6-2	Isoform 2 of Hexosaminidase D OS=Mus musculus GN=Hexdc	0	Mouse	Mus musculus	9559	6	B1AXL0;F6TIN5;F6UV46;F7B4F0;Q3U4H6;Q3U4H6-2	17.5	5	3	8	2	559	62.2	6.1	23.98	3	0	364.9	346.4	306.5	260.7	279.3	240.6
157	High	Q8R1Y2	Uncharacterized protein C16orf45 homolog OS=Mus musculus PE=2 SV=1	0	Mouse	Mus musculus	7654	3	D3YWS4;D3Z3S8;Q8R1Y2	46.945	41	9	14	9	203	23.5	5.63	50.04	9	0	4484.5	4625.8	3337.2	3205.6	3950.5	3518.8
158	High	Q548L4	Glutamate decarboxylase OS=Mus musculus GN=Gad2 PE=2 SV=1	0	Mouse	Mus musculus	7063	2	Q3URJ3;Q548L4	165.416	38	20	225	19	585	65.2	6.9	835.06	20	0	42237.7	33661.3	30459.4	30201.8	29398.4	34819.5
159	High	A2AQK4	Histamine N-methyltransferase OS=Mus musculus GN=Hnmt PE=2 SV=1	0	Mouse	Mus musculus	7840	1	A2AQK4	48.264	33	9	30	9	295	33.6	5.06	116.82	9	0	9695.6	9358.6	7218.6	6936.5	7483	6792.2
160	High	B2RUC1	Tpd52l1 protein OS=Mus musculus GN=Tpd52l1 PE=2 SV=1	0	Mouse	Mus musculus	7608	3	B2RUC1;O54818;Q3V2G6	54.318	41	8	16	8	209	23	6.34	60.59	8	0	4044.9	4131.7	2275.6	2894.9	2902.4	2181.3
161	High	Q3U281	Putative uncharacterized protein OS=Mus musculus GN=Sar1b PE=2 SV=1	0	Mouse	Mus musculus	4594	2	Q3U281;Q9CQC9	48.858	36	7	32	2	198	22.3	6.39	103.7	7	0	748.7	702.3	607.7	536.2	515.5	598.4
162	High	Q9JMB0	G kinase-anchoring protein 1 OS=Mus musculus GN=Gkap1 PE=1 SV=1	0.007	Mouse	Mus musculus	9073	1	Q9JMB0	4.445	5	2	3	2	366	41.7	8.82	9.64	2	0	2088.5	1892.8	2525.8	1496.3	1438.3	1814.6
163	High	Q60634	Flotillin-2 OS=Mus musculus GN=Flot2 PE=1 SV=2	0	Mouse	Mus musculus	1981	7	Q3UEG9;Q5SS83;Q60634;Q60634-2;Q60634-3;Q8CDE0;Q9DC36	205.111	63	26	138	26	428	47	5.2	511.01	26	0	31437.4	36466.2	25777.5	22537	24956.2	23354.2
164	High	E9PY62	Protein Cntnap3 OS=Mus musculus GN=Cntnap3 PE=4 SV=1	0.001	Mouse	Mus musculus	411	2	E9PY62;Q3URC6	9.876	2	3	4	2	1287	140.8	6.46	10.17	3	0	427.2	379.6	152	306.7	274.9	154.8
165	High	Q3U965	Acyl-CoA thioesterase 8, isoform CRA_c OS=Mus musculus GN=Acot8 PE=2 SV=1	0	Mouse	Mus musculus	1593	2	Q3U965;Q8BZR4	24.809	17	5	9	5	320	35.8	7.64	33.63	5	0	2150.7	2070.4	2026	1547.1	1522.5	1712.2
166	High	Q8BFW6	Ectonucleoside triphosphate diphosphohydrolase 3 OS=Mus musculus GN=Entpd3 PE=2 SV=1	0	Mouse	Mus musculus	7597	4	Q3TC04;Q3TDX3;Q8BFW6;Q8CCV2	27.384	15	7	10	7	529	58.9	6.15	34.2	7	0	3112.3	2761.3	2661.2	2240.9	2231.6	2421
167	High	A2AM67	SH2 domain-containing protein 5 OS=Mus musculus GN=Sh2d5 PE=2 SV=1	0	Mouse	Mus musculus	3045	3	A2AM66;A2AM67;Q8JZW5	21.054	11	4	11	4	429	47.4	8.47	36.06	4	0	1963.2	1709.1	844.8	1414.4	1415.8	830.8
168	High	Q544U7	RAB27A, member RAS oncogene family, isoform CRA_a OS=Mus musculus GN=Rab27a PE=2 SV=1	0	Mouse	Mus musculus	6305	1	Q544U7	27.345	24	5	14	4	221	25	5.36	40.2	5	0	2355.3	2774.8	2884.9	1697.5	2139.7	3240.5
169	High	Q3TYV5	Cyclic nucleotide phosphodiesterase 1, isoform CRA_b OS=Mus musculus GN=Cnp PE=2 SV=1	0	Mouse	Mus musculus	9252	10	E9Q9B2;F8VQG7;P16330-2;Q09J73;Q3TYV5;Q3V190;Q69ZK1;Q80YT3;Q8BX85;Q9Z100	476.778	84	49	1185	46	420	47.1	8.97	4488.05	49	3	235162	217449	443319	169709	236498	373210
170	High	Q0VEE0	5' nucleotidase, ecto OS=Mus musculus GN=Nt5e PE=2 SV=1	0	Mouse	Mus musculus	7980	2	Q0VEE0;Q8C8G9	58.022	18	9	20	9	576	63.8	6.64	70.32	9	0	7534	5216.9	5040.6	5443.1	4364.8	4794.3
171	High	Q7M729	Sodium channel subunit beta-4 OS=Mus musculus GN=Scn4b PE=2 SV=1	0	Mouse	Mus musculus	228	1	Q7M729	16.174	14	4	13	4	228	25.2	8.82	37.48	4	0	8912.2	4648.5	6688.1	6441.1	3696.8	5575.6
172	High	Q99MR8	Methylcrotonoyl-CoA carboxylase subunit alpha, mitochondrial OS=Mus musculus GN=Mccc1 PE=1 SV=2	0	Mouse	Mus musculus	8932	4	D6RI29;F6Z2J7;Q3TVD9;Q99MR8	208.174	40	23	71	23	717	79.3	7.83	299.35	23	0	16946	15914.9	18907.4	12249.1	12012	14329.1
173	High	Q8BWU8	Ethanolamine-phosphate phospho-lyase OS=Mus musculus GN=Etnppl PE=2 SV=1	0	Mouse	Mus musculus	4953	3	E9PYH3;F7AY26;Q8BWU8	59.827	26	12	21	11	499	55.5	6.93	68.28	12	1	2634.2	2433.6	4680.2	1904.8	1994.9	3290
174	High	Q8K003	Translation machinery-associated protein 7 OS=Mus musculus GN=Tma7 PE=2 SV=1	0	Mouse	Mus musculus	2545	1	Q8K003	20.525	31	4	9	4	64	7.1	9.99	22.21	4	0	4954	4738.7	5029.8	3585.3	3783.5	4782.9
175	High	G3X9F1	GPI ethanolamine phosphate transferase 1 OS=Mus musculus GN=Pign PE=4 SV=1	0.001	Mouse	Mus musculus	5610	4	G3X9F1;Q9R1S3;Q9R1S3-2;Q9R1S3-3	10.259	3	2	2	2	931	105	7.58	8.43	2	0	486	479.4	436.8	351.7	359.7	380.5
176	High	Q9JKS4	LIM domain-binding protein 3 OS=Mus musculus GN=Ldb3 PE=1 SV=1	0.006	Mouse	Mus musculus	6344	7	E9PYJ9;Q9JKS4;Q9JKS4-2;Q9JKS4-3;Q9JKS4-4;Q9JKS4-5;Q9JKS4-6	4.79	2	1	1	1	723	76.4	7.75	2.93	1	0	183.9	215.7	218.2	133.2	119.6	151.8
177	High	P39447	Tight junction protein ZO-1 OS=Mus musculus GN=Tjp1 PE=1 SV=2	0	Mouse	Mus musculus	1976	1	P39447	275.267	33	50	104	1	1745	194.6	6.64	390.44	50	0	429.6	450.7	675.9	311.3	319.8	435.6
178	High	Q3UUQ7	GPI inositol-deacylase OS=Mus musculus GN=Pgap1 PE=1 SV=3	0	Mouse	Mus musculus	3566	1	Q3UUQ7	61.006	15	12	28	12	922	104.5	8.91	83.86	12	0	10821.3	10439	8512.4	7846.8	7003.5	8817.4
179	High	P61922	4-aminobutyrate aminotransferase, mitochondrial OS=Mus musculus GN=Abat PE=1 SV=1	0	Mouse	Mus musculus	1499	7	F6RN86;F7C9G3;P61922;P61922-2;Q3TUE8;Q3U0M2;Q3V1S0	374.084	71	32	431	31	500	56.4	8.09	1703.76	32	1	99124.7	81226.1	110073	71888	71293.4	107610
180	High	Q8K070	Sterile alpha motif domain-containing protein 14 OS=Mus musculus GN=Samd14 PE=1 SV=1	0	Mouse	Mus musculus	4818	2	B7ZC59;Q8K070	41.899	20	8	18	8	417	45.1	9.47	69.34	8	0	3277.2	3531.5	3718.7	2377.4	2802.8	3611.4
181	High	Q7TSN6	Probable G-protein coupled receptor 151 protein OS=Mus musculus GN=Gpr151 PE=2 SV=1	0.006	Mouse	Mus musculus	454	1	Q7TSN6	4.825	4	1	1	1	422	46.8	7.39	4.16	1	0	41.3	38.9	28.7	30	38.2	36.9
182	High	Q62421	Endophilin-A3 OS=Mus musculus GN=Sh3gl3 PE=2 SV=1	0	Mouse	Mus musculus	6271	5	J3QK75;J3QMW2;J3QP51;J3QQ08;Q62421	115.75	49	19	60	4	347	38.9	5.12	216.56	19	15	16780.8	18931.6	7674.1	12183.8	14607.5	9230.3
183	High	Q61599	Rho GDP-dissociation inhibitor 2 OS=Mus musculus GN=Arhgdib PE=1 SV=3	0	Mouse	Mus musculus	509	2	D3YWL7;Q61599	45.682	44	7	16	7	200	22.8	5.11	51.79	7	0	5495	4327.4	2597.6	3994.3	3214.7	2950.5
184	High	Q8C050	Ribosomal protein S6 kinase alpha-5 OS=Mus musculus GN=Rps6ka5 PE=1 SV=2	0	Mouse	Mus musculus	3855	3	Q3TUH8;Q8C050;Q8C050-2	121.06	29	25	43	24	863	96.5	7.34	147.65	25	1	9882.6	8218.2	15735.2	7187.8	7060	13489.6
185	High	Q7TNE1	Succinate--hydroxymethylglutarate CoA-transferase OS=Mus musculus GN=Sugct PE=1 SV=2	0.002	Mouse	Mus musculus	533	3	Q3TV98;Q7TNE1;Q8R5K0	6.762	3	2	4	1	436	47.7	8.68	6.64	2	0	465.6	407	493.4	339	349.1	378.3
186	High	Q9R0N4	Synaptotagmin-10 OS=Mus musculus GN=Syt10 PE=1 SV=1	0.001	Mouse	Mus musculus	5254	1	Q9R0N4	10.003	6	4	6	2	523	59	7.77	17.32	4	0	972.8	886.2	720.2	709.5	586.2	740.8
187	High	Q3U186	Probable arginine--tRNA ligase, mitochondrial OS=Mus musculus GN=Rars2 PE=1 SV=1	0	Mouse	Mus musculus	8477	2	A2AT41;Q3U186	83.261	26	14	33	14	578	65.3	8.02	95.37	14	0	10543.9	9457.7	8551.9	7691.2	6538	6540.6
188	High	Q8BXT1	Regulator of G-protein signaling 8 OS=Mus musculus GN=Rgs8 PE=2 SV=1	0	Mouse	Mus musculus	4734	6	D3YX00;D3YYE5;D3Z1V2;D3Z289;D3Z5I4;Q8BXT1	37.447	46	8	27	8	180	21	9.26	87.63	8	0	4452.3	3153.4	7761.6	3249.5	3061.9	6397.5
189	High	Q5DTG0	ATPase, aminophospholipid transporter (APLT), class I, type 8A, member 1, isoform CRA_b (Fragment) OS=Mus musculus GN=Atp8a1 PE=2 SV=1	0	Mouse	Mus musculus	6501	13	A1L3S5;A2ANX3;E9Q4J5;F6Q8P7;P70704;P70704-3;Q148W0;Q1HCM7;Q3TRP7;Q52KQ7;Q5DTG0;Q69Z59;Q8CA15	297.274	34	40	165	1	1195	134.6	7.05	580.32	40	42	48885.1	55860.4	43468.3	35741.6	41683.6	39409.9
190	High	Q9QZC2	Plexin-C1 OS=Mus musculus GN=Plxnc1 PE=1 SV=1	0	Mouse	Mus musculus	4170	3	Q8C3X9;Q9CRY9;Q9QZC2	112.934	16	24	41	22	1574	176.4	7.75	131.67	24	0	10423.7	12080.3	5128.3	7622	8513	5852.7
191	High	P62748	Hippocalcin-like protein 1 OS=Mus musculus GN=Hpcal1 PE=2 SV=2	0	Mouse	Mus musculus	6929	1	P62748	173.421	77	18	329	5	193	22.3	5.5	976.72	18	0	10714.3	13088.6	26573	7847.9	8992.1	23831
192	High	Q6P8M1	Putative deoxyribonuclease TATDN1 OS=Mus musculus GN=Tatdn1 PE=1 SV=1	0	Mouse	Mus musculus	6353	2	Q6P8M1;Q6P8M1-2	15.583	18	5	5	5	295	33.3	6.18	15.84	5	0	1879.2	1816.3	1504.5	1378	1441.9	1460.8
193	High	Q9Z0N2	Eukaryotic translation initiation factor 2 subunit 3, Y-linked OS=Mus musculus GN=Eif2s3y PE=2 SV=2	0	Mouse	Mus musculus	8988	3	Q9CZT2;Q9D791;Q9Z0N2	114.909	44	19	44	3	472	51.1	8.5	155.83	19	0	1030.7	1018.3	1060.3	756.1	845.7	742.9
194	High	Q3US35	Putative uncharacterized protein OS=Mus musculus GN=Slc1a4 PE=2 SV=1	0	Mouse	Mus musculus	6191	4	Q3US35;Q3UTP8;Q5SSP3;Q8BXT5	88.008	21	9	52	1	532	56.1	6.01	214.61	9	9	16064.9	18373.1	14203.4	11785.6	11552.1	8578.3
195	High	D3YUJ3	Protein Ccnyl1 OS=Mus musculus GN=Ccnyl1 PE=1 SV=1	0	Mouse	Mus musculus	5820	2	D3YUJ3;E9Q226	19.72	14	5	6	4	367	41.6	6.34	19.11	5	0	2148.2	1942.1	1348.7	1576.5	1346.2	1135.1
196	High	Q6S5J6	Krev interaction trapped protein 1 OS=Mus musculus GN=Krit1 PE=1 SV=1	0	Mouse	Mus musculus	26	5	Q5U463;Q6S5J6;Q6S5J6-2;Q6S5J6-3;Q6S5J6-4	28.021	11	9	11	9	736	83.9	8.38	31.82	9	0	3084.5	2557.1	2253	2263.8	2147.8	2234.9
197	High	D3YUE4	Protein Fam151b OS=Mus musculus GN=Fam151b PE=4 SV=1	0	Mouse	Mus musculus	6804	1	D3YUE4	10.717	15	3	3	3	279	31.4	6.11	9.43	3	0	497.3	489.7	357	365.2	347.1	315.9
198	High	Q8C6E0	Coiled-coil domain-containing protein 104 OS=Mus musculus GN=Ccdc104 PE=2 SV=1	0	Mouse	Mus musculus	6942	3	Q5SNY8;Q8C6E0;Q99JR9	75.15	37	13	20	12	343	39.6	4.93	70.34	13	0	6161.6	5686.4	5479.7	4526.8	3677	4182.5
199	High	Q60771	Claudin-11 OS=Mus musculus GN=Cldn11 PE=1 SV=1	0	Mouse	Mus musculus	1762	1	Q60771	51.083	15	4	116	4	207	22.1	7.91	265	4	0	43371.7	42982.9	69145.9	31912.4	47575.2	63019.4
200	High	Q3ULD5	Methylcrotonoyl-CoA carboxylase beta chain, mitochondrial OS=Mus musculus GN=Mccc2 PE=1 SV=1	0	Mouse	Mus musculus	1607	4	Q3ULD5;Q6PD20;Q8K1L7;Q9D2F6	169.877	38	18	69	18	563	61.3	8	277.86	18	0	14080.1	13302.3	14979.6	10371	10338.1	11957.4
201	High	A0EXG3	Putative uncharacterized protein Inpp5f OS=Mus musculus GN=Inpp5f PE=2 SV=1	0.002	Mouse	Mus musculus	3943	1	A0EXG3	6.878	16	2	2	2	106	11.8	9.25	4.81	2	0	802.5	629.3	979	591.3	594.1	830.3
202	High	Q80VP5	Probable peptide chain release factor C12orf65 homolog, mitochondrial OS=Mus musculus PE=1 SV=1	0.001	Mouse	Mus musculus	5174	2	Q80VP5;Q80VP5-2	8.247	14	3	4	3	184	20.8	9.92	12.01	3	0	1639.2	1506.7	1423.8	1208.3	988	1071.8
203	High	Q99JR6	Nicotinamide mononucleotide adenylyltransferase 3 OS=Mus musculus GN=Nmnat3 PE=2 SV=1	0	Mouse	Mus musculus	9788	4	D3Z3B0;Q3V3C7;Q3V3F1;Q99JR6	25.789	28	6	7	6	245	27.7	8.56	23.05	6	0	1663.9	1230.9	1000.3	1226.7	1074.9	1070
204	High	Q9CRB6	Tubulin polymerization-promoting protein family member 3 OS=Mus musculus GN=Tppp3 PE=1 SV=1	0	Mouse	Mus musculus	5379	3	Q0P5Y3;Q1JPR8;Q9CRB6	91.966	58	17	62	17	176	19	9.11	220.88	17	0	18957.2	17891.1	36456	13977.1	17516.4	36347.3
205	High	H3BIV5	A-kinase anchor protein 5 OS=Mus musculus GN=Akap5 PE=4 SV=1	0	Mouse	Mus musculus	1894	2	D3YVF0;H3BIV5	368.53	70	41	174	41	752	80.2	4.77	872.06	41	0	61277.2	55418.2	14397.2	45200.9	39850.9	14471.7
206	High	Q920M7	Synaptotagmin-17 OS=Mus musculus GN=Syt17 PE=2 SV=1	0	Mouse	Mus musculus	8551	1	Q920M7	82.157	34	14	31	14	470	53.3	7.15	97.59	14	0	7184.5	8306.8	2636	5300.3	5577.1	2821.8
207	High	Q6P1B9	Bin1 protein OS=Mus musculus GN=Bin1 PE=1 SV=1	0	Mouse	Mus musculus	3879	3	O08539-2;Q6P1B9;Q8C5M9	333.268	69	32	271	1	477	52.7	5.24	1048.08	32	0	2092.5	1913.6	2846.4	1544.8	2152.1	2582.5
208	High	Q80SY6	Adenosine deaminase-like protein OS=Mus musculus GN=Adal PE=2 SV=1	0	Mouse	Mus musculus	1538	4	Q80SY6;Q80SY6-2;Q80SY6-4;Z4YL50	13.741	11	4	4	4	360	41	6.35	12	4	0	1486.3	1283.1	1284.1	1098.7	1167.2	1119.4
209	High	Q69ZX3	MKIAA0866 protein (Fragment) OS=Mus musculus GN=Myh11 PE=2 SV=1	0	Mouse	Mus musculus	1742	15	B1AR69;B2RQQ1;B2RWW8;B2RY26;B8JJH5;E9QPE7;O08638;O08638-2;P13541;P13542;Q2TAW4;Q5SX39;Q69ZX3;Q8R384;Q91Z83	782.14	55	116	468	89	1984	228.1	5.45	1695.07	116	1	62419.3	57972.3	56648.7	46202.9	43381.4	52499.8
210	High	E9Q0W7	cAMP-specific 3',5'-cyclic phosphodiesterase 7B OS=Mus musculus GN=Pde7b PE=4 SV=1	0.002	Mouse	Mus musculus	3830	5	E9PW23;E9PZN2;E9Q0W7;Q8CBS2;Q9QXQ1	7.736	4	2	3	2	498	57.2	7.87	9.21	2	0	998.5	514.7	381.7	739.2	393.5	397.4
211	High	Q8CC27	Voltage-dependent L-type calcium channel subunit beta-2 OS=Mus musculus GN=Cacnb2 PE=2 SV=1	0	Mouse	Mus musculus	4167	10	A2ASJ7;C7IVS7;C7TQ54;C7TQ55;C7TQ56;F6S5Y2;Q8CC27;Q8CC27-2;Q8CC27-3;Q8CC27-4	82.118	25	16	47	9	655	73.1	8.47	136.1	16	0	4447.2	4530.9	2826.2	3293.5	3985.4	2860
212	High	O35393	Ephrin-B3 OS=Mus musculus GN=Efnb3 PE=1 SV=1	0	Mouse	Mus musculus	2626	1	O35393	61.622	34	9	14	9	340	35.9	8.25	52.15	9	0	3358.7	3288.2	3321.2	2489.3	2916.7	3119.8
213	High	Q7TPB0	Lipid phosphate phosphatase-related protein type 3 OS=Mus musculus GN=Lppr3 PE=2 SV=1	0	Mouse	Mus musculus	6368	4	E9QAX3;Q5DTP6;Q7TPB0;Q7TPB0-2	51.364	20	10	16	10	716	76.6	6.01	55.96	10	0	2860.4	2539.9	1569.8	2123.6	2348.3	2033.9
214	High	Q99KE1	NAD-dependent malic enzyme, mitochondrial OS=Mus musculus GN=Me2 PE=2 SV=1	0	Mouse	Mus musculus	5194	3	Q3TSD4;Q3V2Y4;Q99KE1	131.521	41	21	54	20	589	65.8	7.61	181.73	21	0	13874.8	10440.8	10992.2	10306	8454.9	10928.9
215	High	Q9D700	Dual specificity protein phosphatase 26 OS=Mus musculus GN=Dusp26 PE=2 SV=2	0.002	Mouse	Mus musculus	4492	1	Q9D700	7.364	6	1	2	1	211	23.9	9.61	7.07	1	0	614.4	542.8	617.9	456.5	530.1	523.4
216	High	Q9DCS2	UPF0585 protein C16orf13 homolog OS=Mus musculus PE=1 SV=1	0	Mouse	Mus musculus	376	5	D3YZM4;E9Q5B2;E9Q7K5;G5E8X1;Q9DCS2	31.25	27	6	18	6	204	22.7	6.52	53.22	6	0	5784	6049	5877.9	4310.2	5045	5545.3
217	High	A2RS47	Potassium channel tetramerisation domain containing 6 OS=Mus musculus GN=Kctd6 PE=2 SV=1	0	Mouse	Mus musculus	5687	1	A2RS47	17.236	23	5	6	5	237	27.6	5.96	19.49	5	0	515.8	491	456.2	372.6	543.6	404.2
218	High	Q8CHT0	Delta-1-pyrroline-5-carboxylate dehydrogenase, mitochondrial OS=Mus musculus GN=Aldh4a1 PE=1 SV=3	0	Mouse	Mus musculus	472	4	A2AUU0-5;Q6P9Q7;Q8BU44;Q8CHT0	141.16	44	23	67	23	562	61.8	8.24	224.39	23	0	21175.5	19712.6	22106.7	15797	14837.3	19663.5
219	High	E9PZ91	Bis(5'-adenosyl)-triphosphatase OS=Mus musculus GN=Fhit PE=4 SV=1	0	Mouse	Mus musculus	5249	4	E9PVU9;E9PZ91;F6SV10;O89106	18.944	20	4	6	4	213	24.5	7.31	22.22	4	0	2404.1	1914.4	2111.1	1794.8	1462.5	1882.6
220	High	Q9WVJ3	Carboxypeptidase Q OS=Mus musculus GN=Cpq PE=2 SV=1	0	Mouse	Mus musculus	6638	4	Q3U496;Q9R1I4;Q9WVJ3;Q9WVJ3-2	40.167	21	8	12	8	470	51.8	6.21	34.64	8	0	2860.8	2958.5	3055	2136.1	1969.7	2261.5
221	High	Q8K354	Carbonyl reductase [NADPH] 3 OS=Mus musculus GN=Cbr3 PE=2 SV=1	0	Mouse	Mus musculus	5793	1	Q8K354	108.609	65	15	59	15	277	30.9	6.57	215.31	15	0	16034.8	14742	9506	12000.8	11782.1	8970.9
222	High	Q3TXZ6	cGMP-dependent 3',5'-cyclic phosphodiesterase OS=Mus musculus GN=Pde2a PE=2 SV=1	0	Mouse	Mus musculus	7405	7	Q3TCR8;Q3TD37;Q3TXZ6;Q3TY50;Q3TYK5;Q5PR72;Q922S4	227.227	45	35	192	27	939	105.6	5.41	746.99	35	9	52151.6	52868.1	18892.9	39087.3	42495.1	21087.3
223	High	Q8BUB4	WD repeat and FYVE domain-containing protein 2 OS=Mus musculus GN=Wdfy2 PE=2 SV=2	0	Mouse	Mus musculus	7057	1	Q8BUB4	15.838	9	3	3	3	400	45.1	6.81	9.33	3	0	129	122.5	177.3	96.8	102	153.6
224	High	Q9CX80	Cytoglobin OS=Mus musculus GN=Cygb PE=2 SV=1	0	Mouse	Mus musculus	1854	2	Q8BN80;Q9CX80	56.339	34	10	22	10	190	21.5	6.8	63.89	10	0	7215.4	6906.9	8642.9	5412.5	6096.6	9266.2
225	High	Q8BW75	Amine oxidase [flavin-containing] B OS=Mus musculus GN=Maob PE=1 SV=4	0	Mouse	Mus musculus	6304	3	E9PVL9;E9Q3X6;Q8BW75	190.253	47	21	115	18	520	58.5	8.29	409.37	21	0	24639	21107.9	21745	18488.7	18613	20593.2
226	High	P60202	Myelin proteolipid protein OS=Mus musculus GN=Plp1 PE=1 SV=2	0	Mouse	Mus musculus	5094	3	P60202;P60202-2;Q62079	91.426	34	11	471	11	277	30.1	8.35	1440.53	11	0	101888	111140	252019	76561.3	116652	221893
227	High	Q8K2Y9	Malcavernin OS=Mus musculus GN=Ccm2 PE=1 SV=1	0	Mouse	Mus musculus	4990	7	E0CXR5;E0CYY2;E0CZ84;F7AVU1;Q3TM53;Q8K2Y9;Q8K2Y9-2	34.646	21	8	13	8	453	49.9	5.62	39.53	8	0	2760.3	2385.9	1982	2074.6	1987.2	1891.8
228	High	Q6NS52	Diacylglycerol kinase beta OS=Mus musculus GN=Dgkb PE=2 SV=2	0	Mouse	Mus musculus	8784	6	Q3TSN3;Q6NS52;Q8BKY7;Q8BKZ7;Q8BUN1;Q8BYR9	152.817	34	24	68	1	802	90.2	7.93	228.73	24	25	20717.5	18047.2	7227.8	15576	13000.5	7549.9
229	High	P97492	Regulator of G-protein signaling 14 OS=Mus musculus GN=Rgs14 PE=1 SV=2	0	Mouse	Mus musculus	9937	1	P97492	126.812	49	20	41	20	547	59.8	7.43	147.19	20	0	12075.2	12765.9	4136.3	9079.3	9025.8	4413.2
230	High	Q8BJU9	Peptide chain release factor 1-like, mitochondrial OS=Mus musculus GN=Mtrf1l PE=2 SV=1	0.001	Mouse	Mus musculus	7706	1	Q8BJU9	8.765	8	2	3	2	373	42.2	8.16	9.14	2	0	326.8	289.7	271.2	245.8	258.4	254.1
231	High	Q9CV28	Protein FAM188A OS=Mus musculus GN=Fam188a PE=1 SV=2	0.007	Mouse	Mus musculus	5613	9	D3Z0Z1;D6REU0;D6RG90;D6RGT9;D6RGU8;F6S1I0;F7BWU4;Q9CV28;Q9CV28-2	4.563	4	2	3	2	444	49.6	4.78	7.47	2	0	703.1	685.1	913.6	528.8	502.6	625.4
232	High	Q61391	Neprilysin OS=Mus musculus GN=Mme PE=1 SV=3	0	Mouse	Mus musculus	9744	2	Q61391;Q8BNU9	17.437	6	5	6	5	750	85.6	5.81	18.32	5	0	2394.6	1718.5	1308.7	1801.3	1541.5	1538.4
233	High	Q921Q6	Entpd1 protein OS=Mus musculus GN=Entpd1 PE=2 SV=1	0	Mouse	Mus musculus	2956	2	F7B9M9;Q921Q6	31.162	15	7	17	1	510	57.1	5.62	52.76	7	0	1719.9	1694.9	1236.8	1294.1	1172.6	879.2
234	High	Q3USR6	Neuroglobin OS=Mus musculus GN=Ngb PE=2 SV=1	0.007	Mouse	Mus musculus	6280	3	D3YW07;Q3USR6;Q9ER97	4.279	8	1	1	1	155	17.3	5.88	4.16	1	0	131	100.8	109	98.6	127.2	123.8
235	High	Q549X4	RAB27b, member RAS oncogene family, isoform CRA_a OS=Mus musculus GN=Rab27b PE=2 SV=1	0	Mouse	Mus musculus	8305	3	Q05D38;Q4VA90;Q549X4	56.18	39	8	22	7	218	24.5	5.54	91.54	8	1	5399	5647.8	3944.3	4063.4	4710.7	4997.5
236	High	Q80TQ2-2	Isoform 1 of Ubiquitin carboxyl-terminal hydrolase CYLD OS=Mus musculus GN=Cyld	0	Mouse	Mus musculus	1091	12	A2AQH1;G0XYF0;G0XYF4;G0XYF5;G0XYF7;Q3TJI3;Q3UY73;Q3V028;Q80TQ2;Q80TQ2-2;Q80TQ2-3;Z4YJJ5	130.753	27	22	50	22	955	106.8	5.63	154.48	22	0	18144.4	16522.2	8348.3	13660	11919.8	8352.5
237	High	Q9R0N5	Synaptotagmin-5 OS=Mus musculus GN=Syt5 PE=1 SV=1	0	Mouse	Mus musculus	8684	1	Q9R0N5	90.412	33	13	117	9	386	43.1	9.6	350.19	13	0	4350.4	4315.4	1540.1	3276.7	3427.6	1881.4
238	High	A2AT02	NSFL1 cofactor p47 OS=Mus musculus GN=Nsfl1c PE=1 SV=1	0	Mouse	Mus musculus	8704	1	A2AT02	185.643	62	20	94	1	339	37.4	5.11	376.37	20	0	1082.5	1102.5	755.1	815.5	828.7	694.3
239	High	Q3UNZ8	Quinone oxidoreductase-like protein 2 OS=Mus musculus PE=1 SV=1	0	Mouse	Mus musculus	219	3	Q3UNZ8;Q3UNZ8-2;Q3UZ08	106.191	60	12	36	12	350	37.8	8.9	142.05	12	0	5143.1	5278.6	8890.6	3874.8	4128	6858.5
240	High	G5E895	MCG142264, isoform CRA_b OS=Mus musculus GN=Akr1b10 PE=4 SV=1	0	Mouse	Mus musculus	4335	15	D3Z494;G3X9Y6;G5E895;Q3UGS8;Q54A37;Q571M4;Q5I0T6;Q5M9J9;Q8BIV6;Q8CI22;Q8R318;Q8VC28;Q91X42;Q9JLI0;S4R2G9	83.309	41	13	39	6	316	35.8	7.28	135.53	13	5	7557.1	8249.5	11018.7	5694.2	6240.1	8537.9
241	High	Q6PAJ1	Breakpoint cluster region protein OS=Mus musculus GN=Bcr PE=1 SV=3	0	Mouse	Mus musculus	1729	4	A2RRK7;Q61223;Q6PAJ1;Q80UP7	249.265	36	41	100	37	1270	143	6.92	361.06	41	4	29314.1	26516.2	16115.4	22089.2	21712.5	16200.2
242	High	Q9DAI2	Intraflagellar transport protein 22 homolog OS=Mus musculus GN=Ift22 PE=1 SV=1	0	Mouse	Mus musculus	6119	2	Q3TV16;Q9DAI2	40.923	44	5	11	5	185	20.8	5.25	50.68	5	0	1836.3	1812.1	1445.9	1385.2	1337.1	1304.7
243	High	A2ACD2	V-set and transmembrane domain-containing protein 2-like protein OS=Mus musculus GN=Vstm2l PE=4 SV=1	0	Mouse	Mus musculus	8312	2	A2ACD2;Q6PDS0	21.793	24	3	4	3	202	22.1	8.84	20.81	3	0	834.8	849.8	744.9	629.7	659.6	833.2
244	High	Q5HZK2	Neurensin-2 OS=Mus musculus GN=Nrsn2 PE=2 SV=1	0.002	Mouse	Mus musculus	2709	1	Q5HZK2	7.435	14	2	2	2	202	22.4	4.77	6.93	2	0	169.2	142.4	136	127.7	109.9	141
245	High	A0A068BD34	Ral guanine nucleotide dissociation stimulator-like 2 OS=Mus musculus GN=Rgl2 PE=2 SV=1	0	Mouse	Mus musculus	9957	4	A0A068BD34;B0R019;G3UZ21;Q61193	11.172	3	3	3	2	778	83.8	6.68	8.47	3	1	816.2	797.7	755.1	616.5	550.4	578.7
246	High	Q62226	Sonic hedgehog protein OS=Mus musculus GN=Shh PE=1 SV=2	0	Mouse	Mus musculus	3	5	B3GAP8;P97812;Q62226;Q80XI9;Q8C765	13.64	10	3	4	3	437	47.7	8.18	15.61	3	0	593	487.8	1003.7	448.1	455	883.8
247	High	Q4ACU6	SH3 and multiple ankyrin repeat domains protein 3 OS=Mus musculus GN=Shank3 PE=1 SV=3	0	Mouse	Mus musculus	4076	9	F8S0X7;Q4ACU6;Q4ACU6-11;Q4ACU6-12;Q4ACU6-2;Q4ACU6-3;Q4ACU6-6;Q4ACU6-7;Q4ACU6-8	417.899	42	57	176	21	1730	185.3	8.88	660	57	36	45008.2	42830	18529.2	34021.4	29089.6	17718.4
248	High	Q3U6G1	Biliverdin reductase B (Flavin reductase (NADPH)) OS=Mus musculus GN=Blvrb PE=2 SV=1	0	Mouse	Mus musculus	2476	4	E9PZC3;E9PZC4;Q3TP34;Q3U6G1	73.558	62	10	38	10	206	22.2	7.01	175.53	10	0	9112	8594.3	8724.3	6887.8	6974.7	9394.6
249	High	Q3KNA5	RAB9B, member RAS oncogene family OS=Mus musculus GN=Rab9b PE=2 SV=1	0	Mouse	Mus musculus	3369	1	Q3KNA5	43.23	40	6	29	6	201	22.7	4.93	105.68	6	0	5874.5	6195.4	5266.6	4441.3	5618.5	6931.2
250	High	P20491	High affinity immunoglobulin epsilon receptor subunit gamma OS=Mus musculus GN=Fcer1g PE=1 SV=1	0	Mouse	Mus musculus	6571	1	P20491	15.2	23	2	4	2	86	9.6	7.97	12.04	2	0	950.5	922.6	623.8	718.8	622.9	571.9
251	High	G3X9Y9	Myosin Vb, isoform CRA_a OS=Mus musculus GN=Myo5b PE=4 SV=1	0	Mouse	Mus musculus	1929	5	D3Z135;G3X9Y9;G5E8G6;P21271;P21271-3	86.937	7	14	44	4	1844	213.3	6.95	130.3	14	0	586.8	504.9	429.1	443.9	413.8	393.6
252	High	Q3UC65	Arginine/serine-rich protein 1 OS=Mus musculus GN=Rsrp1 PE=2 SV=1	0	Mouse	Mus musculus	5251	3	Q3UC65;Q3UC65-2;Q3UC65-3	10.396	11	3	3	3	298	34.5	11.77	10.35	3	0	851	809.7	876	644.3	626.6	693.4
253	High	Q9DAK9	14 kDa phosphohistidine phosphatase OS=Mus musculus GN=Phpt1 PE=2 SV=1	0	Mouse	Mus musculus	5197	1	Q9DAK9	72.497	63	9	46	9	124	14	5.53	152.29	9	0	14102.7	14590	14683.3	10693.9	11912	14692.7
254	High	O35969-2	Isoform 2 of Guanidinoacetate N-methyltransferase OS=Mus musculus GN=Gamt	0	Mouse	Mus musculus	4798	2	O35969;O35969-2	40.66	42	7	10	7	252	27.9	5.86	47.05	7	0	1924.8	1760.9	1786.7	1459.9	1703	1987.8
255	High	Q3UAS2	Putative uncharacterized protein OS=Mus musculus GN=Capza1 PE=2 SV=1	0	Mouse	Mus musculus	7319	3	Q3UAS2;Q3UJV2;Q5RKN9	117.586	55	10	116	1	286	32.9	5.55	544.26	10	0	1997.7	1859.3	2369.9	1516	1500.9	1790.1
256	High	Q0VES5	5-hydroxytryptamine (Serotonin) receptor 1B OS=Mus musculus GN=Htr1b PE=2 SV=1	0.001	Mouse	Mus musculus	7663	1	Q0VES5	9.104	7	2	2	2	386	43.1	8.69	8.68	2	0	540.1	494.8	471.4	410	485	550.3
257	High	Q6ZWY8	Thymosin beta-10 OS=Mus musculus GN=Tmsb10 PE=2 SV=3	0.001	Mouse	Mus musculus	7334	4	A2AEH9;P21752;Q6ZWY8;Q9D2R9	9.954	34	3	10	1	44	5	5.36	25.83	3	0	465.5	423	246	353.4	472.5	258.6
258	High	Q64689	Sia-alpha-2,3-Gal-beta-1,4-GlcNAc-R:alpha 2,8-sialyltransferase OS=Mus musculus GN=St8sia3 PE=2 SV=2	0	Mouse	Mus musculus	6775	6	D3Z320;Q3T9N4;Q64689;Q8BI43;Q8K4T1;Q9CUJ6	24.29	16	7	10	7	380	43.9	9.52	32.55	7	0	2219.4	1948.7	1590.5	1685.6	1669.5	1591.2
259	High	P52760	Ribonuclease UK114 OS=Mus musculus GN=Hrsp12 PE=1 SV=3	0	Mouse	Mus musculus	1907	1	P52760	107.601	90	10	107	9	135	14.2	8.68	435.11	10	0	14432.9	15226.2	26728.4	10965.4	12974.4	21653.6
260	High	Q50H33	BTB/POZ domain-containing protein KCTD8 OS=Mus musculus GN=Kctd8 PE=1 SV=1	0	Mouse	Mus musculus	599	1	Q50H33	67.997	30	14	31	11	476	52.7	8.38	103.48	14	0	4750.9	4276.8	6852.7	3613.9	4146.2	7427.2
261	High	Q9DCT1	1,5-anhydro-D-fructose reductase OS=Mus musculus GN=Akr1e2 PE=1 SV=1	0	Mouse	Mus musculus	6536	2	Q8CEB6;Q9DCT1	21.922	17	5	7	5	301	34.4	7.33	23.48	5	0	1407.5	1524.7	1437.6	1071.1	1050.4	1242.3
262	High	E9Q0V6	NHS-like protein 2 OS=Mus musculus GN=Nhsl2 PE=4 SV=1	0	Mouse	Mus musculus	8109	4	B1AXG8;B1AXH1;E9Q0V6;F6T2J3	74.86	18	16	24	16	1219	132.3	8.48	80.93	16	0	7095.6	6828.4	5014.4	5401	5571.4	4593.1
263	High	Q0VBU3	Cholinergic receptor, muscarinic 4 OS=Mus musculus GN=Chrm4 PE=2 SV=1	0	Mouse	Mus musculus	3266	1	Q0VBU3	12.338	7	2	4	2	479	52.9	9.88	19.38	2	0	1432.5	1030.7	499.7	1091.3	832.8	590.3
264	High	P60764	Ras-related C3 botulinum toxin substrate 3 OS=Mus musculus GN=Rac3 PE=1 SV=1	0	Mouse	Mus musculus	5110	10	A2AC13;D3YX61;F2Z463;G3UZM2;P60764;Q3TZU6;Q7TMY0;Q8CEV8;Q8QZS2;Q9ER71	41.564	33	8	47	3	192	21.4	8.15	144.6	8	0	3407.9	4187.4	2387.1	2599.6	2821.2	2644.6
265	High	Q80YU5	Myelin oligodendrocyte glycoprotein (Fragment) OS=Mus musculus GN=Mog PE=2 SV=1	0	Mouse	Mus musculus	5824	5	Q29ZQ5;Q3UY21;Q61885;Q66JM2;Q80YU5	168.59	41	19	193	18	274	31.1	8.54	711.56	19	1	36439.7	35716.7	67138.2	27798.3	36521.4	54125
266	High	Q9R0P9	Ubiquitin carboxyl-terminal hydrolase isozyme L1 OS=Mus musculus GN=Uchl1 PE=1 SV=1	0	Mouse	Mus musculus	4323	3	I7ENE7;Q3TCH2;Q9R0P9	200.03	75	18	378	18	223	24.8	5.24	1509.18	18	0	87106.6	103291	65993.2	66478.7	70828.7	65384.1
267	High	Q80W21	Glutathione S-transferase Mu 7 OS=Mus musculus GN=Gstm7 PE=1 SV=1	0	Mouse	Mus musculus	10109	6	D3YVP5;D3YVP6;D3YZ29;E9QAC8;J3QQ61;Q80W21	111.178	67	15	105	8	218	25.7	6.8	415.23	15	2	6288.6	5892.8	7124.8	4800.5	6139.5	7548
268	High	O88587	Catechol O-methyltransferase OS=Mus musculus GN=Comt PE=1 SV=2	0	Mouse	Mus musculus	1763	3	D3Z227;O88587;O88587-2	62.824	41	10	21	10	265	29.5	5.83	76.66	10	0	5545.7	4988.4	5766.9	4235.3	4008.8	4586.3
269	High	Q9JHU9	Inositol-3-phosphate synthase 1 OS=Mus musculus GN=Isyna1 PE=2 SV=1	0	Mouse	Mus musculus	8798	1	Q9JHU9	63.597	26	13	29	13	557	60.9	6.42	82.54	13	0	9431	8396.3	7411	7210.1	7615.4	7940.5
270	High	P81117	Nucleobindin-2 OS=Mus musculus GN=Nucb2 PE=1 SV=2	0	Mouse	Mus musculus	2337	3	P81117;Q3TV28;Q3UKN6	51.3	30	12	17	12	420	50.3	5.15	52.58	12	0	4690	4954.2	2941	3589.8	3554.7	2854.4
271	High	Q3TX35	Putative uncharacterized protein OS=Mus musculus GN=Gpc3 PE=2 SV=1	0.009	Mouse	Mus musculus	6126	4	B1ATR5;Q3TX35;Q8CFZ4;Q9QZF1	4.067	2	2	3	1	579	65.3	6.48	7.65	2	0	455.3	411.3	296.3	348.6	385.4	356.7
272	High	Q9D281	Protein Noxp20 OS=Mus musculus GN=Fam114a1 PE=2 SV=1	0.004	Mouse	Mus musculus	9660	1	Q9D281	5.734	4	1	1	1	569	61	4.56	4.91	1	0	211	220.6	147.3	161.7	182	150.6
273	High	P42866-17	Isoform 17 of Mu-type opioid receptor OS=Mus musculus GN=Oprm1	0.003	Mouse	Mus musculus	3675	30	A1XGX2;A4GE58;B6ZJY0;E9PVC1;E9Q2X5;E9Q7D3;E9Q7D4;E9QAQ1;P42866;P42866-10;P42866-11;P42866-12;P42866-13;P42866-14;P42866-15;P42866-16;P42866-17;P42866-18;P42866-19;P42866-2;P42866-3;P42866-4;P42866-5;P42866-6;P42866-7;P42866-8;P42866-9;Q6UY51;Q91ZZ4;Q9R0D2	6.117	2	1	2	1	474	52.9	9.09	5.75	1	0	136.1	119	107.8	104.3	99.2	110.3
274	High	Q3T9B4	Putative uncharacterized protein OS=Mus musculus GN=Rexo2 PE=2 SV=1	0	Mouse	Mus musculus	469	5	Q3T9B4;Q3TAV0;Q3UD20;Q78KL9;Q9D8S4	28.359	24	5	16	5	237	26.7	7.49	53.02	5	0	5509	5172.3	5208.9	4224.1	3682.7	4590.3
275	High	O70481	E3 ubiquitin-protein ligase UBR1 OS=Mus musculus GN=Ubr1 PE=1 SV=2	0	Mouse	Mus musculus	4996	5	O70481;Q2M4I1;Q3TKQ2;Q3V1R9;Q497M7	49.44	7	13	17	13	1757	200.1	6.05	55.32	13	0	5470.6	4977.2	5265.6	4196.5	4173.6	4864.5
276	High	Q8BHJ6	Serine incorporator 5 OS=Mus musculus GN=Serinc5 PE=2 SV=1	0	Mouse	Mus musculus	1137	1	Q8BHJ6	12.211	6	3	4	3	461	51.8	8.07	11.67	3	0	1107.5	997.4	1247.7	849.6	971.8	1025.6
277	High	Q9DCZ1	GMP reductase 1 OS=Mus musculus GN=Gmpr PE=2 SV=1	0	Mouse	Mus musculus	9685	2	F6VY18;Q9DCZ1	71.352	39	13	30	11	345	37.5	7.09	83.96	13	2	10824.1	11280.7	9784.5	8307.8	9404	8136.7
278	High	P52194	Calmegin OS=Mus musculus GN=Clgn PE=1 SV=2	0	Mouse	Mus musculus	5518	1	P52194	25.634	14	6	9	6	611	69.4	4.68	36.19	6	0	2130.1	716.3	1406.2	1635.2	504.5	723.8
279	High	Q8K0E9	Dhdh protein (Fragment) OS=Mus musculus GN=Dhdh PE=2 SV=1	0	Mouse	Mus musculus	8859	2	Q8K0E9;Q9DBB8	41.063	25	9	20	9	336	36.6	6.24	69.74	9	0	6682.3	5584.1	4804	5130.6	4947	5465
280	High	O35304	Vesicular acetylcholine transporter OS=Mus musculus GN=Slc18a3 PE=2 SV=1	0	Mouse	Mus musculus	9911	2	O35304;Q3TYJ1	17.907	6	3	4	3	530	56.6	6.01	13.25	3	0	1557.4	1177.5	856.7	1196.2	1056.1	858.2
281	High	Q8CFE2	UPF0609 protein C4orf27 homolog OS=Mus musculus PE=1 SV=1	0	Mouse	Mus musculus	3888	2	D6RIJ8;Q8CFE2	11.067	15	4	4	4	346	39.3	7.69	9.13	4	0	1125.8	972.8	1349	865.4	815.3	1093.4
282	High	Q3T992	Putative uncharacterized protein OS=Mus musculus GN=Ubqln1 PE=2 SV=1	0	Mouse	Mus musculus	9528	4	Q3T992;Q3TN93;Q3V2J6;Q8R317-2	102.907	34	12	54	1	554	58.6	4.98	207.77	12	0	49.5	47	38.5	38.1	35.4	44.5
283	High	P07758	Alpha-1-antitrypsin 1-1 OS=Mus musculus GN=Serpina1a PE=1 SV=4	0	Mouse	Mus musculus	950	2	D3YZL0;P07758	132.601	45	16	106	1	413	46	5.72	395.81	16	0	1072.7	831.6	1220	825.1	602.1	1115.4
284	High	Q8BKL6	Gamma-tubulin complex component 4 OS=Mus musculus GN=Tubgcp4 PE=2 SV=1	0.003	Mouse	Mus musculus	6880	6	Q3U6E9;Q543T6;Q8BKL6;Q8BWR3;Q8BYN2;Q8R5K0	5.813	4	3	4	2	620	71.3	6.73	6.53	3	1	722	650.2	664.2	555.5	560.7	563.1
285	High	Q2M3X8-4	Isoform 4 of Phosphatase and actin regulator 1 OS=Mus musculus GN=Phactr1	0	Mouse	Mus musculus	7602	7	B1B1B8;Q2M3X8;Q2M3X8-2;Q2M3X8-3;Q2M3X8-4;Q3TLK1;Q80ZP7	153.305	36	28	87	25	649	73.5	7.05	266.26	28	3	30769.7	27205.2	12410.2	23681.3	21812.2	12341.6
286	High	D3YUJ1	E3 ubiquitin-protein ligase RNF181 OS=Mus musculus GN=Rnf181 PE=4 SV=1	0.003	Mouse	Mus musculus	8357	8	D3YUJ1;Q9CY62;Q9CY62-2;S4R1H9;S4R1P6;S4R1T4;S4R201;S4R2J5	6.396	8	2	2	2	206	23	7.37	5.28	2	0	420.4	426.9	439.2	323.7	329.7	359
287	High	Q9D853	Methyltransferase-like protein 10 OS=Mus musculus GN=Mettl10 PE=2 SV=1	0	Mouse	Mus musculus	8701	1	Q9D853	15.363	11	3	5	3	244	26.8	5.15	14.51	3	0	1711	1582	1374.5	1317.8	1222.9	1312.2
288	High	Q3TW36	Putative uncharacterized protein OS=Mus musculus GN=Skiv2l PE=2 SV=1	0	Mouse	Mus musculus	755	14	E9QKK1;G3UYT1;K9JH93;L0HN04;O70349;Q3TE28;Q3TW36;Q6NZR5;Q6RT24;Q8BG87;Q8BG87-2;Q8C2W7;Q8CDP6;Q8R3X0	80.432	17	19	32	17	1244	137.5	6.28	96.8	19	0	7353.8	6899	8105.7	5666	5558.1	6579.1
289	High	D3Z3Q3	Smoothelin OS=Mus musculus GN=Smtn PE=4 SV=1	0	Mouse	Mus musculus	567	7	D3YZ10;D3Z3Q3;D3Z525;Q921U8;Q921U8-2;Q921U8-3;Q921U8-4	30.777	12	8	8	8	946	103	8.63	22.09	8	0	1681.1	1392.3	1079.5	1295.9	1230.8	1313.4
290	High	P59108	Copine-2 OS=Mus musculus GN=Cpne2 PE=2 SV=1	0	Mouse	Mus musculus	5496	3	P59108;Q3TVB2;Q8QZU9	61.326	24	11	33	10	548	61	5.96	93.47	11	0	5031.6	6252	5343.5	3878.6	4576.3	4732.7
291	High	Q61805	Lipopolysaccharide-binding protein OS=Mus musculus GN=Lbp PE=1 SV=2	0.003	Mouse	Mus musculus	4620	2	A2AC65;Q61805	5.827	5	2	2	2	481	53	8.5	7.51	2	0	65	67.1	68.4	50.1	76.1	79.2
292	High	Q8R2Q4	Ribosome-releasing factor 2, mitochondrial OS=Mus musculus GN=Gfm2 PE=2 SV=2	0	Mouse	Mus musculus	2493	8	E0CY79;E9Q7N5;Q3TML3;Q3TSU6;Q8C1C2;Q8R2Q4;Q8R2Q4-2;Q8R2Q4-3	52.775	14	10	15	10	779	86.1	6.43	60.11	10	0	3040.4	3044.6	2947.1	2345.1	2336	2412.3
293	High	Q8BVZ5	Interleukin-33 OS=Mus musculus GN=Il33 PE=1 SV=1	0.003	Mouse	Mus musculus	193	3	E9M2E8;H3BLN5;Q8BVZ5	6.102	6	1	2	1	266	30	8.6	11.89	1	0	211.9	194.4	276.3	163.4	196.6	268.1
294	High	Q9CZL5	Pterin-4-alpha-carbinolamine dehydratase 2 OS=Mus musculus GN=Pcbd2 PE=1 SV=2	0	Mouse	Mus musculus	9923	1	Q9CZL5	16.953	27	5	8	4	136	14.8	9.16	21.11	5	1	2392.9	2293.9	2421.9	1845.9	2099.3	2440
295	High	C4IXU1	Phosphodiesterase 4D interacting protein (Myomegalin) OS=Mus musculus GN=Pde4dip PE=2 SV=1	0	Mouse	Mus musculus	7482	3	C4IXU1;H3BJ38;Q80YT7-2	49.501	11	12	16	1	1118	126.6	5.36	46.15	12	0	633.8	515.7	583.8	489	530.9	568.9
296	High	P63143	Voltage-gated potassium channel subunit beta-1 OS=Mus musculus GN=Kcnab1 PE=2 SV=2	0	Mouse	Mus musculus	3693	5	F6U2R9;P63143;Q3U6C5;Q8CD65;Q9D5E9	91.264	35	13	37	10	401	44.7	9.32	119.55	13	0	4442.9	4144.3	5130.2	3428.2	3896.7	4200.8
297	High	F6T2Z7	Protein Cald1 (Fragment) OS=Mus musculus GN=Cald1 PE=1 SV=2	0	Mouse	Mus musculus	7227	3	F6RGN9;F6T2Z7;Q8VD79	44.858	20	10	15	3	354	41.3	5.2	47.42	10	0	1881.7	1706.2	1266.5	1452	1397.7	1210.3
298	High	P23927	Alpha-crystallin B chain OS=Mus musculus GN=Cryab PE=1 SV=2	0	Mouse	Mus musculus	2040	1	P23927	107.027	58	11	60	11	175	20.1	7.33	193.94	11	0	13049.2	11954.9	20481.7	10079.3	13555.7	18644.3
299	High	Q08331	Calretinin OS=Mus musculus GN=Calb2 PE=1 SV=3	0	Mouse	Mus musculus	1678	2	Q08331;Q8CCS7	189.405	82	28	224	27	271	31.4	5.02	693.27	28	1	60138.5	40308.4	99748.4	46461.7	35412.6	110666
300	High	Q5SQ27	MCG140354 OS=Mus musculus GN=Sec14l3 PE=2 SV=1	0.003	Mouse	Mus musculus	1480	2	Q3UWW2;Q5SQ27	6.034	4	2	5	1	401	46.1	5.92	7.84	2	0	150.3	85.1	54.4	116.2	84.6	51.9
301	High	P16015	Carbonic anhydrase 3 OS=Mus musculus GN=Ca3 PE=1 SV=3	0	Mouse	Mus musculus	6341	1	P16015	38.342	33	6	9	6	260	29.3	7.37	32.95	6	0	840.8	737.5	3056.2	650.1	644.4	1912.9
302	High	Q8R3P0	Aspartoacylase OS=Mus musculus GN=Aspa PE=1 SV=2	0	Mouse	Mus musculus	1631	5	B0QZP3;D6RJ20;Q8BZC2;Q8R3P0;V9GXG0	68.435	34	10	30	10	312	35.3	6.58	101.17	10	0	8293.6	7448.9	13526.1	6414.9	7403.2	11199.8
303	High	Q9CWS5	Putative uncharacterized protein OS=Mus musculus PE=2 SV=1	0	Mouse	Mus musculus	8173	3	A7M7S6;P06467;Q9CWS5	123.055	89	11	390	4	142	15.1	7.72	1660.28	11	8	96134	87314.2	99793	74423.5	73934.2	166207
304	High	Q9DBT4	Ectonucleoside triphosphate diphosphohydrolase 4 OS=Mus musculus GN=Entpd4 PE=2 SV=1	0.003	Mouse	Mus musculus	4364	5	Q8BR94;Q8CHF7;Q8R0U1;Q9DBT4;Q9DBT4-2	6.702	4	2	2	2	613	69.7	8.07	5.72	2	0	473.8	474.3	505.9	367.2	371.1	390.2
305	High	Q9D8L5	Coiled-coil domain-containing protein 91 OS=Mus musculus GN=Ccdc91 PE=2 SV=2	0	Mouse	Mus musculus	5588	2	Q9D8L5;Q9D8L5-2	70.934	38	18	31	2	442	50	5.07	92.75	18	0	1113.8	1146.2	1322.5	863.3	908.8	1004
306	High	P68373	Tubulin alpha-1C chain OS=Mus musculus GN=Tuba1c PE=1 SV=1	0	Mouse	Mus musculus	8884	3	O89052;P68373;Q3TIZ0	497.585	74	41	3221	1	449	49.9	5.1	13576.8	41	1	498.1	452.1	290.8	386.5	454.3	378.8
307	High	E9PUD2	Dynamin-1-like protein OS=Mus musculus GN=Dnm1l PE=1 SV=1	0	Mouse	Mus musculus	4370	3	E9PUD2;Q8K1M6-3;Q8K1M6-5	362.671	73	47	272	3	712	79.5	7.08	965.96	47	0	3182.4	3750.4	3150.2	2471.7	2788	2790.2
308	High	P63084	Protein S100-A5 OS=Mus musculus GN=S100a5 PE=2 SV=1	0	Mouse	Mus musculus	8569	1	P63084	54.445	51	7	25	7	93	10.8	5.26	80.3	7	0	24563.8	2927.2	3072.1	19079.8	3026.3	2938.6
309	High	Q6P1B3	PILR alpha-associated neural protein OS=Mus musculus GN=Pianp PE=1 SV=1	0.002	Mouse	Mus musculus	6653	1	Q6P1B3	7.407	7	2	2	2	278	29.7	8.72	6.08	2	0	977.6	763.1	343	759.5	616.1	375.2
310	High	Q6P5E8	Diacylglycerol kinase theta OS=Mus musculus GN=Dgkq PE=2 SV=1	0	Mouse	Mus musculus	1046	5	D6RFT1;D6RI30;Q6P5E8;Q6P5E8-2;Q8BK42	101.588	28	20	35	20	934	102.2	7.52	131.14	20	0	10080	10011.7	9571.4	7831.7	9202.4	10689.5
311	High	Q921Q7	Ras and Rab interactor 1 OS=Mus musculus GN=Rin1 PE=1 SV=1	0	Mouse	Mus musculus	5470	1	Q921Q7	120.216	27	18	31	18	763	83	8.72	119.66	18	0	10504.2	10617.8	2872.7	8162.1	7853.9	2957.4
312	High	Q8BGV0	Probable asparagine--tRNA ligase, mitochondrial OS=Mus musculus GN=Nars2 PE=1 SV=1	0	Mouse	Mus musculus	8934	4	D3YV21;Q8BGV0;Q8BXJ6;Q8K0W7	28.065	12	6	10	6	477	53.9	7.36	31.17	6	0	3636.5	3397.4	3071.8	2826.3	2770.2	2909.9
313	High	Q8VEK0	Cell cycle control protein 50A OS=Mus musculus GN=Tmem30a PE=1 SV=1	0	Mouse	Mus musculus	767	3	D3YVV1;Q8BHG3;Q8VEK0	65.795	25	10	39	10	364	41	8.37	138.23	10	0	14445.6	15829.6	13398.6	11228.6	12734.2	12914.7
314	High	Q3TLX9	Putative uncharacterized protein OS=Mus musculus GN=Smpdl3b PE=2 SV=1	0	Mouse	Mus musculus	6005	2	Q3TLX9;Q8BTC9	30.046	22	8	10	8	456	51.6	6.43	35.8	8	0	3671.6	3381.5	1902.2	2856	2594.9	1695.7
315	High	Q3TXD3	Putative uncharacterized protein OS=Mus musculus GN=Vat1 PE=2 SV=1	0	Mouse	Mus musculus	8546	4	Q3TXD3;Q3U331;Q5RKP0;Q62465	184.991	40	14	144	14	406	43.1	6.37	639.25	14	0	26623.1	22225.1	28822.8	20713.7	21620.8	32106.7
316	High	Q9CZJ0	Metallophosphoesterase MPPED2 OS=Mus musculus GN=Mpped2 PE=2 SV=1	0.003	Mouse	Mus musculus	8608	2	B1APT1;Q9CZJ0	5.948	9	1	1	1	294	33.4	6.32	5.65	1	0	68.4	61.5	54.1	53.2	58.4	63.5
317	High	A2ALS7	Rap1 GTPase-activating protein 1 (Fragment) OS=Mus musculus GN=Rap1gap PE=4 SV=1	0	Mouse	Mus musculus	2468	1	A2ALS7	151.605	54	18	56	3	405	43.4	6.01	226.14	18	0	1507.8	1149.5	590.6	1173.9	1151.7	661.1
318	High	Q9JJF0	Nucleosome assembly protein 1-like 5 OS=Mus musculus GN=Nap1l5 PE=2 SV=1	0	Mouse	Mus musculus	9716	2	Q9CTE1;Q9JJF0	34.509	22	6	13	6	156	17	4.32	35.36	6	0	5834.4	5414	6136.2	4544	5744	10380.5
319	High	D3YZ23	V-type proton ATPase catalytic subunit A (Fragment) OS=Mus musculus GN=Atp6v1a PE=4 SV=1	0	Mouse	Mus musculus	6009	1	D3YZ23	37.282	90	4	29	1	77	8.3	4.54	146.43	4	0	29.5	25.8	19.3	23	22.7	22.5
320	High	Q9ERL9	Guanylate cyclase soluble subunit alpha-3 OS=Mus musculus GN=Gucy1a3 PE=2 SV=2	0	Mouse	Mus musculus	7733	1	Q9ERL9	89.84	29	17	26	16	691	77.5	7.17	78.42	17	0	5621.5	5159	3381.3	4380.4	4107.9	3553.9
321	High	Q8BZN6-2	Isoform 2 of Dedicator of cytokinesis protein 10 OS=Mus musculus GN=Dock10	0	Mouse	Mus musculus	6610	7	B2RWY0;E9QM99;F1AHI9;Q8BLX9;Q8BZN6;Q8BZN6-2;Q8BZN6-3	149.734	14	29	56	28	2222	253.3	7.37	160.8	29	0	17119.4	15227.6	12013.1	13342.4	14194.2	11820.7
322	High	Q3UUF8	Ankyrin repeat domain-containing protein 34B OS=Mus musculus GN=Ankrd34b PE=1 SV=1	0	Mouse	Mus musculus	2516	1	Q3UUF8	39.994	18	8	12	8	508	55.4	8.02	43.7	8	0	3067.9	2740.7	2792.2	2391.2	2584.7	2619.4
323	High	Q6P8J2	Diamine acetyltransferase 2 OS=Mus musculus GN=Sat2 PE=1 SV=1	0	Mouse	Mus musculus	159	2	Q3TTS0;Q6P8J2	35.615	33	7	14	7	170	19.3	6.04	46.43	7	0	1820.7	1808.8	2285.8	1419.2	1689.2	2068.2
324	High	Q5BL14	High mobility group nucleosomal binding domain 2 OS=Mus musculus GN=Hmgn2 PE=2 SV=1	0	Mouse	Mus musculus	8240	8	A3KGL9;B7ZCQ3;E9Q2Z4;F6W687;J3QM43;Q58E57;Q5BL14;Q5XK38	30.956	46	6	18	6	90	9.4	9.99	43.97	6	0	10152.4	3815.5	20835.3	7913.8	4857.4	19699.8
325	High	Q8BQQ1	Probable palmitoyltransferase ZDHHC14 OS=Mus musculus GN=Zdhhc14 PE=2 SV=1	0.007	Mouse	Mus musculus	299	2	Q8BQQ1;Q8BQQ1-2	4.557	2	1	1	1	489	53.6	8.05	3.51	1	0	252.8	262.7	324.8	197.2	211.8	280
326	High	Q9D6G9	CKLF-like MARVEL transmembrane domain-containing protein 5 OS=Mus musculus GN=Cmtm5 PE=1 SV=1	0	Mouse	Mus musculus	7780	3	Q45TP8;Q9D6G9;Q9D6G9-2	17.862	25	3	8	3	156	17.4	4.84	30.66	3	0	1464.9	1442.5	2202.6	1144.2	1158.3	1505
327	High	G3X9Z6	Stathmin-4 OS=Mus musculus GN=Stmn4 PE=4 SV=1	0	Mouse	Mus musculus	8167	4	D3Z4C2;G3X9Z6;P63042;Q05DI3	12.156	7	3	9	1	216	25.4	7.97	23.37	3	0	748	628.9	585.1	584.3	669.2	606.6
328	High	P45377	Aldose reductase-related protein 2 OS=Mus musculus GN=Akr1b8 PE=1 SV=2	0	Mouse	Mus musculus	8301	8	G3X9Y6;P45377;Q54A37;Q571M4;Q5I0T6;Q8VC28;Q91X42;Q9JLI0	46.882	26	9	18	2	316	36.1	6.37	49.38	9	0	1156	1339.1	1642.5	903.7	1055.1	1349.1
329	High	A2AP18-3	Isoform 3 of 1-phosphatidylinositol 4,5-bisphosphate phosphodiesterase eta-2 OS=Mus musculus GN=Plch2	0	Mouse	Mus musculus	8099	13	A2AP18;A2AP18-2;A2AP18-3;A2AP18-4;A2AP18-5;F6UKG4;F7C3A0;F7C512;H3BIW6;H3BK11;Q4KWH5-5;Q6PAS6;Q6ZQB0	147.984	25	25	56	23	1252	137.6	7.3	184.07	25	1	13014.5	13245.7	6738.9	10178.4	10059	6888.8
330	High	Q5SSK3	Transcription elongation factor, mitochondrial OS=Mus musculus GN=Tefm PE=2 SV=1	0	Mouse	Mus musculus	774	5	B7ZCA9;F7CPB7;Q5SSK3;Q8BTE4;Q8VE66	14.908	11	4	5	4	364	41.8	9.51	15.94	4	0	1716.5	1469.7	1531.6	1342.6	1212.5	1360.2
331	High	Q6PGE7	Sodium-dependent proline transporter OS=Mus musculus GN=Slc6a7 PE=2 SV=1	0	Mouse	Mus musculus	1287	1	Q6PGE7	49.481	11	6	31	6	637	71	6.61	120.12	6	0	4601.5	5453.3	2850.1	3599.2	4191.8	2725.8
332	High	Q9D2D9	Kelch domain-containing protein 8B OS=Mus musculus GN=Klhdc8b PE=2 SV=1	0.001	Mouse	Mus musculus	8762	1	Q9D2D9	10.171	4	1	3	1	354	37.6	8.09	10.42	1	0	126.2	117.8	83	98.8	102.2	83.3
333	High	P47867	Secretogranin-3 OS=Mus musculus GN=Scg3 PE=1 SV=1	0	Mouse	Mus musculus	6561	2	P47867;P47867-2	76.522	30	15	30	15	471	53.3	4.93	84.99	15	0	10379.2	11963.2	11597.8	8130.8	9161.9	11003.8
334	High	Q8CCT6	Putative uncharacterized protein OS=Mus musculus GN=Gabrg1 PE=2 SV=1	0.004	Mouse	Mus musculus	8216	2	Q8CCT6;Q9R0Y8	5.574	3	2	7	1	465	53.4	8.13	18.51	2	0	644.1	602.3	518	504.6	481.6	515.8
335	High	P38060	Hydroxymethylglutaryl-CoA lyase, mitochondrial OS=Mus musculus GN=Hmgcl PE=1 SV=2	0	Mouse	Mus musculus	3992	4	P38060;Q3UMP2;V9GWZ9;V9GXD2	68.835	40	12	34	10	325	34.2	8.41	101.02	12	2	10300	9392.4	10664.6	8073.6	7342.6	8456.9
336	High	P57759	Endoplasmic reticulum resident protein 29 OS=Mus musculus GN=Erp29 PE=1 SV=2	0	Mouse	Mus musculus	4455	5	A8C1V9;D6RG87;F8WIM7;F8WJI4;P57759	95.985	53	12	76	12	262	28.8	6.15	250.7	12	0	16251	16870.7	23418.5	12739.8	13348.3	21176.2
337	High	Q924Y0	Gamma-butyrobetaine dioxygenase OS=Mus musculus GN=Bbox1 PE=2 SV=1	0	Mouse	Mus musculus	2309	1	Q924Y0	20.278	12	5	8	5	387	44.7	6.92	21.6	5	0	1012.6	917.3	2726.3	794.2	1139.5	2925.3
338	High	Q8BZV8	Putative uncharacterized protein OS=Mus musculus GN=P2ry12 PE=2 SV=1	0	Mouse	Mus musculus	6572	8	B7ZC61;B7ZC62;Q7TSG9;Q8BZV8;Q8K0H9;Q8VHS2;Q8VHS2-2;Q9CPV9	20.324	13	4	7	4	347	39.4	9.52	19.7	4	0	1366.8	1276.8	516.3	1072.3	918	522.7
339	High	G3X8R1	Kaptin OS=Mus musculus GN=Kptn PE=4 SV=1	0	Mouse	Mus musculus	3615	2	G3X8R1;Q8VCX6	11.229	10	4	4	4	430	47.5	5	10.73	4	0	672.3	593.4	576.6	527.6	525.2	574.3
340	High	Q3V2R3	Beta-chimaerin OS=Mus musculus GN=Chn2 PE=2 SV=1	0	Mouse	Mus musculus	5381	8	B9EIU7;D3YXQ4;D3Z3D9;H7BXA9;Q3TVA5;Q3V2R3;Q80XD1;Q80XD1-2	89.131	46	17	50	14	468	53.8	7.4	173.79	17	0	4067.4	3311.1	12365	3192.3	3247.7	11471.6
341	High	Q03391	Glutamate receptor ionotropic, NMDA 2D OS=Mus musculus GN=Grin2d PE=2 SV=3	0	Mouse	Mus musculus	7784	2	C9K0Z4;Q03391	29.752	6	6	9	4	1323	142.9	8.37	28.43	6	0	373	385.3	537.9	293	424.4	638
342	High	Q3TV21	Frataxin OS=Mus musculus GN=Fxn PE=2 SV=1	0	Mouse	Mus musculus	3494	3	Q3TV21;Q3UG34;Q6PDS4	28.085	20	4	8	4	207	22.9	8.02	26.62	4	0	2545.3	2584.2	2654.7	1999.6	2310.4	2519
343	High	Q9D7X1	BTB/POZ domain-containing protein KCTD4 OS=Mus musculus GN=Kctd4 PE=2 SV=1	0	Mouse	Mus musculus	5883	1	Q9D7X1	27.591	34	7	13	6	259	30	7.06	45	7	1	2958.6	4738.5	1981.5	2324.3	3996.8	2074.9
344	High	Q9CRQ9	Putative uncharacterized protein (Fragment) OS=Mus musculus GN=Cyp2j9 PE=2 SV=1	0	Mouse	Mus musculus	9791	10	B1AWM4;B1AWM5;O54749;O54750;Q3UEF7;Q3UNV4;Q8CC91;Q91W71;Q924D1;Q9CRQ9	36.968	13	6	10	6	529	60.9	7.85	39.32	6	0	1753.6	1657.1	2683.6	1377.9	1412.6	2235.8
345	High	E9QP49	EH domain-binding protein 1-like protein 1 OS=Mus musculus GN=Ehbp1l1 PE=1 SV=1	0.001	Mouse	Mus musculus	1420	7	E9QP49;G5E8Y6;Q99MS7;Q99MS7-2;Q99MS7-3;Q99MS7-4;Q99MS7-5	10.033	2	4	5	3	1718	184.7	4.74	10.62	4	0	487.1	490.4	450	382.8	378.4	433.9
346	High	P46412	Glutathione peroxidase 3 OS=Mus musculus GN=Gpx3 PE=2 SV=2	0.001	Mouse	Mus musculus	1467	3	D3Z2Y7;D3Z7Y0;P46412	8.795	12	3	4	3	226	25.4	8.22	9.13	3	0	1349.9	1052.8	1294.5	1061.1	982.7	1469.9
347	High	E9PYR7	Protein Mctp1 OS=Mus musculus GN=Mctp1 PE=4 SV=1	0	Mouse	Mus musculus	9491	4	E9PYR7;E9Q1Y4;Q3U4B9;Q3UMP3	31.522	19	7	12	1	319	36.4	7.91	35.87	7	0	386.4	306.2	297.7	304	265.1	220.6
348	High	P31324	cAMP-dependent protein kinase type II-beta regulatory subunit OS=Mus musculus GN=Prkar2b PE=1 SV=3	0	Mouse	Mus musculus	3606	3	H3BK84;P31324;Q3V2X9	184.067	68	22	181	18	416	46.1	4.98	724.95	22	0	41041.6	34323.1	15966	32289.9	30169.9	17941.6
349	High	Q3UTR7	Angiotensinogen OS=Mus musculus GN=Agt PE=2 SV=1	0	Mouse	Mus musculus	7209	3	P11859;Q3UTR7;Q8VCN0	16.452	11	3	3	3	482	52.6	5.54	14.83	3	0	521.2	502.7	705	410.3	490	753.9
350	High	Q149F3	Eukaryotic peptide chain release factor GTP-binding subunit ERF3B OS=Mus musculus GN=Gspt2 PE=1 SV=1	0	Mouse	Mus musculus	4923	2	F7CE88;Q149F3	134.391	33	23	71	4	632	69.1	5.2	204.81	23	0	2434.8	2558.5	1691.8	1916.7	1987.8	1716.6
351	High	Q04690	Neurofibromin OS=Mus musculus GN=Nf1 PE=1 SV=1	0	Mouse	Mus musculus	4585	4	Q04690;Q04690-2;Q04690-3;Q04690-4	351.622	22	60	143	40	2841	319.4	7.39	487.36	60	22	38872.1	38034.3	34401.5	30618.3	29701.2	32035.7
352	High	Q3UQ84	Threonine--tRNA ligase, mitochondrial OS=Mus musculus GN=Tars2 PE=2 SV=1	0	Mouse	Mus musculus	4174	4	E9Q7H6;Q3TP97;Q3UQ84;Q922A3	65.876	23	15	32	15	723	81.6	7.87	93.94	15	0	9652.2	9614.8	7742.3	7603.9	7479.4	7055.9
353	High	Q63844	Mitogen-activated protein kinase 3 OS=Mus musculus GN=Mapk3 PE=1 SV=5	0	Mouse	Mus musculus	1809	12	D3Z3G6;D3Z6D8;P35917;P35918;Q3U2H3;Q60515;Q63844;Q80Y86;Q8CD05;Q8VCD0;Q8VHX3;Q9CW58	153.915	54	19	136	12	380	43	6.61	460.43	19	1	14560.1	15868.6	12531.1	11475.1	13035	12955
354	High	F7DD14	Tyrosine-protein kinase receptor OS=Mus musculus GN=Kit PE=1 SV=1	0	Mouse	Mus musculus	3524	13	A4ZVL1;F7DD14;P05532;P05532-2;P35917;P35918;Q3ULJ6;Q60515;Q80Y86;Q8CD05;Q8VCD0;Q8VHX3;Q9CW58	110.348	23	21	36	18	987	110.1	7.11	124.56	21	2	7559.9	11271.7	10339.9	5958.7	9713.3	8803.2
355	High	E9QJT5	Acylphosphatase OS=Mus musculus GN=Acyp1 PE=3 SV=1	0	Mouse	Mus musculus	292	3	E9QJT5;P56376;Q4VAF0	46.573	40	6	23	6	157	17.3	9.13	96.73	6	0	6927.7	7162.1	8045.6	5462.1	6277.5	8246.4
356	High	Q8BM72	Heat shock 70 kDa protein 13 OS=Mus musculus GN=Hspa13 PE=2 SV=1	0	Mouse	Mus musculus	9187	3	D3Z0Y0;Q8BM72;Q8BM72-2	59.113	22	10	23	10	471	51.7	5.63	79.51	10	0	5965.6	5816.4	5520	4703.6	4740.6	5148.5
357	High	Q80U12-2	Isoform 2 of Small G protein signaling modulator 2 OS=Mus musculus GN=Sgsm2	0	Mouse	Mus musculus	7914	11	E9PZ24;E9Q8Z7;G3UVV8;Q3TFV9;Q3TQL5;Q80U12;Q80U12-2;Q8BUF3;Q8BWT7;Q8BXL3;Q9D9F8	19.035	4	4	8	2	1050	118	6.46	26.57	4	0	1448.6	1496.5	1033.5	1142.2	1311.8	1111.7
358	High	Q9Z306	Solute carrier family 22 member 4 OS=Mus musculus GN=Slc22a4 PE=1 SV=1	0.002	Mouse	Mus musculus	5056	1	Q9Z306	7.059	4	2	3	2	553	62.2	6.4	8.87	2	0	507.4	525	2139.4	400.2	528.6	2257.2
359	High	Q91X78	Erlin-1 OS=Mus musculus GN=Erlin1 PE=1 SV=1	0	Mouse	Mus musculus	9371	2	E9PUH5;Q91X78	98.129	41	17	56	10	346	38.9	7.21	186.8	17	0	7613.9	7131.2	5453.6	6005.4	5598.2	5003.9
360	High	Q8R5B4	Ankyrin repeat and SOCS box-containing 3 OS=Mus musculus GN=Asb3 PE=2 SV=1	0.001	Mouse	Mus musculus	6956	3	Q8R5B4;Q9CWX6;Q9WV72	10.236	2	1	2	1	525	58.2	5.99	7.4	1	0	172.1	157.4	125.9	135.8	123.4	118
361	High	Q3TCW3	Putative uncharacterized protein OS=Mus musculus GN=Fuca1 PE=2 SV=1	0.003	Mouse	Mus musculus	4615	2	Q3TCW3;Q99LJ1	6.584	4	2	2	2	452	52.2	7.12	5.37	2	0	768.9	668.5	798.6	606.7	606.2	770
362	High	Q9ESX4	Nucleolar protein of 40 kDa OS=Mus musculus GN=Zcchc17 PE=1 SV=1	0	Mouse	Mus musculus	4430	3	Q3TT47;Q9ESX4;Q9ESX4-2	18.929	25	5	6	5	241	27.5	9.63	15.32	5	0	1108.5	1116.3	1563.3	874.7	853.7	1111
363	High	Q8BTZ7	Mannose-1-phosphate guanyltransferase beta OS=Mus musculus GN=Gmppb PE=2 SV=1	0	Mouse	Mus musculus	10110	1	Q8BTZ7	66.485	28	8	23	8	360	39.9	6.74	79.69	8	0	8156.9	8310	6608.3	6437.8	6358.6	6105.9
364	High	D0ESZ4	Elastin microfibril interfacer 2 OS=Mus musculus GN=Emilin2 PE=2 SV=1	0.009	Mouse	Mus musculus	4363	7	D0ESZ4;Q3TBC8;Q3TBD3;Q3TCC1;Q3TDB5;Q3TDP9;Q3U1J9	4.102	1	2	2	2	1074	117.2	5.66	4.81	2	0	265.1	276.9	660.6	209.5	283	556.6
365	High	Q3TPI6	Putative uncharacterized protein OS=Mus musculus GN=Rapgef6 PE=2 SV=1	0	Mouse	Mus musculus	5873	1	Q3TPI6	13.302	8	6	9	1	604	67.8	5.4	21.22	6	0	399.8	407.5	357.5	316.1	375.3	360
366	High	Q3UD53	Putative uncharacterized protein OS=Mus musculus GN=Carhsp1 PE=2 SV=1	0	Mouse	Mus musculus	7670	3	Q3U434;Q3UD53;Q5M9P7	30.292	29	4	13	4	148	16.1	8.21	46.57	4	0	3806.3	3475.3	3321.8	3010.6	3426.3	3794.4
367	High	Q3U2W5	Galectin (Fragment) OS=Mus musculus GN=Lgals8 PE=2 SV=1	0	Mouse	Mus musculus	7376	4	A8DIL0;Q3U2W5;Q8C6H0;Q9JL15	12.864	12	4	5	4	329	37.1	9.32	12.12	4	0	1273.5	1196.3	1809	1007.3	1127.4	1576.6
368	High	Q8K2A8	Dol-P-Man:Man(5)GlcNAc(2)-PP-Dol alpha-1,3-mannosyltransferase OS=Mus musculus GN=Alg3 PE=2 SV=2	0.002	Mouse	Mus musculus	8505	2	D6RCW8;Q8K2A8	7.244	5	2	2	2	438	50.2	9.2	4.35	2	0	394.3	332.4	483.1	311.9	300	372
369	High	Q70FJ1	A-kinase anchor protein 9 OS=Mus musculus GN=Akap9 PE=2 SV=2	0	Mouse	Mus musculus	2267	10	B1AVH7;Q70FJ1;Q70FJ1-2;Q70FJ1-3;Q8BV41;Q8C0C6;Q99P24;Q9CS73;Q9CVC1;Z4YM71	232.673	17	61	74	1	3797	435.9	5.03	219.07	61	0	99.1	86	95.2	78.4	74.5	101.4
370	High	E9PYG5	Gamma-parvin OS=Mus musculus GN=Parvg PE=4 SV=1	0.004	Mouse	Mus musculus	5189	7	A6PW97;E9PYG5;F2Z401;F2Z489;Q8C2K9;Q8CEF2;Q9ERD8	5.52	3	1	1	1	384	43.3	6.15	3.52	1	0	155.5	156.9	82.3	123	118.6	70.7
371	High	Q62048	Astrocytic phosphoprotein PEA-15 OS=Mus musculus GN=Pea15 PE=1 SV=1	0	Mouse	Mus musculus	4198	3	D3Z375;Q62048;Q62048-2	98.003	73	12	128	12	130	15	5.02	564.33	12	0	28813.4	36459.7	22691.8	22800.6	28488.4	23894.2
372	High	F7B0S9	Sodium/potassium/calcium exchanger 4 (Fragment) OS=Mus musculus GN=Slc24a4 PE=4 SV=1	0	Mouse	Mus musculus	6074	8	B2RQI4;E9PUL6;F7A487;F7B0S9;Q66PY1;Q66PY1-2;Q8CGQ8;Q8CGQ8-2	26.878	10	6	19	6	603	66.9	7.87	72.07	6	0	6447.5	6360.1	2597.2	5102.4	4714.7	2813.1
373	High	Q9CS42	Ribose-phosphate pyrophosphokinase 2 OS=Mus musculus GN=Prps2 PE=1 SV=4	0	Mouse	Mus musculus	5367	1	Q9CS42	62.077	39	13	40	5	318	34.8	6.61	110.92	13	0	2960.8	2831.9	2393	2343.3	2317.3	2166.2
374	High	B2RWB7	9630033F20Rik protein OS=Mus musculus GN=9630033F20Rik PE=2 SV=1	0	Mouse	Mus musculus	5669	1	B2RWB7	44.232	35	6	13	6	269	29.2	8.18	55.22	6	0	4998.3	4837.9	4500.3	3956.6	3825.7	3990.4
375	High	Q9QZQ8-2	Isoform 1 of Core histone macro-H2A.1 OS=Mus musculus GN=H2afy	0	Mouse	Mus musculus	2964	2	Q9CTH9;Q9QZQ8-2	143.596	55	16	167	1	369	39.3	9.83	804.04	16	0	146.9	126.8	138.4	116.4	115.9	138.4
376	High	Q3TIF7	Putative uncharacterized protein OS=Mus musculus GN=Smyd3 PE=2 SV=1	0	Mouse	Mus musculus	8203	5	D3YZ17;Q3TIF7;Q3TR55;Q8C2Y2;Q9CWR2	27.011	14	7	9	7	428	49.1	7.11	26.15	7	0	3645.1	3419.3	2896.8	2890.3	3010.6	3258.9
377	High	D3Z0Z9	Glyceraldehyde-3-phosphate dehydrogenase OS=Mus musculus GN=Gm5069 PE=3 SV=1	0	Mouse	Mus musculus	1813	1	D3Z0Z9	178.324	46	15	954	1	337	36.5	7.74	3038.49	15	0	79.5	70.5	67.6	63	69.6	64.5
378	High	Q99MD6	Thioredoxin reductase 3 OS=Mus musculus GN=Txnrd3 PE=1 SV=3	0	Mouse	Mus musculus	7779	4	D3Z0H7;G3X8P6;Q3UY43;Q99MD6	32.949	11	7	9	7	652	71.3	8.09	29.13	7	0	3280.3	2575.1	3364.1	2601.7	2234.6	3108.4
379	High	O88705	Potassium/sodium hyperpolarization-activated cyclic nucleotide-gated channel 3 OS=Mus musculus GN=Hcn3 PE=1 SV=1	0	Mouse	Mus musculus	451	5	D3Z667;O70508;O88705;P0C6F1;Q7TRT7	38.045	12	10	22	6	779	86.6	9.86	54.48	10	0	4938.1	3647.4	3035.4	3917.6	3495	3122.5
380	High	Q91ZF0	DnaJ homolog subfamily C member 24 OS=Mus musculus GN=Dnajc24 PE=1 SV=3	0	Mouse	Mus musculus	4186	3	A2A4A1;F7CGC9;Q91ZF0	18.551	14	4	7	4	196	22.1	5.91	19.08	4	0	2601.1	2572.8	2943.2	2064.3	2139.3	2792.9
381	High	Q9CXA2	Trans-L-3-hydroxyproline dehydratase OS=Mus musculus GN=L3hypdh PE=1 SV=1	0.006	Mouse	Mus musculus	1296	1	Q9CXA2	4.747	4	1	1	1	354	37.8	6.7	3.49	1	0	149.5	127.7	136.2	118.8	120.9	136.6
382	High	P04370-11	Isoform 11 of Myelin basic protein OS=Mus musculus GN=Mbp	0	Mouse	Mus musculus	2228	2	P04370-11;Q09J72	222.055	90	25	666	8	176	19.5	11.56	2231.18	25	0	5219.1	4648.1	12808.8	4148.3	5144.9	9213.8
383	High	P24549	Retinal dehydrogenase 1 OS=Mus musculus GN=Aldh1a1 PE=1 SV=5	0	Mouse	Mus musculus	6315	1	P24549	195.342	55	23	131	13	501	54.4	7.8	524.94	23	10	24202.2	11876.9	25138.7	19239.5	13927.1	33905.8
384	High	Q8C739	Protein FAM110B OS=Mus musculus GN=Fam110b PE=2 SV=1	0.003	Mouse	Mus musculus	4714	2	B1AWG6;Q8C739	6.281	4	2	3	2	366	40.3	9.23	7.72	2	0	1349.2	1420.5	772.4	1072.8	1088	648
385	High	Q99L27	GMP reductase 2 OS=Mus musculus GN=Gmpr2 PE=2 SV=2	0	Mouse	Mus musculus	5605	1	Q99L27	51.974	30	10	18	8	348	38	7.44	63.36	10	0	3923.8	3946	3851	3120.3	3090.9	3415.3
386	High	Q9WUB0	RanBP-type and C3HC4-type zinc finger-containing protein 1 OS=Mus musculus GN=Rbck1 PE=1 SV=2	0	Mouse	Mus musculus	1663	2	F6VII1;Q9WUB0	35.898	18	8	10	8	508	57.5	6.19	35.71	8	0	2343.4	2268.1	1964.6	1865	1917.9	1889.2
387	High	Q9DCJ9	N-acetylneuraminate lyase OS=Mus musculus GN=Npl PE=1 SV=1	0	Mouse	Mus musculus	4269	1	Q9DCJ9	72.62	44	12	26	12	320	35.1	8.03	86.48	12	0	8532.4	8231.1	6583.3	6791.6	6502.7	6473.1
388	High	Q7TQF2	F-box only protein 10 OS=Mus musculus GN=Fbxo10 PE=1 SV=2	0	Mouse	Mus musculus	110	3	F6Q7Q7;Q505G2;Q7TQF2	40.381	8	7	9	7	950	104.4	7.85	31.12	7	0	2151.6	2128.7	1618.5	1712.7	1866	1785.9
389	High	Q499F6	Kcnj10 protein (Fragment) OS=Mus musculus GN=Kcnj10 PE=2 SV=1	0	Mouse	Mus musculus	4961	4	B9EIV1;Q499F6;Q56VN0;Q8C7Z5	58.56	23	10	39	10	440	48.9	9.09	112.69	10	0	7443.6	4797.1	15048.7	5926.5	4533.2	9431.3
390	High	Q3TXI6	Putative uncharacterized protein OS=Mus musculus GN=Sparc PE=2 SV=1	0	Mouse	Mus musculus	4954	4	Q3TXI6;Q5NCU3;Q5NCU4;Q5NCU5	21.723	16	6	9	6	302	34.4	4.86	27.52	6	0	1457.7	1497.1	4212	1160.8	1499.4	3844.9
391	High	Q571D6	MKIAA0281 protein (Fragment) OS=Mus musculus GN=Elmo1 PE=2 SV=1	0	Mouse	Mus musculus	2657	5	Q571D6;Q8BPU7;Q8BPU7-2;Q8BPU7-3;Q8BPU7-4	101.872	27	22	48	17	741	85.6	6.33	148.43	22	0	6289.8	5469.8	6545.3	5009.7	4889	6303.5
392	High	Q61086	Frizzled-3 OS=Mus musculus GN=Fzd3 PE=1 SV=1	0.001	Mouse	Mus musculus	8738	3	Q3TUV1;Q3UYZ0;Q61086	8.554	4	2	2	2	666	76.2	7.64	6.57	2	0	118.8	94.5	80.9	94.6	95.8	75.5
393	High	Q9ERE7	LDLR chaperone MESD OS=Mus musculus GN=Mesdc2 PE=1 SV=1	0	Mouse	Mus musculus	8910	3	D3YVR4;F6SWV4;Q9ERE7	25.807	31	7	13	7	224	25.2	6.34	31.29	7	0	4547.6	5171.7	4022.4	3622.6	3994.7	4468.6
394	High	O55028	[3-methyl-2-oxobutanoate dehydrogenase [lipoamide]] kinase, mitochondrial OS=Mus musculus GN=Bckdk PE=1 SV=1	0	Mouse	Mus musculus	3501	5	D3Z7R0;O55028;Q3UC13;Q8C6H9;Q99KP1	35.907	22	8	17	7	412	46.6	8.91	59.06	8	0	3755.7	3927.9	4616	2992.2	2858.8	3365.8
395	High	Q6A0D4	Raftlin OS=Mus musculus GN=Rftn1 PE=1 SV=4	0	Mouse	Mus musculus	8661	4	D3Z731;Q6A0D4;Q80VF9;Q8C4D5	31.519	11	7	10	6	554	61.5	7.68	27.51	7	0	1605	1456.6	1700	1279.2	1485.9	1695.4
396	High	P63085	Mitogen-activated protein kinase 1 OS=Mus musculus GN=Mapk1 PE=1 SV=3	0	Mouse	Mus musculus	5571	13	F6VEI7;O35558;P35917;P35918;P63085;Q3UF82;Q60515;Q80Y86;Q8CD05;Q8VCD0;Q8VHX3;Q922X7;Q9CW58	264.567	64	24	265	18	358	41.2	6.98	916.64	24	7	79163.9	94364.5	45896	63132.6	67642.8	50485.2
397	High	A3KCG3	Calcium release-activated calcium channel 3 OS=Mus musculus GN=Orai3 PE=2 SV=1	0.002	Mouse	Mus musculus	3806	3	A3KCG3;D3YX58;D3Z6X8	6.947	9	1	1	1	290	31.3	7.94	5.6	1	0	38.2	30.6	34.9	30.5	32.4	29
398	High	Q9JIY2	E3 ubiquitin-protein ligase Hakai OS=Mus musculus GN=Cbll1 PE=1 SV=1	0.003	Mouse	Mus musculus	5568	5	E9QM14;Q9JIY2;Q9JIY2-2;Q9JIY2-3;Q9JIY2-4	6.631	5	2	3	1	491	54.4	8.51	6.23	2	0	147.2	139.8	147	117.5	147.8	152.4
399	High	B2RQR5	Small G protein signaling modulator 1 OS=Mus musculus GN=Sgsm1 PE=2 SV=1	0	Mouse	Mus musculus	8695	7	B2RQR5;D3YUT7;D3Z7V4;D3Z7V5;Q3TDT4;Q8BPQ7;Q8BPQ7-2	119.312	26	24	44	23	1093	123.2	5.66	155.12	24	1	13088.5	13089.5	10765.1	10443.8	11182.5	11414.4
400	High	D3YZW1	SLIT-ROBO Rho GTPase-activating protein 1 OS=Mus musculus GN=Srgap1 PE=4 SV=1	0	Mouse	Mus musculus	1231	3	D3YZW1;F7D9F7;Q91Z69	158.272	25	29	55	21	1085	124	6.87	176.02	29	0	8530.3	5906.6	10729	6807.2	5989.1	11017.7
401	High	A2AV25	Fibrinogen C domain-containing protein 1 OS=Mus musculus GN=Fibcd1 PE=2 SV=1	0	Mouse	Mus musculus	6670	2	A2AV25;A2AV25-2	23.308	13	5	5	5	459	50.6	6.67	20.95	5	0	1173.2	1512	741.4	936.4	1351.1	752.7
402	High	Q60803	TNF receptor-associated factor 3 OS=Mus musculus GN=Traf3 PE=1 SV=2	0	Mouse	Mus musculus	9599	4	D3Z343;Q3UHJ1;Q3UHM2;Q60803	144.717	44	27	54	27	567	64.3	8.05	166.63	27	0	12258.9	13797.8	21162.9	9790	12765.7	21482.7
403	High	Q8R124	Kelch-like protein 36 OS=Mus musculus GN=Klhl36 PE=2 SV=1	0.003	Mouse	Mus musculus	8535	2	Q3TPN6;Q8R124	5.933	3	2	4	2	613	69.9	5.9	9.03	2	0	297	254.6	271.2	237.2	227	278.2
404	High	P11609	Antigen-presenting glycoprotein CD1d1 OS=Mus musculus GN=Cd1d1 PE=1 SV=3	0.002	Mouse	Mus musculus	1051	7	E9Q395;E9QLX1;P11609;P11610;Q6PG97;Q7TMK5;Q80XA2	7.167	8	3	3	3	336	38.5	7.14	7.34	3	0	850.9	676.1	1057.7	679.8	709	964.4
405	High	Q9QYG0-2	Isoform 2 of Protein NDRG2 OS=Mus musculus GN=Ndrg2	0	Mouse	Mus musculus	3410	2	Q9CTJ5;Q9QYG0-2	191.265	59	15	258	1	357	39.3	5.63	1037.41	15	0	1036.2	928.6	1101.3	828.5	1084	1294.5
406	High	B2RY77	Phosphodiesterase 11A OS=Mus musculus GN=Pde11a PE=2 SV=1	0.001	Mouse	Mus musculus	1851	3	B2RY77;F6SXR7;P0C1Q2	10.216	3	2	2	2	933	104.5	6.43	7.02	2	0	266	314.9	185.9	212.7	312.4	207.8
407	High	Q5RJG7	Isoprenoid synthase domain-containing protein OS=Mus musculus GN=Ispd PE=2 SV=1	0	Mouse	Mus musculus	6400	5	Q5RJG7;Q5RJG7-2;Q5RJG7-3;Q5RJG7-4;Q5RJG7-5	23.576	15	4	6	4	447	49.1	6.4	24.64	4	0	771.9	679.4	703.6	617.4	606.1	693.7
408	High	Q3UNC0	Putative uncharacterized protein (Fragment) OS=Mus musculus GN=Gmppa PE=2 SV=1	0	Mouse	Mus musculus	6831	8	D3YVK2;D3Z0T7;D3Z2L8;D3Z3L0;D3Z3M0;D3Z5Z5;Q3UNC0;Q922H4	42.609	18	7	11	7	426	47	7.39	33.71	7	0	3606.3	3731.6	3155.7	2884.9	2976.7	3016.5
409	High	F6S1X8	Receptor-type tyrosine-protein phosphatase F (Fragment) OS=Mus musculus GN=Ptprf PE=4 SV=1	0	Mouse	Mus musculus	1969	5	F6S1X8;Q3TT24;Q3V0J9;Q4U1Z0;Q64696	174.383	34	28	72	1	1332	150.1	6.83	265.62	28	0	467.9	403.2	233.3	374.4	347.7	247.9
410	High	F8WGF2	Nitric oxide synthase, brain OS=Mus musculus GN=Nos1 PE=4 SV=1	0	Mouse	Mus musculus	4373	10	F8WGF2;Q8CJ25;Q9JJ30;Q9Z0J4;Q9Z0J4-2;Q9Z0J4-3;Q9Z0J4-4;Q9Z0J4-5;S4R1D5;S4R255	255.909	32	45	101	45	1463	164.2	7.24	325.89	45	0	24303.5	27755.3	31579.9	19453.1	20985.4	23249.3
411	High	Q3UL36	Arginine and glutamate-rich protein 1 OS=Mus musculus GN=Arglu1 PE=1 SV=2	0	Mouse	Mus musculus	9552	9	D3Z1J9;Q0P5X1;Q0P5X1-2;Q3TDV7;Q3UL36;Q3UL36-2;Q8BVX8;Q8CIS0;Q8CIS0-2	37.141	32	13	25	12	271	32.9	10.36	66.5	13	0	10080.3	8992	10524.1	8071.6	7013.6	8312.7
412	High	Q8K009	Mitochondrial 10-formyltetrahydrofolate dehydrogenase OS=Mus musculus GN=Aldh1l2 PE=1 SV=2	0	Mouse	Mus musculus	6182	2	D3Z6B9;Q8K009	81.589	18	17	29	11	923	101.5	6.29	90.68	17	0	3361.4	3054.5	5176.7	2691.6	2773.5	3648.7
413	High	P62965	Cellular retinoic acid-binding protein 1 OS=Mus musculus GN=Crabp1 PE=1 SV=2	0	Mouse	Mus musculus	806	2	P62965;Q6P071	26.938	47	6	10	5	137	15.6	5.38	27.62	6	1	5181.1	3462.2	2606.2	4149.8	3046.7	2566.7
414	High	Q8BVK3	Putative uncharacterized protein (Fragment) OS=Mus musculus GN=Uap1l1 PE=2 SV=1	0	Mouse	Mus musculus	7464	3	Q3TW96;Q3TW96-2;Q8BVK3	77.825	33	14	27	12	510	56.8	5.43	80.78	14	1	4720.8	4623.5	5161.3	3782.9	3956.3	4260.2
415	High	Q2PZL6	Protocadherin Fat 4 OS=Mus musculus GN=Fat4 PE=1 SV=2	0.007	Mouse	Mus musculus	7825	2	Q2PZL6;Q2PZL6-2	4.451	0	1	1	1	4981	540	4.91	2.86	1	0	109.1	84.6	89.8	87.4	88.4	77.8
416	High	Q64338	Calcium/calmodulin-dependent 3',5'-cyclic nucleotide phosphodiesterase 1C OS=Mus musculus GN=Pde1c PE=2 SV=2	0	Mouse	Mus musculus	6121	7	E9Q7V6;Q3USZ6;Q64338;Q64338-1;Q64338-2;Q8CDV2;Q9D5W0	78.969	24	13	25	10	706	80.2	9.06	87.94	13	0	2936	1853.7	4061.4	2352.9	1723.6	4482.5
417	High	Q3UHK1	Proton myo-inositol cotransporter OS=Mus musculus GN=Slc2a13 PE=2 SV=2	0	Mouse	Mus musculus	6554	3	Q0VDP1;Q0VDP2;Q3UHK1	67.491	16	12	30	12	637	69	6.86	115.23	12	0	6670.2	6641.1	4047.3	5347.8	5247.5	4021.6
418	High	Q9WV89	Syntaxin-binding protein 4 OS=Mus musculus GN=Stxbp4 PE=1 SV=1	0	Mouse	Mus musculus	7137	6	F7AX23;Q9WV89;Q9WV89-2;Q9WV89-3;Q9WV89-4;Q9WV89-5	31.881	15	7	8	7	557	61.7	5.25	25.61	7	0	1213.8	1126.9	1215.4	973.6	959.6	1136
419	High	Q9D365	Signal peptidase complex subunit 3 OS=Mus musculus GN=Spcs3 PE=2 SV=1	0	Mouse	Mus musculus	726	1	Q9D365	27.16	22	5	15	5	180	20.1	9.6	44.6	5	0	5357.6	5247.6	6568.7	4298.7	4205.3	5938.4
420	High	Q9CPT4	UPF0556 protein C19orf10 homolog OS=Mus musculus GN=D17Wsu104e PE=2 SV=1	0	Mouse	Mus musculus	4206	1	Q9CPT4	25.278	22	5	11	5	166	18	6.79	29.57	5	0	4375.9	4345.3	3950.3	3511.1	3769.1	3752.7
421	High	Q67BT3	Solute carrier family 13 member 5 OS=Mus musculus GN=Slc13a5 PE=2 SV=1	0	Mouse	Mus musculus	235	2	Q3V394;Q67BT3	28.176	7	5	9	5	572	63.8	7.64	33.13	5	0	3252.2	3528.3	2633.8	2612.5	2434.8	2577.5
422	High	P59268	Palmitoyltransferase ZDHHC9 OS=Mus musculus GN=Zdhhc9 PE=2 SV=1	0.005	Mouse	Mus musculus	1876	1	P59268	5.035	3	1	1	1	364	40.9	7.84	2.88	1	0	103.2	90.7	116.1	82.9	83.5	102.2
423	High	O54804	Choline kinase alpha OS=Mus musculus GN=Chka PE=1 SV=3	0	Mouse	Mus musculus	7909	8	F6S062;F7AYX1;O54804;O54804-2;Q3TL82;Q3TLJ9;Q5J2U5;Q99KD4	19.269	11	5	7	5	453	52	6.87	21.39	5	0	1112.9	1053.6	1233.7	894.5	931.2	1161.2
424	High	E9QLA5	Inverted formin-2 OS=Mus musculus GN=Inf2 PE=1 SV=1	0	Mouse	Mus musculus	2632	3	E9QLA5;Q0GNC1;Q0GNC1-3	84.933	13	16	36	16	1271	138.3	5.22	121.13	16	0	12577.7	7872.3	7114.6	10110.4	7439.1	7300.8
425	High	Q5DU47	MKIAA0148 protein (Fragment) OS=Mus musculus GN=Git2 PE=2 SV=1	0	Mouse	Mus musculus	362	9	D3Z409;D3Z6T2;F6U8T2;F6WV69;J3QK07;Q3V140;Q3V140-2;Q5DU47;Q9JLQ2	61.94	19	12	24	1	722	79.7	8.07	78.45	12	0	296.6	229.6	829.2	238.4	193.6	696.3
426	High	Q32MD7	Regulator of G-protein signalling 10 OS=Mus musculus GN=Rgs10 PE=2 SV=1	0	Mouse	Mus musculus	752	2	D3Z1B6;Q32MD7	47.97	35	5	20	5	181	21.1	6.81	80.69	5	0	4931.5	4341.9	3362.4	3964.5	3947.6	3585.9
427	High	Q3U6T2	Putative uncharacterized protein OS=Mus musculus GN=Naga PE=2 SV=1	0	Mouse	Mus musculus	9596	3	Q3U6T2;Q3UZX5;Q9QWR8	47.115	22	11	27	11	415	47.2	6.44	75.17	11	0	5286.8	5104.6	5212.4	4251.4	4234.2	4637.2
428	High	Q91X56	Sphingosine 1-phosphate receptor 5 OS=Mus musculus GN=S1pr5 PE=2 SV=1	0.002	Mouse	Mus musculus	6569	1	Q91X56	7.269	5	2	3	2	400	42.3	9.83	8.88	2	0	949.6	844.9	1899.9	763.7	1070	1541.5
429	High	Q9D7S7	60S ribosomal protein L22-like 1 OS=Mus musculus GN=Rpl22l1 PE=1 SV=1	0	Mouse	Mus musculus	5700	2	Q9D7S7;Q9D7S7-2	27.96	45	4	12	4	122	14.5	9.45	40.36	4	0	5019.2	4926.1	5078.2	4038.5	4333	4930.4
430	High	Q9JLI6	Selenocysteine lyase OS=Mus musculus GN=Scly PE=1 SV=1	0	Mouse	Mus musculus	9900	7	D3Z3I6;D3Z7G6;F6ZFP8;F7BB44;F7D651;Q9JLI6;Q9JLI6-2	67.188	27	9	26	9	432	47.1	6.8	102.72	9	0	3657.9	3406.3	4591	2944	2949.2	4543.6
431	High	Q9D820	Prolyl-tRNA synthetase associated domain-containing protein 1 OS=Mus musculus GN=Prorsd1 PE=2 SV=1	0	Mouse	Mus musculus	7616	2	Q9D820;Q9D820-2	15.445	20	3	4	3	169	18.9	6.14	13.62	3	0	687.1	593.4	865	553.5	569.4	919.1
432	High	Q9ESN4	Complement C1q-like protein 3 OS=Mus musculus GN=C1ql3 PE=1 SV=1	0	Mouse	Mus musculus	1509	1	Q9ESN4	10.958	7	3	4	3	255	26.7	6.79	11.72	3	0	1849.4	1857.1	709.3	1490.1	1299.6	748.3
433	High	Q8R066	Complement C1q tumor necrosis factor-related protein 4 OS=Mus musculus GN=C1qtnf4 PE=1 SV=1	0	Mouse	Mus musculus	815	1	Q8R066	52.432	46	9	19	9	326	35	8.98	71.03	9	0	3937.5	3723.5	2957	3172.9	3007.6	2603
434	High	Q6P0X2-2	Isoform 2 of Zinc finger protein 511 OS=Mus musculus GN=Znf511	0.003	Mouse	Mus musculus	9275	3	Q6P0X2;Q6P0X2-2;Q9CRI6	6.235	10	2	2	2	250	28.3	7.15	5.4	2	0	121.5	110.2	97.8	97.9	90.3	89.1
435	High	Q8BZJ7	DCN1-like protein 2 OS=Mus musculus GN=Dcun1d2 PE=2 SV=3	0	Mouse	Mus musculus	2811	6	G5E8Q5;G5E8Q6;Q3TSY8;Q8BZJ7;Q8BZJ7-2;Q8BZJ7-4	40.913	31	7	16	5	259	30	5.59	59.37	7	0	2192.1	2244.9	2280.9	1766.6	1760	1905.5
436	High	Q63932	Dual specificity mitogen-activated protein kinase kinase 2 OS=Mus musculus GN=Map2k2 PE=1 SV=2	0	Mouse	Mus musculus	4537	6	D3Z446;M0QWN2;Q3UPM3;Q63932;Q8CB46;Q91YS7	114.214	46	18	64	12	401	44.4	7.05	206.29	18	0	6481.5	6923.3	5876.9	5224.1	5212	5716.6
437	High	Q9JLM4	Zinc finger MYM-type protein 3 OS=Mus musculus GN=Zmym3 PE=2 SV=1	0	Mouse	Mus musculus	5471	8	B0R077;B1AXS6;B1AXS7;B1AXS8;B1AXS9;Q32P02;Q8CG95;Q9JLM4	14.513	3	5	7	5	1370	152.8	6.39	14.15	5	0	2294.2	2249	1944.7	1850.7	1816	1871.4
438	High	Q8VI84	Nucleolar complex protein 3 homolog OS=Mus musculus GN=Noc3l PE=2 SV=2	0.001	Mouse	Mus musculus	2151	1	Q8VI84	8.36	2	2	2	2	807	93.2	9.09	6.36	2	0	79.6	69.5	89.9	64.2	60.7	65.4
439	High	Q9ET54	Palladin OS=Mus musculus GN=Palld PE=1 SV=2	0	Mouse	Mus musculus	3692	10	D3Z1J5;K0BWC3;Q8C306;Q9ET53;Q9ET54;Q9ET54-2;Q9ET54-3;Q9ET54-4;Q9ET54-5;Q9ET54-6	24.904	4	5	7	5	1408	152	6.25	21.95	5	0	1862	1753.8	1772.3	1502.8	1551.8	1815.2
440	High	E9PZW7	Protein FAM196A OS=Mus musculus GN=Fam196a PE=4 SV=1	0	Mouse	Mus musculus	9115	2	E9PZW7;Q3USH1	21.7	14	5	6	5	470	51.8	7.74	24.24	5	0	1158.7	955	959.6	935.3	823.1	879.9
441	High	A7VJ98	Glia maturation factor beta OS=Mus musculus GN=Gmfb PE=2 SV=1	0	Mouse	Mus musculus	1050	5	A7VJ98;D3YY93;D3Z2F6;Q80X87;Q9CQI3	83.113	44	8	68	7	142	16.7	5.44	320.51	8	1	15266.8	16389.5	10676.2	12324.3	13462.5	11907.9
442	High	Q6NXM3	Transmembrane protein 130 OS=Mus musculus GN=Tmem130 PE=2 SV=1	0	Mouse	Mus musculus	2788	1	Q6NXM3	17.576	8	3	5	3	419	46.6	7.21	15.34	3	0	1063.3	1142.8	879.2	858.8	927.9	1079.4
443	High	Q9D1Q4	Dolichol-phosphate mannosyltransferase subunit 3 OS=Mus musculus GN=Dpm3 PE=3 SV=1	0.006	Mouse	Mus musculus	4852	1	Q9D1Q4	4.625	11	1	1	1	92	10.1	7.08	3.09	1	0	242.7	222.1	268.8	196	225	275.6
444	High	P70181	Phosphatidylinositol 4-phosphate 5-kinase type-1 beta OS=Mus musculus GN=Pip5k1b PE=1 SV=1	0.001	Mouse	Mus musculus	5655	2	P70181;P70181-2	10.216	6	4	12	1	539	60.8	6.86	25.6	4	0	527.2	686.3	813.2	426	599.1	702.9
445	High	Q91WR3-3	Isoform 3 of Activating signal cointegrator 1 complex subunit 2 OS=Mus musculus GN=Ascc2	0.001	Mouse	Mus musculus	9561	4	Q3UG63;Q91WR3;Q91WR3-2;Q91WR3-3	10.259	4	3	5	3	769	87.7	4.93	14.23	3	0	584.5	599.3	492.8	472.4	509.2	469.7
446	High	B2RTL6	Thrombospondin 4 OS=Mus musculus GN=Thbs4 PE=2 SV=1	0	Mouse	Mus musculus	2025	8	A1A557;A2VCQ0;B2RTL6;E9PWF0;ENSEMBL:ENSBTAP00000006074;Q05895;Q8VI54;Q9R0G6	13.62	3	3	5	3	963	106.3	4.67	18.28	3	0	833	1284.2	404.6	673.2	1399.8	396.6
447	High	P97313	DNA-dependent protein kinase catalytic subunit OS=Mus musculus GN=Prkdc PE=1 SV=3	0	Mouse	Mus musculus	1179	2	P97313;P97313-2	15.528	1	4	4	4	4128	471.2	7.12	11.59	4	0	734.1	745.3	836	593.4	577.2	590
448	High	Q8VDQ8	NAD-dependent protein deacetylase sirtuin-2 OS=Mus musculus GN=Sirt2 PE=1 SV=2	0	Mouse	Mus musculus	321	5	Q3UJK6;Q8VDQ8;Q8VDQ8-2;Q8VDQ8-3;Q8VDQ8-4	275.653	59	23	272	23	389	43.2	5.35	1069.01	23	0	45931.8	42397.4	82022.5	37144	46853	67311.2
449	High	F8WIU7	Putative protein arginine N-methyltransferase 9 OS=Mus musculus GN=Prmt10 PE=4 SV=1	0	Mouse	Mus musculus	8590	3	F8WIU7;Q3U3W5;Q3U3W5-2	25.934	11	9	10	9	846	94.1	5.36	27.77	9	0	1917	1796.5	1985.3	1550.6	1453.2	1716.7
450	High	Q9R1V6-15	Isoform 13 of Disintegrin and metalloproteinase domain-containing protein 22 OS=Mus musculus GN=Adam22	0	Mouse	Mus musculus	5444	29	A4FUT9;D3YUQ0;D6QSS8;F6PZ09;F6SK63;F6TDF4;F6VJ78;F6XRZ6;F7BXL9;F7BZ55;F7CDH3;Q9R1V6-1;Q9R1V6-12;Q9R1V6-13;Q9R1V6-15;Q9R1V6-16;Q9R1V6-17;Q9R1V6-18;Q9R1V6-19;Q9R1V6-2;Q9R1V6-20;Q9R1V6-21;Q9R1V6-4;Q9R1V6-5;Q9R1V6-6;Q9R1V6-7;Q9R1V6-8;Q9R1V6-9;S4R1S5	216.113	33	25	192	1	933	102.9	7.85	647.34	25	0	262.6	244.5	117.2	212.5	169.1	126.9
451	High	Q8R1G2	Carboxymethylenebutenolidase homolog OS=Mus musculus GN=Cmbl PE=2 SV=1	0	Mouse	Mus musculus	5168	3	E0CXH4;E0CXT6;Q8R1G2	55.734	36	9	17	9	245	27.9	7.18	59.8	9	0	6017	7443.4	4683.7	4868.6	5817.6	5130.6
452	High	B7STB7	Annexin OS=Mus musculus GN=Anxa1 PE=2 SV=1	0	Mouse	Mus musculus	6147	5	B7STB7;P10107;Q3U5N9;Q3US43;Q4FK88	27.292	22	7	7	6	346	38.7	7.37	23.7	7	0	2279	1957.7	1909.2	1844.2	1960.2	2089.5
453	High	Q9DCV4	Regulator of microtubule dynamics protein 1 OS=Mus musculus GN=Rmdn1 PE=1 SV=2	0	Mouse	Mus musculus	8141	2	A2AGJ2;Q9DCV4	59.291	40	11	24	10	305	35	8.7	83.22	11	1	6903.6	6496.4	7387.8	5588	5142.5	5828.7
454	High	Q544G1	Gamma-aminobutyric acid (GABA-A) receptor, subunit alpha 2 OS=Mus musculus GN=Gabra2 PE=2 SV=1	0	Mouse	Mus musculus	2039	3	E9Q2L8;Q544G1;Q8C8J1	32.952	21	9	24	5	451	51.1	9.06	63.56	9	1	1185.8	1350.7	740.3	960	902.5	638.9
455	High	B1AQY9	Septin-8 OS=Mus musculus GN=Sept8 PE=1 SV=1	0	Mouse	Mus musculus	6346	7	B1AQY9;B7ZC46;E0CYM4;Q8CHH9;Q8CHH9-2;Q9DA97;S4R2P6	235.066	69	31	226	1	442	51.1	6.09	788	31	0	124.7	102.8	109.5	101	96.3	95.2
456	High	Q8CGA0	Protein phosphatase 1F OS=Mus musculus GN=Ppm1f PE=2 SV=1	0	Mouse	Mus musculus	9823	1	Q8CGA0	90.301	33	12	42	12	452	49.6	5.3	167.79	12	0	9020.7	9052.9	7604.7	7307.2	8151.8	7971.1
457	High	B2Z893	6-phosphofructo-2-kinase/fructose-2, 6-biphosphatase 2, isoform CRA_a OS=Mus musculus GN=Pfkfb2 PE=2 SV=1	0	Mouse	Mus musculus	8665	5	B2Z891;B2Z893;B2Z894;B2Z895;Q8CDS6	72.983	32	13	23	1	473	54.7	6.48	79.69	13	0	157.2	126.5	155	127.4	117.3	143.2
458	High	E9PYR6	Otoferlin OS=Mus musculus GN=Otof PE=4 SV=1	0.009	Mouse	Mus musculus	4387	6	B7ZN98;D3YXV0;E9PYR6;Q9ESF1;Q9ESF1-2;Q9ESF1-3	4.105	1	2	2	2	1997	226.9	5.74	3.06	2	0	62.6	81.8	39.4	50.8	48.7	46.1
459	High	Q8K106	Crybb1 protein OS=Mus musculus GN=Crybb1 PE=2 SV=1	0.001	Mouse	Mus musculus	5640	3	E9PYP8;Q8K106;Q9WVJ5	8.054	7	2	2	2	271	30.2	8.15	4.9	2	0	634	580.1	365.8	514.3	491.6	358.4
460	High	P63248	cAMP-dependent protein kinase inhibitor alpha OS=Mus musculus GN=Pkia PE=1 SV=2	0	Mouse	Mus musculus	3135	1	P63248	10.988	22	2	3	2	76	8	4.54	9.37	2	0	817.8	1097.2	686.6	663.4	712.6	766.2
461	High	Q6SKR2	HemK methyltransferase family member 2, isoform CRA_c OS=Mus musculus GN=N6amt1 PE=2 SV=1	0	Mouse	Mus musculus	9217	6	D3Z6J0;E9PXT7;Q4KMV5;Q6PRU9;Q6SKR2;Q9CUX0	14.78	18	3	4	3	214	23	5.62	13.27	3	0	1268.1	1249.6	1085.5	1028.9	1186.4	1118.9
462	High	Q91XF0	Pyridoxine-5'-phosphate oxidase OS=Mus musculus GN=Pnpo PE=1 SV=1	0	Mouse	Mus musculus	8703	2	A2A6E7;Q91XF0	47.541	38	8	20	8	261	30.1	8.22	66.96	8	0	6605.2	6622.9	7100	5360.2	5893.7	7378
463	High	Q3TH73	Protein tweety homolog 2 OS=Mus musculus GN=Ttyh2 PE=2 SV=1	0	Mouse	Mus musculus	2549	2	Q3TH73;Q3TH73-2	22.596	9	6	10	6	532	59	6.07	28.75	6	0	2886	2589.5	5301.8	2342.4	2839.6	5732.1
464	High	Q9EQ20	Methylmalonate-semialdehyde dehydrogenase [acylating], mitochondrial OS=Mus musculus GN=Aldh6a1 PE=1 SV=1	0	Mouse	Mus musculus	1696	3	Q1LZK2;Q8K0L1;Q9EQ20	239.13	56	32	172	32	535	57.9	8.07	592.44	32	0	37918.6	38833.6	40375	30777.9	34275.3	37975.7
465	High	Q3TGQ4	Putative uncharacterized protein OS=Mus musculus GN=Secisbp2 PE=2 SV=1	0.009	Mouse	Mus musculus	859	3	Q3TGQ4;Q3U1C4;Q8BYU9	4.05	1	1	1	1	858	94.7	8.6	3.09	1	0	110.1	98.4	121.8	89.4	80.4	101.5
466	High	Q8CB62	Centrobin OS=Mus musculus GN=Cntrob PE=2 SV=2	0.004	Mouse	Mus musculus	2940	2	Q8CB62;Q8CB62-2	5.301	2	1	1	1	887	99.3	5.55	3.46	1	0	13.9	10.8	13.6	11.3	15.9	12.9
467	High	O88291	DBIRD complex subunit ZNF326 OS=Mus musculus GN=Znf326 PE=2 SV=1	0	Mouse	Mus musculus	9636	3	D3YXQ7;O88291;O88291-2	45.721	15	9	13	9	580	65.2	5.19	39.45	9	0	2654.5	2629.7	2152.6	2156.2	1851.3	1539.2
468	High	Q9D2P8	Myelin-associated oligodendrocyte basic protein OS=Mus musculus GN=Mobp PE=1 SV=1	0	Mouse	Mus musculus	1398	5	Q9D2P8;Q9D2P8-2;Q9D2P8-3;Q9D2P8-4;Q9D2P8-5	36.366	36	8	30	8	170	19.2	11.14	79.1	8	0	8256.8	7662.6	16377.7	6708.6	10214.8	15176.5
469	High	Q3YAB3	Kv channel-interacting protein 2 OS=Mus musculus GN=Kcnip2 PE=2 SV=1	0	Mouse	Mus musculus	7812	12	E0CX94;E0CXC0;E9QNK8;F6TBA6;F7BWB2;Q3YAB1;Q3YAB2;Q3YAB3;Q9JJ69;Q9JJ69-2;Q9JJ69-3;Q9JJ69-4	21.388	15	5	13	3	270	30.9	5.05	26.8	5	1	2396.4	2282.6	1143.6	1947.4	1738	1087.8
470	High	G3X9A7	MCG49978 OS=Mus musculus GN=Plcxd3 PE=4 SV=1	0	Mouse	Mus musculus	6448	3	B2RPW5;G3X9A7;Q8BLJ3	79.916	32	9	31	9	321	36.3	6.46	130.22	9	0	6274.6	6069.3	5291.7	5099.5	5262.8	6890.4
471	High	Q9CQG1	Cation transport regulator-like protein 2 OS=Mus musculus GN=Chac2 PE=2 SV=1	0.001	Mouse	Mus musculus	1007	2	Q9CQG1;Q9CQG1-2	8.408	19	2	4	2	178	20.1	5.68	13.86	2	0	298.5	315	278.6	242.6	243.8	267.6
472	High	A3KGB4	TBC1 domain family member 8B OS=Mus musculus GN=Tbc1d8b PE=2 SV=1	0	Mouse	Mus musculus	3712	2	A3KGB4;B9EKQ1	29.257	6	8	16	7	1114	127.8	5.49	33.58	8	0	2033	2389.4	2201.1	1652.8	2111.3	1902.8
473	High	Q8BSA9	tRNA wybutosine-synthesizing protein 3 homolog OS=Mus musculus GN=Tyw3 PE=2 SV=1	0	Mouse	Mus musculus	2116	4	B2RUA6;D3YVH5;E9PYE2;Q8BSA9	14.151	14	3	5	3	257	28.6	7.78	19.03	3	0	1239.3	1226.6	1165	1007.7	947.3	1020.2
474	High	O08997	Copper transport protein ATOX1 OS=Mus musculus GN=Atox1 PE=1 SV=1	0	Mouse	Mus musculus	3812	1	O08997	37.707	32	3	19	3	68	7.3	6.51	64.89	3	0	6850.8	6769.2	5486.3	5571.9	5674.2	6477.7
475	High	Q8K356	Lymphocyte antigen 6 complex, locus H OS=Mus musculus GN=Ly6h PE=2 SV=1	0	Mouse	Mus musculus	6266	3	Q544M1;Q8K356;Q9D1X6	39.525	29	7	29	7	160	17	8.25	76.71	7	0	10174.4	13471.2	3732	8276.9	10040.5	4838.7
476	High	B1ARB3	Platelet endothelial cell adhesion molecule OS=Mus musculus GN=Pecam1 PE=1 SV=1	0	Mouse	Mus musculus	1645	7	B1ARA9;B1ARB3;Q08481;Q08481-2;Q08481-3;Q08481-4;Q8CAW4	23.614	11	5	5	5	732	81.9	6.87	17.4	5	0	1240.1	1218.8	1372.1	1008.9	1004.3	1076.8
477	High	Q8K1H1	Tudor domain-containing protein 7 OS=Mus musculus GN=Tdrd7 PE=1 SV=1	0	Mouse	Mus musculus	455	3	Q3TTH8;Q3TTK4;Q8K1H1	66.755	16	17	21	17	1086	122.1	6.7	70.98	17	0	7262	6055.3	6185.1	5908.2	5048.2	5319.8
478	High	P26339	Chromogranin-A OS=Mus musculus GN=Chga PE=1 SV=1	0	Mouse	Mus musculus	8942	5	D3Z667;P0C6F1;P26339;Q3UN28;Q7TRT7	74.101	33	14	30	13	463	51.8	4.72	92.52	14	0	4801	3233.6	2833.8	3907.4	2710.2	2914.4
479	High	E9Q9B7	Protein Kidins220 OS=Mus musculus GN=Kidins220 PE=1 SV=1	0	Mouse	Mus musculus	9718	8	B2RXL7;E9Q9B7;Q3U9G3;Q3V2X2;Q52KP9;Q80SX9;Q80TG7;Q8K0P2	115.437	18	30	34	30	1793	199.1	6.67	113.76	30	0	10188.4	9596	7758.9	8292.6	7421.3	7233
480	High	Q6NS52-2	Isoform 2 of Diacylglycerol kinase beta OS=Mus musculus GN=Dgkb	0	Mouse	Mus musculus	3650	4	Q6NS52-2;Q8BKY7;Q8BXP8;Q8BYR9	152.305	34	24	67	1	795	89.4	7.93	229.16	24	0	1988.5	2152.1	717	1618.6	1620.2	821.4
481	High	Q3UVM5	Putative uncharacterized protein OS=Mus musculus GN=Map3k3 PE=2 SV=1	0.001	Mouse	Mus musculus	3583	3	Q3UVM5;Q5DTS0;Q61084	9.061	4	2	5	1	626	70.7	8.78	15.9	2	0	94	76.2	82.8	76.5	72.1	70.8
482	High	Q8C0Y0	Serine/threonine-protein phosphatase 4 regulatory subunit 4 OS=Mus musculus GN=Ppp4r4 PE=2 SV=2	0	Mouse	Mus musculus	2245	3	Q8C0Y0;Q8C0Y0-2;Q8C0Y0-3	79.982	21	16	24	16	875	99.4	7.71	79.97	16	0	4687.7	4723	4193.4	3817	3884	4053.6
483	High	Q80W22	Threonine synthase-like 2 OS=Mus musculus GN=Thnsl2 PE=2 SV=1	0	Mouse	Mus musculus	3642	2	F7AFM3;Q80W22	45.367	21	8	13	8	483	54.2	6.39	48.16	8	0	2881.4	2930.1	3495.5	2346.5	2466	2912.3
484	High	Q3V1H5	Receptor-type tyrosine-protein phosphatase OS=Mus musculus GN=Ptpre PE=2 SV=1	0	Mouse	Mus musculus	7226	6	P49446;P49446-2;P49446-3;Q05CJ9;Q3TU63;Q3V1H5	63.974	21	12	28	10	719	82.6	7.87	101.39	12	0	4642.4	5474.6	4028.5	3781.2	5326.6	4432.2
485	High	F8VPK0	Protein Ttc37 OS=Mus musculus GN=Ttc37 PE=4 SV=1	0	Mouse	Mus musculus	8086	4	B2X2D9;F8VPK0;Q3UYZ5;Q6ZQC8	99.897	17	25	33	25	1563	173.8	7.12	110.55	25	0	7879.5	7387.7	8523.5	6421.1	6174.2	7119.4
486	High	Q8K0T7	Protein unc-13 homolog C OS=Mus musculus GN=Unc13c PE=1 SV=3	0	Mouse	Mus musculus	4540	3	D6RG46;Q3UYL9;Q8K0T7	128.209	13	29	49	21	2210	249.7	6.07	159.67	29	1	5526.1	4754.3	10929.7	4503.9	4324.7	8697.7
487	High	O70401	Tetraspanin-6 OS=Mus musculus GN=Tspan6 PE=1 SV=1	0.001	Mouse	Mus musculus	8751	5	H3BJJ0;H3BL26;O70401;Q3TV84;Q99L96	8.456	8	2	2	2	245	27.3	7.74	6.68	2	0	677.5	681.5	559.4	552.2	574.2	652
488	High	Q9D6L8	Peptidyl-prolyl cis-trans isomerase-like 3 OS=Mus musculus GN=Ppil3 PE=2 SV=1	0	Mouse	Mus musculus	853	2	Q9D6L8;Q9D6L8-2	15.085	19	2	4	2	161	18.1	6.79	17.26	2	0	1021.4	1094.4	1023.6	832.8	877	986.7
489	High	Q61211	Eukaryotic translation initiation factor 2D OS=Mus musculus GN=Eif2d PE=2 SV=3	0	Mouse	Mus musculus	7379	4	E9PUG7;Q61211;Q61211-2;Q8C8I3	10.736	7	4	4	4	570	62.8	8.24	12.22	4	0	954	938.1	842.3	778.1	762.6	749.2
490	High	Q9R1X5	Multidrug resistance-associated protein 5 OS=Mus musculus GN=Abcc5 PE=1 SV=2	0.001	Mouse	Mus musculus	4119	4	F8WJ10;Q6P8Q2;Q8CFP9;Q9R1X5	9.607	3	3	3	3	1436	161	8.6	10.07	3	0	499.5	469.3	552.9	407.5	397.2	454
491	High	Q543T5	Scrapie responsive gene 1 OS=Mus musculus GN=Scrg1 PE=2 SV=1	0.001	Mouse	Mus musculus	244	1	Q543T5	8.691	21	2	7	2	98	11.2	7.91	27.58	2	0	1828.5	2288.7	1454.2	1492	1767.2	1261.8
492	High	Q8K183	Pyridoxal kinase OS=Mus musculus GN=Pdxk PE=1 SV=1	0	Mouse	Mus musculus	191	2	D3Z7R1;Q8K183	161.351	53	17	116	17	312	35	6.29	391.94	17	0	28183	24560.6	23164.4	23000.9	24084.2	27726.3
493	High	Q6PJ18	Tpm2 protein OS=Mus musculus GN=Tpm2 PE=2 SV=1	0	Mouse	Mus musculus	6594	5	A2AIM4;A2AIM5;Q3SX28;Q6PJ18;Q91VH3	204.1	69	33	156	13	284	32.9	4.67	494.12	33	2	17947.9	15534.6	15170	14653.2	13835.3	16394.7
494	High	Q61025	Intraflagellar transport protein 20 homolog OS=Mus musculus GN=Ift20 PE=1 SV=1	0.007	Mouse	Mus musculus	9422	3	Q61025;Q61025-2;Z4YJL9	4.28	11	1	1	1	132	15.2	5.12	4.12	1	0	176	162.2	173.9	143.7	156.4	194.4
495	High	Q3UW66	Sulfurtransferase OS=Mus musculus GN=Mpst PE=1 SV=1	0	Mouse	Mus musculus	8375	3	Q3UW66;Q505N7;Q99J99	113.683	57	14	86	14	297	33.1	6.47	362.43	14	0	14988.4	15204.4	13475	12241.5	11811.3	11947.7
496	High	P29595	NEDD8 OS=Mus musculus GN=Nedd8 PE=1 SV=2	0	Mouse	Mus musculus	6200	2	P29595;Q3TY05	52.803	54	7	58	7	81	9	7.25	181.65	7	0	14968.9	14032.5	12846.2	12229.5	13323.7	13545.3
497	High	Q3TX93	Putative uncharacterized protein OS=Mus musculus GN=Ecel1 PE=2 SV=1	0	Mouse	Mus musculus	2013	2	Q3TX93;Q9JMI0	11.692	5	3	3	3	775	88.1	7.55	9.84	3	0	613.2	558.2	589.2	501	523.1	590.8
498	High	Q7M750	Opalin OS=Mus musculus GN=Opalin PE=1 SV=1	0	Mouse	Mus musculus	4980	1	Q7M750	38.318	54	6	21	6	143	15.8	4.88	78.14	6	0	3874.6	4365.4	4388.4	3166.5	3605.6	3811.6
499	High	D3YZU4	SH3 and multiple ankyrin repeat domains protein 1 OS=Mus musculus GN=Shank1 PE=1 SV=1	0	Mouse	Mus musculus	2255	1	D3YZU4	388.186	36	58	189	1	2159	225.2	8.15	657.96	58	0	60	61.3	56.5	49	43.4	56.8
500	High	P60879-2	Isoform 2 of Synaptosomal-associated protein 25 OS=Mus musculus GN=Snap25	0	Mouse	Mus musculus	9192	1	P60879-2	291.925	71	21	613	2	206	23.3	4.86	2328.78	21	0	389.8	393.7	157	318.6	256.5	168.2
501	High	Q6NVF0	Inositol polyphosphate 5-phosphatase OCRL-1 OS=Mus musculus GN=Ocrl PE=1 SV=1	0	Mouse	Mus musculus	8017	6	F7CAV3;Q6NVF0;Q6NVF0-2;Q7TPR1;Q80XM6;Q8BXT3	182.788	32	28	65	28	900	104.2	6.27	223.37	28	0	14437.4	14898.4	10497.1	11804.4	12699.4	11341.3
502	High	Q9D927	Putative uncharacterized protein OS=Mus musculus GN=1810009N02Rik PE=2 SV=1	0	Mouse	Mus musculus	9595	1	Q9D927	39.969	39	7	14	7	233	25.1	5.25	55.72	7	0	3926.6	3388.1	4529.7	3211	2886.1	4238.2
503	High	Q99NB8	Ubiquilin-4 OS=Mus musculus GN=Ubqln4 PE=1 SV=1	0	Mouse	Mus musculus	1110	2	Q3V2J6;Q99NB8	52.921	16	7	34	5	596	63.5	5.03	119.9	7	0	2836.8	2629	2276	2319.9	2195.8	2094.2
504	High	Q5NCJ1	Protein Rapgef6 OS=Mus musculus GN=Rapgef6 PE=4 SV=1	0	Mouse	Mus musculus	4692	15	B2RUJ6;F7ACB1;Q3TKC6;Q3UPQ2;Q562E3;Q5DTR1;Q5NCJ0;Q5NCJ1;Q5NCJ2;Q5NCJ4;Q5NCJ5;Q8BLC8;Q8BX14;Q8R3E5;Q8VCK0	50.925	7	15	35	6	1609	180.1	6.47	101.75	15	3	2017	2067	1606.6	1649.8	1812.9	1611.2
505	High	Q00898	Alpha-1-antitrypsin 1-5 OS=Mus musculus GN=Serpina1e PE=1 SV=1	0	Mouse	Mus musculus	3549	2	D3YZL0;Q00898	113.981	38	16	106	5	413	45.9	5.73	386.7	16	0	4598.3	3817.7	5147.2	3761.2	2979.5	5025.4
506	High	Q8R2K3	Single-stranded DNA-binding protein OS=Mus musculus GN=Ssbp1 PE=1 SV=1	0	Mouse	Mus musculus	2943	3	D3Z3Y3;Q8R2K3;Q9CYR0	64.546	56	8	40	8	148	17.1	9.79	150.52	8	0	10253.3	9421.8	10186.5	8390.7	7305.9	8624.6
507	High	Q9D387	Lysosome-associated membrane glycoprotein 5 OS=Mus musculus GN=Lamp5 PE=1 SV=2	0	Mouse	Mus musculus	6082	2	A2AT95;Q9D387	13.364	9	3	9	3	280	31.7	6.14	28.68	3	0	3638.3	2691.7	3711.9	2979.8	2289	2748.6
508	High	D3Z4S3	Putative peptidyl-tRNA hydrolase PTRHD1 OS=Mus musculus GN=Ptrhd1 PE=3 SV=1	0	Mouse	Mus musculus	2221	1	D3Z4S3	26.385	28	5	13	5	140	16	9.32	46.6	5	0	3712.8	3391.5	3045.2	3041.4	2933.3	2812.5
509	High	P48168	Glycine receptor subunit beta OS=Mus musculus GN=Glrb PE=1 SV=2	0	Mouse	Mus musculus	8698	5	A1KR23;E9Q3E3;E9Q6X9;O54848;P48168	22.992	8	4	8	4	496	55.9	8.81	28.99	4	0	1123.5	1143.1	2181.3	920.5	1025.5	1546.5
510	High	Q3UHA3	Spatacsin OS=Mus musculus GN=Spg11 PE=2 SV=3	0	Mouse	Mus musculus	7431	2	Q3UHA3;Q3UHA3-2	11.668	2	4	4	3	2430	273.8	5.94	10.75	4	0	404.7	399	361.6	331.6	363	370
511	High	Q8K297	Procollagen galactosyltransferase 1 OS=Mus musculus GN=Colgalt1 PE=1 SV=2	0.002	Mouse	Mus musculus	7306	1	Q8K297	7.601	3	2	3	2	617	71	7.28	6.94	2	0	461.6	482.2	420.2	378.4	367.8	431.1
512	High	Q91XE8	Transmembrane protein 205 OS=Mus musculus GN=Tmem205 PE=2 SV=1	0.001	Mouse	Mus musculus	6041	1	Q91XE8	9.395	13	2	3	2	189	21.2	9.42	7.62	2	0	753.2	782.8	826.1	617.5	698.8	683.1
513	High	P63115	Asc-type amino acid transporter 1 OS=Mus musculus GN=Slc7a10 PE=1 SV=1	0.003	Mouse	Mus musculus	3330	3	F6U9B9;P63115;Q8C0A7	6.088	4	2	3	2	530	57.5	8.44	8.61	2	0	971.9	1033.9	2109.5	796.8	786.1	1490.1
514	High	O35671	Integrin beta-1-binding protein 1 OS=Mus musculus GN=Itgb1bp1 PE=1 SV=1	0	Mouse	Mus musculus	1590	2	O35671;Q3UGH2	12.271	17	3	3	3	200	21.6	6.54	9.21	3	0	1282.2	1170.7	901.4	1051.2	892	822.2
515	High	Q3TN05	Putative uncharacterized protein OS=Mus musculus GN=Slc7a11 PE=2 SV=1	0	Mouse	Mus musculus	910	3	Q3TN05;Q542C8;Q8BYV9	42.813	14	6	14	6	502	55.4	9.23	50.52	6	0	6532	7927	4679.6	5356.7	5614.8	4202.5
516	High	P63058	Thyroid hormone receptor alpha OS=Mus musculus GN=Thra PE=1 SV=2	0	Mouse	Mus musculus	3846	4	P63058;P63058-2;P63058-3;P63058-4	16.005	11	3	4	3	492	55	7.24	19.52	3	0	552.1	569.1	440.4	452.8	489	414.3
517	High	Q3TDX7	Extracellular matrix protein 1 OS=Mus musculus GN=Ecm1 PE=2 SV=1	0.004	Mouse	Mus musculus	4424	11	B7ZNR0;D3YV64;D3Z038;D3Z0U9;F8WI14;Q3TDX7;Q3TXB7;Q61508;Q61508-2;Q9QX30;Q9Z2R8	5.411	3	1	1	1	559	62.8	6.8	3.29	1	0	181.3	157.6	139.4	148.8	133.1	146.3
518	High	Q8C7R4	Ubiquitin-like modifier-activating enzyme 6 OS=Mus musculus GN=Uba6 PE=1 SV=1	0	Mouse	Mus musculus	8474	2	D3Z061;Q8C7R4	169.98	33	30	66	30	1053	117.9	6.11	221.97	30	0	18143.5	17051.8	15984	14892.3	14430.8	14713.2
519	High	Q64519	Syndecan-3 OS=Mus musculus GN=Sdc3 PE=2 SV=2	0	Mouse	Mus musculus	6548	1	Q64519	14.905	5	2	7	2	442	46	4.59	26.06	2	0	5375	4648.8	4520.3	4412.5	3753.3	3968.5
520	High	G5E8H1	Glutamate receptor 2 OS=Mus musculus GN=Gria2 PE=4 SV=1	0	Mouse	Mus musculus	5412	10	E9Q5P0;G3UWE8;G5E8H1;O35453;O35453-2;P23819-2;Q3U0U6;Q80VM6;Q9JI80;Q9QXM4	436.697	54	52	372	1	883	98.7	7.58	1377.14	52	1	1528	1855.3	790.1	1254.5	1519.9	756.8
521	High	P84086	Complexin-2 OS=Mus musculus GN=Cplx2 PE=1 SV=1	0	Mouse	Mus musculus	401	1	P84086	145.3	87	16	98	8	134	15.4	5.08	307.73	16	8	30019	38849.7	32130.5	24646.9	25933.6	23214.5
522	High	Q9JJF9	Signal peptide peptidase-like 2A OS=Mus musculus GN=Sppl2a PE=1 SV=2	0.001	Mouse	Mus musculus	3990	1	Q9JJF9	9.721	4	2	3	2	523	58.1	7.06	7.38	2	0	794.4	844.3	839.6	652.3	663.2	709.9
523	High	Q922J6	Tetraspanin-2 OS=Mus musculus GN=Tspan2 PE=1 SV=1	0	Mouse	Mus musculus	7079	3	Q8C0C9;Q922J6;Q9D1X8	65.856	17	4	44	4	221	24.2	7.96	228.2	4	0	10529.7	10289.2	14612.4	8647.1	11907.4	13709.2
524	High	A2AU35	Proteasome (Prosome, macropain) inhibitor subunit 1 OS=Mus musculus GN=Psmf1 PE=2 SV=1	0	Mouse	Mus musculus	1539	2	A2AU35;A2VCP7	24.762	15	4	10	4	271	29.6	5.25	33.08	4	0	3887.9	3881.2	3742	3193.6	2870.3	2990.4
525	High	Q3V141	Putative uncharacterized protein (Fragment) OS=Mus musculus GN=Papola PE=2 SV=1	0	Mouse	Mus musculus	714	15	A1L349;E9PVN7;E9PWC8;E9PZR3;E9QAN2;E9QAY4;F6VTN8;F7CXD5;F7DC29;Q3V141;Q61183;Q61183-2;Q61183-3;Q61183-4;Q9WVP6	43.211	16	10	12	10	739	82.2	7.18	34.04	10	0	1485	1331.9	1356.8	1219.8	1143.1	1328.2
526	High	P05132	cAMP-dependent protein kinase catalytic subunit alpha OS=Mus musculus GN=Prkaca PE=1 SV=3	0	Mouse	Mus musculus	6265	3	J9JDU9;P05132;P05132-2	172.394	42	24	161	11	351	40.5	8.79	677.43	24	0	21928.9	22226	16305.6	18017.5	19454.1	17409.6
527	High	P50608	Fibromodulin OS=Mus musculus GN=Fmod PE=2 SV=1	0.002	Mouse	Mus musculus	1383	3	P50608;Q7TPZ1;Q8BNU3	7.207	10	2	5	2	376	43	6.04	13.32	2	0	143.1	135.7	122.8	117.6	128.7	110.1
528	High	D3Z183	Major facilitator superfamily domain-containing protein 6 OS=Mus musculus GN=Mfsd6 PE=1 SV=1	0	Mouse	Mus musculus	2172	3	D3Z183;Q8CBH5;Q8CBH5-2	27.639	9	7	8	3	794	87.8	5.71	27.62	7	3	2022	2119	2032.9	1661.7	1793.5	2032
529	High	Q80TU0	MKIAA0705 protein (Fragment) OS=Mus musculus GN=mKIAA0705 PE=4 SV=3	0	Mouse	Mus musculus	3807	4	Q80TU0;Q9WVQ1-2;Q9WVQ1-3;Q9WVQ1-4	177.293	30	30	64	3	1252	137.2	6.3	226.89	30	0	756.2	707.2	1098.9	621.5	686.8	894.9
530	High	P47199	Quinone oxidoreductase OS=Mus musculus GN=Cryz PE=1 SV=1	0	Mouse	Mus musculus	2354	8	D3YUG9;D3YWU6;D3Z2X0;D3Z4Q4;P47199;Q3UYY0;Q80XR3;V9GXY8	141.46	61	15	66	15	331	35.2	8.07	285.68	15	0	18356.7	18167.7	16029.9	15086.2	16345.9	18931.5
531	High	Q9CVF5	Putative uncharacterized protein (Fragment) OS=Mus musculus GN=Nqo2 PE=2 SV=1	0	Mouse	Mus musculus	3162	3	Q9CVF5;Q9CVI1;Q9JI75	57.302	34	9	17	9	267	30.5	8.97	65.99	9	0	4425.8	4357.5	6265.1	3638.3	3712.2	5451.8
532	High	P53395	Lipoamide acyltransferase component of branched-chain alpha-keto acid dehydrogenase complex, mitochondrial OS=Mus musculus GN=Dbt PE=1 SV=2	0	Mouse	Mus musculus	6129	2	P53395;Q7TND9	175.056	40	22	79	22	482	53.2	8.6	252.77	22	0	23038	22464.4	22022.9	18941.4	19034.7	19764.5
533	High	O08601-2	Isoform 2 of Microsomal triglyceride transfer protein large subunit OS=Mus musculus GN=Mttp	0	Mouse	Mus musculus	2198	3	O08601;O08601-2;Q3UWK4	19.338	6	4	5	4	909	100.7	7.61	21.55	4	0	1720.9	1782	1913.3	1415.1	1459.6	1639.3
534	High	P62077	Mitochondrial import inner membrane translocase subunit Tim8 B OS=Mus musculus GN=Timm8b PE=3 SV=1	0.001	Mouse	Mus musculus	6343	1	P62077	10.114	23	2	4	2	83	9.3	5.12	12.1	2	0	1242.1	1162.6	1133.9	1021.4	941.4	1026.9
535	High	P10637-2	Isoform Tau-A of Microtubule-associated protein tau OS=Mus musculus GN=Mapt	0	Mouse	Mus musculus	5316	6	B1AQW5;P10637-2;P10637-6;Q3UH19;Q76M61;Q8C5K4	315.527	84	31	297	1	430	44.9	8.27	1114.48	31	0	134.8	131.9	143.4	110.9	125.5	151.3
536	High	Q9D7X8	Gamma-glutamylcyclotransferase OS=Mus musculus GN=Ggct PE=1 SV=1	0	Mouse	Mus musculus	7927	1	Q9D7X8	49.912	37	7	18	7	188	21.2	5.67	63.1	7	0	6424	6740.8	5950.1	5283.2	5797.4	6194.6
537	High	H3BLG3	Ras-related protein Rab-26 OS=Mus musculus GN=Rab26 PE=3 SV=1	0	Mouse	Mus musculus	5944	5	D3Z444;H3BLG3;Q148R0;Q8BNU1;Q8BRM8	19.219	11	4	104	2	295	32.6	9.73	315.82	4	0	569.6	617.3	189.7	468.5	555.2	236.2
538	High	Q8K190	SAYSvFN domain-containing protein 1 OS=Mus musculus GN=Saysd1 PE=2 SV=1	0.001	Mouse	Mus musculus	9665	1	Q8K190	8.951	15	2	2	2	188	20.7	8.6	5.78	2	0	669.9	617.6	728.2	551	497	604.3
539	High	P48379	DNA-binding protein RFX2 OS=Mus musculus GN=Rfx2 PE=2 SV=2	0	Mouse	Mus musculus	5695	7	G3UWP0;G5E890;P48379;P48379-2;P48381;P48381-2;Q3V1T0	15.5	7	4	5	2	717	79.1	6.87	16.07	4	0	40.2	31.4	25.7	33.1	35.5	33
540	High	E9QL53	Citron Rho-interacting kinase OS=Mus musculus GN=Cit PE=1 SV=1	0	Mouse	Mus musculus	5974	9	E9QL53;F6SBR5;H3BJ74;P49025;P49025-3;P49025-4;Q8C115;Q8C115-2;Q8C115-3	404.205	37	83	172	1	2055	235.2	6.57	526.12	83	0	974.7	921.4	809.1	801.9	780.6	763.5
541	High	Q9QXJ4	ADP-ribosylation factor-like protein 10 OS=Mus musculus GN=Arl10 PE=2 SV=2	0	Mouse	Mus musculus	7341	3	D3Z4X7;F6ZTU1;Q9QXJ4	19.792	21	3	10	3	243	27.3	4.82	35.41	3	0	1134.5	1110.7	1203.8	933.4	1032.1	1281.8
542	High	E9PZ19	Protein Igsf9b OS=Mus musculus GN=Igsf9b PE=1 SV=1	0	Mouse	Mus musculus	1923	3	D3Z169;E9PZ19;Q5DU06	47.153	12	12	17	12	1328	144.9	6.7	49.53	12	0	2753.3	2791.6	3292	2265.3	2560.7	2892.6
543	High	Q6GQU6	Leucine-rich repeat and immunoglobulin-like domain-containing nogo receptor-interacting protein 3 OS=Mus musculus GN=Lingo3 PE=2 SV=2	0	Mouse	Mus musculus	6858	1	Q6GQU6	22.957	10	6	6	6	589	64.6	8.31	19.72	6	0	1082.4	972.1	1499.9	890.6	886.9	1455.8
544	High	G3X8U3	MCG6895 OS=Mus musculus GN=2210016F16Rik PE=4 SV=1	0	Mouse	Mus musculus	9391	2	G3X8U3;Q9D7X2	53.364	43	12	35	12	338	38.6	5.64	120.26	12	0	6859.7	6372	6015.5	5644.4	5698.2	6591.7
545	High	Q61097-2	Isoform 2 of Kinase suppressor of Ras 1 OS=Mus musculus GN=Ksr1	0	Mouse	Mus musculus	9779	4	Q5SXE1;Q5SXE2;Q5SXE4;Q61097-2	105.748	31	23	41	1	863	95.8	8.48	110.26	23	0	77.1	68.9	66.9	63.4	74.2	56.8
546	High	Q80W47	WD repeat domain phosphoinositide-interacting protein 2 OS=Mus musculus GN=Wipi2 PE=1 SV=1	0	Mouse	Mus musculus	9650	2	D3YWK1;Q80W47	55.301	19	7	21	6	445	48.4	5.86	79.42	7	0	5265.8	5326.3	4584.1	4333.3	4083.1	3907.7
547	High	Q8K295	Lrpap1 protein (Fragment) OS=Mus musculus GN=Lrpap1 PE=2 SV=1	0	Mouse	Mus musculus	9485	9	F6WMD1;Q3TL96;Q52KI7;Q5D0B0;Q6PB52;Q6PEM5;Q6ZY49;Q8C252;Q8K295	134.164	55	22	68	22	363	42.6	8.48	218.62	22	0	21472.8	23473.4	19923.3	17671.4	16859.7	17982.3
548	High	Q61704	Inter-alpha-trypsin inhibitor heavy chain H3 OS=Mus musculus GN=Itih3 PE=1 SV=3	0	Mouse	Mus musculus	6987	4	E9PVS1;F6ZXJ7;Q0V8M9;Q61704	98.765	22	17	47	17	889	99.3	6.05	164.68	17	0	8048.1	6937.4	10084.8	6624.3	8098.7	14624.3
549	High	Q80WR1	Tetraspanin-18 OS=Mus musculus GN=Tspan18 PE=2 SV=1	0.001	Mouse	Mus musculus	8985	1	Q80WR1	9.515	4	1	2	1	248	27.8	5.21	6.82	1	0	294.9	380.4	359.7	242.8	372.9	416.6
550	High	P61961	Ubiquitin-fold modifier 1 OS=Mus musculus GN=Ufm1 PE=1 SV=1	0	Mouse	Mus musculus	9805	3	D3YW97;H7BWZ1;P61961	33.599	59	3	10	3	85	9.1	9.31	45.71	3	0	1768.6	1680.6	1194.8	1456.3	1611.6	1329.3
551	High	Q542P4	Membrane protein, palmitoylated OS=Mus musculus GN=Mpp1 PE=2 SV=1	0	Mouse	Mus musculus	1427	9	A2AN84;B7ZCL8;B7ZCL9;B7ZCM0;B7ZCM1;D6RFD5;Q3THA8;Q542P4;Q684Q6	153.18	51	21	65	21	466	52.2	7.2	246.06	21	0	11273.7	11503.4	15287.3	9285.9	9499.8	13283.8
552	High	Q8BZ36	RAD50-interacting protein 1 OS=Mus musculus GN=Rint1 PE=2 SV=2	0	Mouse	Mus musculus	885	3	B2RWX4;Q8BZ36;Q8BZ36-2	26.931	9	7	12	7	792	90	5.14	35.18	7	0	3330.9	3181	4027.1	2743.8	2825.9	3490.1
553	High	Q61649	Alpha-globin mRNA (Fragment) OS=Mus musculus PE=2 SV=1	0	Mouse	Mus musculus	5837	1	Q61649	69.847	84	5	253	2	58	6.2	7.52	956.37	5	0	13394.3	13346.8	15863.2	11034	11764.2	20771.3
554	High	Q8BMF3	NADP-dependent malic enzyme, mitochondrial OS=Mus musculus GN=Me3 PE=1 SV=2	0	Mouse	Mus musculus	1303	4	E9PZP7;Q3UZW5;Q8BMF3;Q8BMY6	137.628	37	23	87	22	604	67.1	7.83	271.33	23	1	41374.6	35753.9	25983.1	34086.7	26186.3	21124.6
555	High	Q3UFK7	Putative uncharacterized protein OS=Mus musculus GN=Fam210b PE=2 SV=1	0	Mouse	Mus musculus	576	2	Q3UFK7;Q9D8B6	10.478	13	2	3	2	190	20.4	10.51	10.3	2	0	2243.9	1737.9	1551.8	1848.7	1599.9	1344.4
556	High	Q6P9J5	KN motif and ankyrin repeat domain-containing protein 4 OS=Mus musculus GN=Kank4 PE=2 SV=1	0	Mouse	Mus musculus	1979	1	Q6P9J5	60.092	16	11	15	10	1016	110.3	4.88	51.73	11	0	2283.1	2033.4	5253.9	1881.1	2041.4	3889.6
557	High	Q564F6	MCG128907 OS=Mus musculus GN=Pdcd5 PE=2 SV=1	0	Mouse	Mus musculus	6185	2	D3Z7Q5;Q564F6	71.441	65	9	52	9	126	14.3	5.68	173.16	9	0	16000.4	16029.5	13488.7	13185.3	14676	14642
558	High	Q9JHD1	Histone acetyltransferase KAT2B OS=Mus musculus GN=Kat2b PE=1 SV=2	0.006	Mouse	Mus musculus	1745	2	E9Q1F7;Q9JHD1	4.77	2	1	1	1	813	91.7	9.14	3.98	1	0	99.2	70.1	125.9	81.8	71.4	110
559	High	O35245	Polycystin-2 OS=Mus musculus GN=Pkd2 PE=1 SV=2	0.002	Mouse	Mus musculus	7981	5	O35245;O35245-2;O35245-3;O35245-4;O35245-5	7.663	3	2	2	2	966	108.9	5.66	6.11	2	0	600.8	573.9	588.2	495.4	484.4	496
560	High	Q8C338	Isocitrate dehydrogenase [NADP] OS=Mus musculus GN=Idh1 PE=2 SV=1	0	Mouse	Mus musculus	5051	6	D3YVY3;O88844;Q0QER9;Q3TJ51;Q5HZJ8;Q8C338	262.31	66	33	196	33	422	47.5	6.93	675.46	33	0	50356.6	52941.3	42389.7	41527.9	46016.1	45147.8
561	High	Q05BC3	Echinoderm microtubule-associated protein-like 1 OS=Mus musculus GN=Eml1 PE=1 SV=1	0	Mouse	Mus musculus	8797	5	A0A024A2Q0;B9EKL9;D6RII3;Q05BC3;Q05BC3-2	166.913	32	27	66	1	814	89.6	7.02	226.07	27	0	660.1	513.6	971.5	544.4	532	766.6
562	High	Q9CW79	Golgin subfamily A member 1 OS=Mus musculus GN=Golga1 PE=1 SV=2	0	Mouse	Mus musculus	9277	6	F6S522;Q05CJ8;Q66JW2;Q80YR7;Q9CW79;Q9CW79-2	81.783	25	18	24	17	758	87.3	5.52	80.83	18	0	6089.3	6015.1	7082.4	5022.1	4920	6209.2
563	High	Q8R2Y2	Cell surface glycoprotein MUC18 OS=Mus musculus GN=Mcam PE=1 SV=1	0	Mouse	Mus musculus	218	3	F7ATH5;Q8R2Y2;Q8R2Y2-2	74.099	26	14	26	14	648	71.5	5.83	103.22	14	0	4645.2	4319.5	7280.9	3831.3	4132.7	6201.5
564	High	Q71H74	Collapsin response mediator protein 4A (Fragment) OS=Mus musculus GN=Dpysl3 PE=2 SV=1	0	Mouse	Mus musculus	5821	1	Q71H74	105.653	48	7	480	1	223	23.9	6.57	2168.24	7	0	68.3	59.7	59.9	56.3	65.7	64.9
565	High	Q71FD5	E3 ubiquitin-protein ligase ZNRF2 OS=Mus musculus GN=Znrf2 PE=1 SV=1	0.005	Mouse	Mus musculus	5653	3	F6X469;Q3SXG4;Q71FD5	5.148	4	1	1	1	238	23.7	6.76	3.47	1	0	148.5	142.8	120.6	122.5	109.4	111
566	High	Q9Z1T1	AP-3 complex subunit beta-1 OS=Mus musculus GN=Ap3b1 PE=1 SV=2	0	Mouse	Mus musculus	2104	4	Q3TQ07;Q3TQ33;Q3UPG0;Q9Z1T1	106.656	25	27	65	21	1105	122.7	5.66	204.99	27	0	7658.7	7701.1	6397.4	6318.4	5965.2	5760.6
567	High	Q8VCP8	Adenylate kinase isoenzyme 6 OS=Mus musculus GN=Ak6 PE=2 SV=1	0.008	Mouse	Mus musculus	6765	1	Q8VCP8	4.231	5	1	1	1	172	19.9	4.74	3.05	1	0	508.4	579.5	483.6	419.5	449.8	436.1
568	High	B1B1A8	Myosin light chain kinase, smooth muscle OS=Mus musculus GN=Mylk PE=1 SV=1	0	Mouse	Mus musculus	7241	15	B1B1A8;B2RQL6;B2RXZ9;D3Z630;F8WIP5;Q3UIZ8;Q3UIZ8-2;Q5SUV5;Q6PDN3;Q6PDN3-2;Q6PDN3-3;Q6PDN3-4;Q8CIY5;Q8CIY6;Q8VCR8	83.385	9	16	31	15	1950	213.5	6.25	97.78	16	0	6498.8	6056.2	5739.6	5362.7	5287.1	5508
569	High	P62737	Actin, aortic smooth muscle OS=Mus musculus GN=Acta2 PE=1 SV=1	0	Mouse	Mus musculus	6600	12	D3YZY0;D3Z2K3;E9Q2D1;F6WX90;I6L9D2;P62737;P63268;Q3U122;Q61852;Q7M0E4;Q8CF71;V9GXQ2	378.423	67	32	1819	1	377	42	5.39	5478.44	32	10	10329.5	9016.5	8640.2	8524.9	8425.4	9496.2
570	High	P04370	Myelin basic protein OS=Mus musculus GN=Mbp PE=1 SV=2	0	Mouse	Mus musculus	2112	4	P04370;P04370-14;P04370-3;Q5D096	210.549	54	25	663	6	250	27.2	9.58	2214.65	25	21	119101	120970	248032	98298.5	119208	184196
571	High	Q9D8U2	Transmembrane protein 41A OS=Mus musculus GN=Tmem41a PE=2 SV=1	0.001	Mouse	Mus musculus	3628	1	Q9D8U2	9.006	8	2	2	2	264	29.4	8.81	6.08	2	0	437	383.4	697.1	360.7	352.9	602.7
572	High	F7B0R9	Protein 2010300C02Rik (Fragment) OS=Mus musculus GN=2010300C02Rik PE=1 SV=1	0	Mouse	Mus musculus	3784	3	F7B0R9;Q8K303;Q9D852	242.256	67	33	87	2	652	69.5	9.39	356.97	33	0	284.2	262.2	131.5	234.6	200.2	107.2
573	High	E9Q4M4	Coiled-coil-helix-coiled-coil-helix domain-containing protein 6, mitochondrial OS=Mus musculus GN=Chchd6 PE=4 SV=1	0	Mouse	Mus musculus	7032	1	E9Q4M4	165.272	58	21	84	1	245	26.4	8.62	326.93	21	0	1086	1083.4	944.2	896.6	854.1	834.5
574	High	Q9DAM7	Transmembrane protein 263 OS=Mus musculus GN=Tmem263 PE=2 SV=1	0	Mouse	Mus musculus	4666	1	Q9DAM7	25.113	50	4	5	4	115	11.5	9.32	21.24	4	0	1546.5	1448.3	964.1	1276.9	1223.6	1003.9
575	High	Q3V460	Gene model 561, (NCBI) OS=Mus musculus GN=Gm561 PE=2 SV=1	0.002	Mouse	Mus musculus	6612	1	Q3V460	7.354	20	2	2	2	107	12	5.19	5.71	2	0	481.7	486.4	631.9	397.8	377.3	520.3
576	High	Q6PCN7	Helicase-like transcription factor OS=Mus musculus GN=Hltf PE=1 SV=1	0	Mouse	Mus musculus	1968	4	E9PVX5;G3UVU1;Q3URT1;Q6PCN7	16.241	5	5	5	5	1003	113.2	8.09	14.06	5	0	768.5	776.1	830.7	634.9	601.2	699.3
577	High	Q9R1K9	Centrin-2 OS=Mus musculus GN=Cetn2 PE=2 SV=1	0	Mouse	Mus musculus	1392	4	B1AUQ7;P41209;Q9R1K9;Z4YJH1	46.512	53	9	23	8	172	19.8	5	65.8	9	1	7994.2	8384.4	6741.5	6606.8	6762.9	6618.2
578	High	Q9Z2L7	Cytokine receptor-like factor 3 OS=Mus musculus GN=Crlf3 PE=2 SV=1	0	Mouse	Mus musculus	3896	5	J3QMV5;J3QP70;J3QPM4;Q9Z2L7;Q9Z2L7-2	11.854	9	3	3	3	442	49.5	5.03	9.78	3	0	789.5	730.6	898.4	652.5	670.5	806.3
579	High	Q99KJ0	UBX domain-containing protein 2A OS=Mus musculus GN=Ubxn2a PE=2 SV=1	0	Mouse	Mus musculus	5598	1	Q99KJ0	13.991	15	3	4	3	258	29.2	5.8	12.63	3	0	644.3	625.6	662.5	532.5	550.1	605.8
580	High	Q78PG9	Coiled-coil domain-containing protein 25 OS=Mus musculus GN=Ccdc25 PE=1 SV=1	0	Mouse	Mus musculus	1614	3	Q0P5Z5;Q78PG9;S4R181	53.313	43	13	19	13	208	24.5	6.95	64.51	13	0	7618.5	8042.7	6801.3	6297.2	6437.2	6826.2
581	High	Q3TJD7	PDZ and LIM domain protein 7 OS=Mus musculus GN=Pdlim7 PE=2 SV=1	0	Mouse	Mus musculus	8124	7	B8JJB1;B8JJB2;B8JJB3;Q3TJD7;Q3TJD7-2;Q3TJD7-3;Q8BVJ7	22.445	12	5	8	5	457	50.1	8.47	23.12	5	0	2266.9	2017	1842.1	1874.3	1856.1	2199
582	High	Q64524	Histone H2B type 2-E OS=Mus musculus GN=Hist2h2be PE=1 SV=3	0	Mouse	Mus musculus	1792	1	Q64524	114.304	66	13	677	1	126	14	10.32	2318.98	13	0	798	715.6	1352.9	660.1	724.6	1359
583	High	Q52KG3	Melanoma antigen, family E, 2 OS=Mus musculus GN=Magee2 PE=2 SV=1	0	Mouse	Mus musculus	1203	3	Q52KG3;Q8CBC3;Q99PA9	18.67	9	5	6	5	523	59.7	4.93	16.45	5	0	1337.9	1467.9	928.9	1106.9	1391.8	1272.6
584	High	Q3U2J5	Calmodulin-lysine N-methyltransferase OS=Mus musculus GN=Camkmt PE=1 SV=1	0.003	Mouse	Mus musculus	2124	1	Q3U2J5	6.235	6	2	2	2	323	35.9	7.47	5.8	2	0	984.5	921.3	771.2	814.9	847.4	790
585	High	B2RUR3	ATP-binding cassette, sub-family B (MDR/TAP), member 1B OS=Mus musculus GN=Abcb1b PE=2 SV=1	0	Mouse	Mus musculus	4011	2	B2RUR3;P21440	120.368	18	20	57	1	1276	140.9	8.34	214.14	20	0	114.4	100.9	96.1	94.7	101.8	89.8
586	High	F8WIJ5	Phospholipase DDHD1 OS=Mus musculus GN=Ddhd1 PE=4 SV=1	0	Mouse	Mus musculus	3962	12	D6RH62;E9QQ38;F8WHP5;F8WIJ5;G3UVX0;G3UWN4;Q2XP44;Q2XP45;Q3TDC6;Q6ZPJ9;Q80YA3;Q80YA3-2	57.596	15	11	13	11	918	102.1	5.9	53.98	11	0	2234.4	2141.7	2074.3	1850	1804.9	1781.7
587	High	Q3UEJ8	Pipecolic acid oxidase OS=Mus musculus GN=Pipox PE=2 SV=1	0.002	Mouse	Mus musculus	7863	1	Q3UEJ8	7.618	3	1	2	1	390	43.8	7.55	5.78	1	0	234.3	197.6	322.5	194.1	210.6	289.7
588	High	Q9ES63	Ubiquitin carboxyl-terminal hydrolase 29 OS=Mus musculus GN=Usp29 PE=2 SV=2	0	Mouse	Mus musculus	5825	2	Q99MX1;Q9ES63	23.719	6	6	7	6	869	97.8	5.6	20.01	6	0	2150.7	1651.2	2041.9	1782	1582.2	2140.6
589	High	Q8BML4	Putative uncharacterized protein OS=Mus musculus GN=Slc7a4 PE=2 SV=1	0.004	Mouse	Mus musculus	8386	6	E9PZW6;E9Q4Z9;E9Q6V0;Q8BLQ7;Q8BML4;Q91WD3	5.547	2	1	1	1	640	68.4	7.94	5.09	1	0	570.4	622.3	314.2	472.6	475.8	378.8
590	High	Q8CC88-2	Isoform 2 of von Willebrand factor A domain-containing protein 8 OS=Mus musculus GN=Vwa8	0	Mouse	Mus musculus	388	3	Q3U2P5;Q8CC88-2;Q9DBH4	248.464	40	40	97	1	1038	116.1	7.08	345.68	40	0	179	135	201.1	148.3	118.2	183.7
591	High	Q9JMB8	Contactin-6 OS=Mus musculus GN=Cntn6 PE=1 SV=2	0	Mouse	Mus musculus	9009	3	E0CXE3;Q9JMB8;Q9JMB8-2	56.483	14	12	15	12	1028	113.7	6.64	57.91	12	0	4742.2	4862.4	4876.1	3929.7	4006.8	4999.5
592	High	Q3UID4	Protein arginine N-methyltransferase 2 OS=Mus musculus GN=Prmt2 PE=2 SV=1	0	Mouse	Mus musculus	2402	5	M0QW88;Q3UID4;Q3UKX1;Q3USQ4;Q9R144	11.423	7	3	5	3	475	53.9	5.11	12.73	3	0	1109.7	1042.4	878.5	919.7	955.4	991.8
593	High	Q8BGR3	Calcium/calmodulin-dependent protein kinase IV OS=Mus musculus GN=Camk4 PE=2 SV=1	0	Mouse	Mus musculus	2310	2	P08414;Q8BGR3	188.894	60	28	110	27	469	52.5	4.91	302.82	28	1	30504.3	30035.4	43532	25280.7	22571.5	37108.1
594	High	G3UYM7	Dystrobrevin OS=Mus musculus GN=Dtnb PE=3 SV=1	0	Mouse	Mus musculus	3512	18	G3UX96;G3UXH9;G3UXI3;G3UXK0;G3UY34;G3UYD1;G3UYK9;G3UYM7;G3UYN2;G3UZ85;G3UZ87;G3UZJ3;O70585;O70585-2;Q3U070;Q8BNG4;Q8C8Z9;Q8K0N0	77.804	23	13	43	8	626	71	8.25	144.72	13	0	4598.7	4676.2	3353.7	3811.7	3745.5	3072.9
595	High	Q1LZI2	Solute carrier family 35 member F3 OS=Mus musculus GN=Slc35f3 PE=2 SV=1	0.003	Mouse	Mus musculus	1088	1	Q1LZI2	6.098	6	1	1	1	421	46.9	9.39	5.41	1	0	44.6	44.1	37.6	37	41.6	33.2
596	High	Q8R123-2	Isoform 2 of FAD synthase OS=Mus musculus GN=Flad1	0	Mouse	Mus musculus	7614	4	E0CZ66;F8WGX4;Q8R123;Q8R123-2	97.217	37	16	49	16	518	57.6	7.2	185.95	16	0	9536.3	9346.4	7948.7	7905.3	8223.3	7963
597	High	Q8BRM2	RAB6-interacting golgin OS=Mus musculus GN=Gorab PE=1 SV=1	0	Mouse	Mus musculus	7067	2	Q8BRM2;Q8BRM2-2	15.557	10	4	5	4	368	41.5	7.36	15.34	4	0	3048.3	2928.6	2663.7	2527.9	2519.3	2452.6
598	High	Q8BH04	Phosphoenolpyruvate carboxykinase [GTP], mitochondrial OS=Mus musculus GN=Pck2 PE=1 SV=1	0	Mouse	Mus musculus	6603	5	A0PJG3;Q3UGF0;Q3UQD8;Q8BH04;Q8R3X7	156.134	39	20	67	2	640	70.5	7.28	252.37	20	17	15486.1	15590.4	13086.2	12842.7	11037.3	11217.8
599	High	Q78JW9	Ubiquitin domain-containing protein UBFD1 OS=Mus musculus GN=Ubfd1 PE=1 SV=2	0	Mouse	Mus musculus	5107	2	Q78JW9;Q9CYA9	60.619	25	10	29	10	368	40.1	8.85	88.51	10	0	8587.9	8252.2	9054.3	7122.9	7740.5	9375.3
600	High	P68181	cAMP-dependent protein kinase catalytic subunit beta OS=Mus musculus GN=Prkacb PE=1 SV=2	0	Mouse	Mus musculus	8636	8	H6TMF5;H6TMF6;P68181;P68181-2;P68181-3;P68181-4;Q8C4J3;Q8CBP8	182.862	60	27	152	14	351	40.7	8.56	621.48	27	13	41500.2	41685.7	27805.7	34429.9	33058.1	30233.7
601	High	Q5SVI1	Calcium/calmodulin-dependent protein kinase type II subunit beta OS=Mus musculus GN=Camk2b PE=1 SV=1	0	Mouse	Mus musculus	6043	5	Q3TY93;Q5SVI1;Q5SVJ1;Q68EG2;Q8K4W4	303.739	63	31	498	1	589	65	7.37	1842.71	31	0	658	627.7	611.7	546	501.2	646.9
602	High	Q5SRY7-2	Isoform 2 of F-box/WD repeat-containing protein 11 OS=Mus musculus GN=Fbxw11	0	Mouse	Mus musculus	750	6	Q5SRY7;Q5SRY7-2;Q5SRY7-3;Q5SRY7-4;Q8CHD5;Q922C7	28.085	13	5	11	1	563	64.4	6.79	32.89	5	0	150	135.9	136.2	124.5	152.3	139
603	High	Q8CAB8	GATS-like protein 2 OS=Mus musculus GN=Gatsl2 PE=2 SV=1	0	Mouse	Mus musculus	5923	1	Q8CAB8	35.469	24	6	12	6	329	36.1	5.45	53.11	6	0	2397.5	2425.1	2126.9	1990.1	2098.7	2166.8
604	High	Q8BMS4	Hexaprenyldihydroxybenzoate methyltransferase, mitochondrial OS=Mus musculus GN=Coq3 PE=1 SV=1	0	Mouse	Mus musculus	4707	3	Q3TLJ6;Q3UQM8;Q8BMS4	48.074	21	6	15	6	370	40.9	7.96	60.75	6	0	3669.9	4179.7	3968.2	3046.4	3463	3834.5
605	High	Q99JW2	Aminoacylase-1 OS=Mus musculus GN=Acy1 PE=1 SV=1	0	Mouse	Mus musculus	5403	1	Q99JW2	109.705	54	17	50	17	408	45.8	6.32	166.15	17	0	9401.1	7943	9371.7	7804	8458.5	11205
606	High	Q3UJY1	Putative uncharacterized protein OS=Mus musculus GN=Slc29a1 PE=2 SV=1	0	Mouse	Mus musculus	971	13	A8VP81;E9PVH9;E9PWD6;E9PWY7;E9PXM6;E9PXQ6;E9PZV0;E9Q221;E9Q3D1;E9Q503;Q3TCZ2;Q3UJY1;Q9JIM1	26.589	10	4	7	4	460	50.2	8.31	29.95	4	0	1671.9	1441.5	2249.6	1388	1467.5	2578.4
607	High	Q91XX5	Protocadherin gamma B5 OS=Mus musculus GN=Pcdhgb5 PE=2 SV=1	0	Mouse	Mus musculus	5362	6	Q8K4A1;Q8K4A4;Q8K4A6;Q8K4A8;Q8K4A9;Q91XX5	28.117	7	5	7	1	926	100.5	5.16	28.25	5	0	339.8	330.6	309.7	282.2	292.8	249.2
608	High	Q71RI9	Kynurenine--oxoglutarate transaminase 3 OS=Mus musculus GN=Ccbl2 PE=1 SV=1	0	Mouse	Mus musculus	717	3	D6RJ70;Q71RI9;Q71RI9-2	63.136	30	12	26	11	455	51.1	8.37	85.34	12	1	7576.5	7011.8	8508.6	6292.2	6074.3	8301.6
609	High	Q8CBC4	Consortin OS=Mus musculus GN=Cnst PE=1 SV=1	0	Mouse	Mus musculus	7345	2	Q8CBC4;Q8CBC4-3	30.931	13	7	8	7	711	76.8	4.59	24.58	7	0	1327.7	1101.7	1288.1	1103.1	957.3	1161.1
610	High	Q3V0B5	Putative uncharacterized protein OS=Mus musculus GN=Lmod1 PE=2 SV=1	0.001	Mouse	Mus musculus	6446	4	F8VPR1;Q3V0B5;Q8BVA4;Q99PM8	9.835	5	3	3	3	596	66.3	9.44	7.79	3	0	810.2	689.8	627.6	673.2	676.1	716.8
611	High	Q7TSK2	Seizure protein 6 OS=Mus musculus GN=Sez6 PE=1 SV=1	0	Mouse	Mus musculus	2666	6	F6SXT0;F6XNR8;Q5DTK7;Q7TSK2;Q7TSK2-2;Q7TSK2-3	30.291	9	6	11	6	991	107.4	5.36	34.21	6	0	988.4	851.3	657.6	821.3	746.8	638.1
612	High	Q61423	Potassium voltage-gated channel subfamily A member 4 OS=Mus musculus GN=Kcna4 PE=1 SV=2	0	Mouse	Mus musculus	2365	3	P59053;P59053-2;Q61423	78.727	17	15	32	14	654	73.4	5.29	100.82	15	0	8621.1	8379	4054.5	7165.5	6962.9	4134.7
613	High	Q9ERA0-2	Isoform 2 of Alpha-globin transcription factor CP2 OS=Mus musculus GN=Tfcp2	0	Mouse	Mus musculus	507	4	Q3URS4;Q9ERA0;Q9ERA0-2;Q9ERA0-3	30.215	17	6	7	5	504	56.8	5.91	28.08	6	0	1350.9	1373	1407.2	1123	1137.6	1391.5
614	High	Q80TM9	Nischarin OS=Mus musculus GN=Nisch PE=1 SV=2	0	Mouse	Mus musculus	6143	14	B7ZN33;F6PY46;F6UKP3;F6YR29;F6ZL69;F7AFP3;Q80TM9;Q80TM9-2;Q80TM9-3;Q80TM9-4;Q80TM9-5;Q80TM9-6;Q80TM9-7;Q8CF63	124.056	17	22	42	22	1593	174.9	5.16	160.09	22	0	11002.6	11830.6	8324.9	9147	9435	8190.4
615	High	Q80TA9	Ectopic P granules protein 5 homolog OS=Mus musculus GN=Epg5 PE=2 SV=2	0	Mouse	Mus musculus	6955	5	A2APC3;A2APC3-2;A7E1Z2;Q80TA9;Q8CFW5	54.974	7	16	21	16	2572	290.6	6.37	62.82	16	0	5367.1	5227.3	4023.8	4462.8	4174.1	4083.1
616	High	Q3URE1	Acyl-CoA synthetase family member 3, mitochondrial OS=Mus musculus GN=Acsf3 PE=2 SV=2	0	Mouse	Mus musculus	29	3	Q3URE1;Q3URE1-2;Q8C3Y4	143.245	52	24	50	24	583	65	8.02	179.68	24	0	12990.1	12893.8	12439.9	10803.2	11102.3	12292.7
617	High	D3YUQ5	Gene model 440, (NCBI) OS=Mus musculus GN=Rundc3b PE=4 SV=1	0	Mouse	Mus musculus	7272	2	D3YUQ5;Q6PDC0	14.045	7	4	4	4	457	50.8	5.5	10.65	4	0	1103.3	1235.6	810.6	917.6	1014.4	800.4
618	High	Q8BK37	Putative uncharacterized protein OS=Mus musculus GN=Prpsap2 PE=2 SV=1	0	Mouse	Mus musculus	8836	3	Q05BD4;Q8BK37;Q8R574	125.083	48	16	68	13	369	40.9	6.93	267.37	16	3	13693.3	12716.3	10327.3	11392.2	11136.6	10237
619	High	Q8R550	SH3 domain-containing kinase-binding protein 1 OS=Mus musculus GN=Sh3kbp1 PE=1 SV=1	0	Mouse	Mus musculus	6769	11	B1AZ85;E9Q0C1;Q3TA88;Q3TSX2;Q3TT90;Q8R550;Q8R550-3;Q8R550-4;Q8R550-5;Q8R550-6;Q8R550-8	193.936	47	30	72	21	709	78.1	7.55	258.38	30	10	21933.9	21675.3	12194.6	18262	16522.8	12911.2
620	High	E9QLP0	Tubulin polyglutamylase complex subunit 2 OS=Mus musculus GN=Tpgs2 PE=4 SV=1	0	Mouse	Mus musculus	2684	3	E9PUD7;E9QLP0;Q66JT5	10.631	5	1	2	1	296	33.2	7.24	8.81	1	0	280.8	273.2	271.7	233.9	224.4	209.8
621	High	A2AIL4	NADH dehydrogenase (ubiquinone) complex I, assembly factor 6 OS=Mus musculus GN=Ndufaf6 PE=3 SV=1	0	Mouse	Mus musculus	8710	1	A2AIL4	13.942	11	3	4	3	333	38.3	9.44	14.75	3	0	825.8	755.6	863.9	687.9	614	716.2
622	High	Q99KS6	Manganese-dependent ADP-ribose/CDP-alcohol diphosphatase OS=Mus musculus GN=Adprm PE=2 SV=1	0.004	Mouse	Mus musculus	5082	2	Q99KS6;Q99KS6-2	5.605	8	1	1	1	340	38.9	5.49	3.92	1	0	93.9	97.2	83.9	78.2	77.1	82.2
623	High	B7ZWC0	N-myc downstream regulated gene 1 OS=Mus musculus GN=Ndrg1 PE=2 SV=1	0	Mouse	Mus musculus	6847	14	B7ZWC0;E9PVF3;E9PZC7;E9Q0J8;E9Q147;E9Q3F9;E9Q514;E9Q5I8;E9Q7G8;E9Q7V2;F6VLR8;Q3TD08;Q3TSR4;Q545R3	97.722	37	9	40	9	394	43	6.1	182.64	9	0	7529.7	6951.8	10893	6272.8	7283.4	9640.9
624	High	Q3TAF0	Putative uncharacterized protein OS=Mus musculus GN=Eefsec PE=2 SV=1	0	Mouse	Mus musculus	527	5	Q3TAF0;Q3UGH6;Q499X6;Q8BN64;Q9JHW4	56.827	22	10	17	10	583	63.6	8.4	64.74	10	0	4976.4	4716.5	4035	4146	4045.7	3974.5
625	High	P20065	Thymosin beta-4 OS=Mus musculus GN=Tmsb4x PE=1 SV=1	0	Mouse	Mus musculus	7300	5	A2AEH9;P20065;P21752;Q6ZWX2;Q9D2R9	45.608	40	6	20	4	50	5.7	5.06	56.78	6	2	9693	10893.3	3998.6	8075.7	11442.5	4553.5
626	High	Q3UK10	B9 domain-containing protein 2 OS=Mus musculus GN=B9d2 PE=1 SV=2	0.006	Mouse	Mus musculus	4575	1	Q3UK10	4.657	28	2	2	2	175	19.2	7.58	2.87	2	0	54.8	51.5	39.7	45.7	47.8	44.1
627	High	E9Q577	BRCA1-A complex subunit RAP80 OS=Mus musculus GN=Uimc1 PE=4 SV=1	0	Mouse	Mus musculus	9851	5	E9PWM5;E9Q577;Q5U5Q9;Q5U5Q9-2;Q5U5Q9-3	10.887	6	4	10	3	727	81.4	6.51	22.32	4	0	124.3	107.5	145.2	103.6	124.9	132.1
628	High	Q571A9	MKIAA4039 protein (Fragment) OS=Mus musculus GN=Spock3 PE=2 SV=1	0	Mouse	Mus musculus	7710	4	Q3US75;Q571A9;Q8BKV0;Q8BKV0-2	12.966	6	3	4	2	488	54.6	5.48	12.5	3	0	326.2	309.9	285.2	271.9	301.9	285
629	High	Q3UPL5	Uncharacterized protein C11orf96 homolog OS=Mus musculus GN=Ag2 PE=1 SV=2	0.003	Mouse	Mus musculus	1649	1	Q3UPL5	6.006	10	1	1	1	249	27.1	10.89	5.3	1	0	36.8	34.6	26.8	30.7	26.2	22.3
630	High	Q91WG5	5'-AMP-activated protein kinase subunit gamma-2 OS=Mus musculus GN=Prkag2 PE=1 SV=2	0	Mouse	Mus musculus	7700	7	D3YUS1;D3YYW4;Q3U4D5;Q8BIQ9;Q8BM63;Q91WG5;Q91WG5-2	93.394	32	15	35	13	566	62.9	9.36	114.43	15	2	11486.2	11983.4	9158.1	9577.7	9970	8381.3
631	High	Q8K341	Alpha-tubulin N-acetyltransferase 1 OS=Mus musculus GN=Atat1 PE=1 SV=1	0	Mouse	Mus musculus	9480	9	B8JJ72;F6RPX5;F7BUT2;Q8K341;Q8K341-2;Q8K341-3;Q8K341-4;Q8K341-5;Q9DCR0	93.632	37	15	29	15	421	47.1	9.98	88.54	15	0	8018.1	8383.5	5185.6	6688.4	6966.2	5480.3
632	High	Q6B822	Histone H4 (Fragment) OS=Mus musculus PE=3 SV=1	0	Mouse	Mus musculus	5512	1	Q6B822	35.393	67	6	279	1	43	4.9	10.92	1023.77	6	0	114.3	84.2	138.4	95.4	108.6	145.9
633	High	Q9D8B7	Junctional adhesion molecule C OS=Mus musculus GN=Jam3 PE=1 SV=2	0	Mouse	Mus musculus	2075	2	E9Q769;Q9D8B7	56.093	27	11	30	11	310	34.8	7.03	92.08	11	0	9473.1	9419.4	13211.5	7903.8	9346.6	10828.2
634	High	Q9DCB8	Iron-sulfur cluster assembly 2 homolog, mitochondrial OS=Mus musculus GN=Isca2 PE=2 SV=2	0	Mouse	Mus musculus	8468	1	Q9DCB8	46.876	45	7	23	7	154	16.7	5.6	81.5	7	0	4175.8	3967.1	3890.7	3484.8	3559	3692
635	High	Q99LX0	Protein DJ-1 OS=Mus musculus GN=Park7 PE=1 SV=1	0	Mouse	Mus musculus	4303	6	A2A813;A2A815;A2A816;A2A817;D3K2X3;Q99LX0	158.609	72	16	165	16	189	20	6.77	583.8	16	0	40145.8	40660.5	38213.9	33502.7	35244.2	40119.3
636	High	A0T1J8	LIM domain only 7 OS=Mus musculus GN=Lmo7 PE=2 SV=1	0	Mouse	Mus musculus	9573	11	A0T1J8;B7ZN52;E0CZD8;E9PYF4;E9PYI7;F6TFN2;F6VG99;Q3UPW3;Q6ZQ32;Q7M757;Q9WVC6-3	149.337	23	34	53	33	1699	192.4	6.15	168.28	34	1	16254.6	16387.4	6527.5	13573.6	10657.5	6187.3
637	High	Q8R146	Acylamino-acid-releasing enzyme OS=Mus musculus GN=Apeh PE=2 SV=3	0	Mouse	Mus musculus	1944	2	Q8R146;Q8R146-2	179.086	44	24	84	24	732	81.5	5.59	274.18	24	0	13470.7	11572.8	16066.7	11253.1	11816.4	16619.7
638	High	Q8BX09-2	Isoform 2 of Retinoblastoma-binding protein 5 OS=Mus musculus GN=Rbbp5	0	Mouse	Mus musculus	6059	1	Q8BX09-2	46.533	29	9	13	1	373	40.7	4.83	50.75	9	0	89.2	61.8	70.6	74.5	82.8	80.6
639	High	Q05A62	Dynein light chain 1, axonemal OS=Mus musculus GN=Dnal1 PE=2 SV=2	0	Mouse	Mus musculus	2110	6	D3YTL1;D3YYU7;D6RHN1;Q05A62;Q05A62-2;Q05A62-3	37.544	37	8	16	8	190	21.5	5.76	48.18	8	0	4401	5219.7	2517.6	3677.1	3489	2545.4
640	High	P97479	Unconventional myosin-VIIa OS=Mus musculus GN=Myo7a PE=1 SV=2	0.003	Mouse	Mus musculus	1373	3	P97479;P97479-2;Q5MJ56	6.243	1	2	2	1	2215	254.8	8.54	5.42	2	0	196.3	241.1	273.4	164	267.5	282.2
641	High	E9Q4R1	Protein FAM102B OS=Mus musculus GN=Fam102b PE=4 SV=1	0	Mouse	Mus musculus	939	3	E9Q4R1;Q6KAR2;Q8BQS4	18.531	19	5	7	4	370	40.2	6.46	23.68	5	1	803.4	696.8	786.6	671.3	627.8	687.7
642	High	P59016	Vacuolar protein sorting-associated protein 33B OS=Mus musculus GN=Vps33b PE=1 SV=1	0	Mouse	Mus musculus	8744	4	P59016;Q8C076;S4R1H4;S4R227	160.328	40	28	63	28	617	70.5	6.86	219.69	28	0	15991.4	16079.2	14999.3	13365	12939	12816.4
643	High	Q54AH9	Beta-2-globin (Fragment) OS=Mus musculus GN=Hbb-b2 PE=2 SV=1	0	Mouse	Mus musculus	69	8	A8DV41;A8DV59;D0U293;P02070;P02089;P02104;Q54AH9;Q9QUN8	77.484	49	7	189	2	146	15.7	8.05	683.63	7	0	9573.9	6964.6	9064.6	8001.8	7543.6	14752.8
644	High	Q8CGA4	Maturin OS=Mus musculus GN=Mturn PE=2 SV=1	0.007	Mouse	Mus musculus	5029	1	Q8CGA4	4.246	6	1	1	1	131	14.8	4.17	3.26	1	0	249.2	301.4	245.3	208.3	235.1	218.2
645	High	G3X9N3	MCG16539 OS=Mus musculus GN=Pnmal2 PE=4 SV=1	0	Mouse	Mus musculus	7760	3	G3X9N3;Q3UPU9;Q3USL6	90.8	25	13	43	13	661	71.7	5.17	146.99	13	0	6603.4	5768	4871.7	5520.9	4967	4781.1
646	High	Q3TJ69	Putative uncharacterized protein OS=Mus musculus GN=Serpinb9b PE=2 SV=1	0	Mouse	Mus musculus	3166	3	Q3TJ69;Q6P217;Q9DAV6	10.849	5	2	3	1	377	42.6	6.67	8.48	2	0	367.1	325.7	313.2	307	341.4	329.3
647	High	Q8C8T7	Protein ELFN1 OS=Mus musculus GN=Elfn1 PE=2 SV=1	0	Mouse	Mus musculus	9878	2	Q8BRK3;Q8C8T7	73.693	19	15	26	11	828	90.8	8.18	85.82	15	0	5568.5	5785.6	2983.8	4656.7	4496.8	3036.7
648	High	Q61249	Immunoglobulin-binding protein 1 OS=Mus musculus GN=Igbp1 PE=1 SV=1	0	Mouse	Mus musculus	7965	2	Q61249;Q9QZ29	77.222	44	15	24	15	340	38.9	6.18	79.44	15	0	4554.7	4548.8	4571	3809	3525.4	3782.6
649	High	Q3UZ39	Leucine-rich repeat flightless-interacting protein 1 OS=Mus musculus GN=Lrrfip1 PE=1 SV=2	0	Mouse	Mus musculus	4998	2	Q3UZ39;Q3UZ39-3	38.287	11	7	11	1	729	79.2	4.82	39.75	7	0	93.9	91	91.7	78.5	70.2	74.4
650	High	E9Q1Q1	Microtubule-associated serine/threonine-protein kinase 2 OS=Mus musculus GN=Mast2 PE=1 SV=1	0	Mouse	Mus musculus	3627	10	B1AST7;B1AST8;E9Q1Q1;E9QLW6;Q3TTG3;Q60592;Q8BWE1;Q8C0P0;Q8C0P0-2;Q9DBV8	19.859	3	6	10	2	1800	197.9	7.91	27.84	6	0	530.4	490.4	447.2	443.6	452.4	419.1
651	High	Q9QYK9	Calcium/calmodulin-dependent protein kinase type 1B OS=Mus musculus GN=Pnck PE=2 SV=1	0	Mouse	Mus musculus	9369	3	A2ALM3;Q3UYI0;Q9QYK9	72.702	43	11	17	11	343	38.5	6.47	70.52	11	0	3016.8	3298.2	2329.6	2523.1	3038.8	2810.4
652	High	Q62356	Follistatin-related protein 1 OS=Mus musculus GN=Fstl1 PE=1 SV=2	0.004	Mouse	Mus musculus	4844	1	Q62356	5.717	6	2	2	2	306	34.5	5.85	5.87	2	0	252.1	273.2	471.2	210.9	261.7	356.2
653	High	Q3TMA0	Putative uncharacterized protein OS=Mus musculus GN=Slc16a3 PE=2 SV=1	0.009	Mouse	Mus musculus	1581	2	Q3TMA0;Q3UDP9	4.109	3	1	1	1	470	50.4	7.96	3.77	1	0	141.9	140.3	78.9	118.7	150.2	104.4
654	High	A2AAX3	Klhl15 protein OS=Mus musculus GN=Klhl15 PE=2 SV=1	0.006	Mouse	Mus musculus	9956	1	A2AAX3	4.691	4	1	1	1	604	69.7	6.49	3.09	1	0	91	83.9	80.2	76.1	73.6	76.6
655	High	P11679	Keratin, type II cytoskeletal 8 OS=Mus musculus GN=Krt8 PE=1 SV=4	0	Mouse	Mus musculus	5010	16	B2RTB6;H-INV:HIT000016045;O43790;P11679;P78385;P78386;Q14533;Q4L0E6;Q61726;Q61726;Q6IMF0;Q6ISB0;Q6NT21;Q99M73;Q9ERE2;Q9NSB2	51.272	22	14	34	3	490	54.5	5.82	82.24	14	0	421.9	530.6	708.6	353.1	607	677.7
656	High	Q61650	Beta-globin (Fragment) OS=Mus musculus PE=2 SV=1	0	Mouse	Mus musculus	9164	4	P02070;P02104;Q61348;Q61650	16.169	65	3	64	1	52	5.7	4.81	197.53	3	0	185.7	166.8	209.9	155.4	194.1	270.1
657	High	P56375	Acylphosphatase-2 OS=Mus musculus GN=Acyp2 PE=2 SV=2	0	Mouse	Mus musculus	1387	1	P56375	52.384	62	10	29	10	106	11.9	9.26	88.31	10	0	12000.4	11551.8	15468	10048.2	10184.5	14978.5
658	High	Q505B7	Protein archease OS=Mus musculus GN=Zbtb8os PE=2 SV=2	0	Mouse	Mus musculus	6549	5	A8Y5E9;B2KGA7;F7BCB7;Q505B7;Q505B7-2	26.693	27	5	20	5	168	19.7	4.56	51.33	5	0	6785	7117.6	7110.9	5681.3	5761.3	6270.9
659	High	Q9CQB2	Protein FAM195A OS=Mus musculus GN=Fam195a PE=1 SV=1	0	Mouse	Mus musculus	2727	1	Q9CQB2	12.028	27	3	3	3	160	17.9	7.3	11.58	3	0	379.8	338.5	466.6	318	345.5	403.5
660	High	H3BKC5	U6 snRNA-associated Sm-like protein LSm5 (Fragment) OS=Mus musculus GN=Lsm5 PE=4 SV=1	0.003	Mouse	Mus musculus	9690	2	H3BKC5;P62322	5.825	52	2	2	2	42	4.6	5.1	6.09	2	0	477.5	436.7	492.1	400	399.4	516.6
661	High	Q3TJA0	Putative uncharacterized protein OS=Mus musculus GN=Peli1 PE=2 SV=1	0	Mouse	Mus musculus	2881	4	D3Z6V8;Q3TJA0;Q8BXR6;Q8C669	11.447	12	3	4	3	418	46.2	7.91	10.46	3	0	693	767.3	373.2	580.6	551.1	332.9
662	High	Q8BZ60	Stonin-2 OS=Mus musculus GN=Ston2 PE=2 SV=1	0	Mouse	Mus musculus	8063	2	E9PXP7;Q8BZ60	40.593	15	10	15	10	895	99.5	5.26	48.2	10	0	4657.1	4652.9	3580.7	3902.5	4233.9	3709.3
663	High	B1Q450	Hemoglobin beta chain subunit OS=Mus musculus GN=HBB1 PE=2 SV=1	0	Mouse	Mus musculus	2617	4	B1Q450;P02070;P02104;Q61348	124.283	69	10	912	2	147	15.8	7.69	4038.42	10	1	1824	1468.1	1835.4	1528.6	1604.4	2878.4
664	High	B6CI26	Mitochondrial 2-oxodicarboxylate carrier OS=Mus musculus GN=Slc25a21 PE=2 SV=1	0	Mouse	Mus musculus	2618	3	B6CI26;Q3TRZ4;Q8BZ09	21.078	11	3	6	3	305	34.3	9.38	18.48	3	0	1054.9	850.5	1293.4	884.1	834.9	1177.1
665	High	Q9DBX3	Sushi domain-containing protein 2 OS=Mus musculus GN=Susd2 PE=1 SV=1	0	Mouse	Mus musculus	968	3	Q9DBX3;Q9DBX3-2;Q9DBX3-3	35.994	11	8	12	8	820	90.6	6.62	33.88	8	0	2552.3	2375	2250	2139.2	1803.1	2030.2
666	High	Q52KE7	Cyclin-L1 OS=Mus musculus GN=Ccnl1 PE=1 SV=1	0.002	Mouse	Mus musculus	5485	1	Q52KE7	7.098	3	2	5	2	532	60.1	10.7	13.6	2	0	3080.1	2685.8	3540.8	2581.7	2515.9	3559.6
667	High	Q3V117	ATP-citrate synthase OS=Mus musculus GN=Acly PE=1 SV=1	0	Mouse	Mus musculus	8508	7	Q3TS02;Q3UEA1;Q3UVY4;Q3V117;Q6P063;Q8VDM8;Q99K05	572.235	57	64	469	2	1101	120.7	7.44	1697.82	64	73	111934	99091.5	110342	93831.5	88130.9	103553
668	High	Q9D0A3	Arpin OS=Mus musculus GN=Arpin PE=1 SV=1	0	Mouse	Mus musculus	904	1	Q9D0A3	38.666	38	8	15	8	226	25.2	5.19	49.29	8	0	5285.3	4990.5	5540.1	4432.9	4434.1	5052.6
669	High	Q91VC7	Protein phosphatase 1 regulatory subunit 14A OS=Mus musculus GN=Ppp1r14a PE=2 SV=1	0	Mouse	Mus musculus	1222	1	Q91VC7	15.928	39	4	9	4	147	16.6	7.34	33.34	4	0	2178.6	1984	3156.1	1827.8	2302.2	3163.7
670	High	O54904	Beta-1,3-galactosyltransferase 1 OS=Mus musculus GN=B3galt1 PE=2 SV=2	0.005	Mouse	Mus musculus	2594	1	O54904	5.001	3	1	1	1	326	38	9.29	3.11	1	0	149.4	178.7	131.4	125.4	119.6	117.4
671	High	H3BLD9	Zinc finger protein 428 OS=Mus musculus GN=Zfp428 PE=4 SV=1	0.001	Mouse	Mus musculus	8347	4	H3BL05;H3BLD9;Q8BV38;Q8C1M2	9.675	15	2	2	2	189	20.4	4.23	7.39	2	0	638.4	569.6	417.8	535.8	469.6	405.6
672	High	Q3UM45	Protein phosphatase 1 regulatory subunit 7 OS=Mus musculus GN=Ppp1r7 PE=1 SV=2	0	Mouse	Mus musculus	7541	2	F6TGJ2;Q3UM45	255.823	76	29	124	29	361	41.3	4.92	447.57	29	0	40926.2	40508.6	27931.2	34351.4	36478.3	30625
673	High	Q3UBT1	Y box protein 1 OS=Mus musculus GN=Ybx1 PE=2 SV=1	0	Mouse	Mus musculus	6577	11	A2BGG7;B2RUF0;Q3UBT1;Q497N3;Q60950;Q60951;Q71V06;Q810K5;Q8BRJ5;Q9Z2C8;Q9Z2C8-2	43.632	35	6	16	4	322	35.7	9.88	75.29	6	0	1348.8	1143	1171	1132.4	927.8	1099.6
674	High	P31938	Dual specificity mitogen-activated protein kinase kinase 1 OS=Mus musculus GN=Map2k1 PE=1 SV=2	0	Mouse	Mus musculus	2078	5	P31938;Q3TMW4;Q3U3F4;Q3UK05;Q9JJE1	181.798	51	23	148	17	393	43.4	6.7	504.64	23	7	58867.6	52027.4	28417.7	49447.3	45494.1	33170.6
675	High	Q9D892	Inosine triphosphate pyrophosphatase OS=Mus musculus GN=Itpa PE=1 SV=2	0	Mouse	Mus musculus	2527	2	Q3U589;Q9D892	74.683	56	8	40	8	198	21.9	5.87	156.71	8	0	7617.1	7823	5501.9	6398.6	6534.7	6155.3
676	High	Q9QXT0	Protein canopy homolog 2 OS=Mus musculus GN=Cnpy2 PE=1 SV=1	0	Mouse	Mus musculus	3550	1	Q9QXT0	49.97	43	8	26	8	182	20.8	5.07	88.59	8	0	6108.2	6725.4	6214.3	5132.3	5509.1	5756.7
677	High	F8WIG2	Brain-enriched guanylate kinase-associated protein OS=Mus musculus GN=Begain PE=1 SV=2	0	Mouse	Mus musculus	6754	2	F8WIG2;Q68EF6	121.435	40	24	44	24	619	67.3	6.25	144.54	24	0	16078.3	19789.3	8735.2	13509.8	14232.8	8331.9
678	High	Q5SS02	Neuron specific gene family member 2, isoform CRA_a OS=Mus musculus GN=Nsg2 PE=2 SV=1	0	Mouse	Mus musculus	5351	3	Q5SS02;Q5SS03;Q5SS04	23.892	36	3	7	3	171	19	9.39	36.22	3	0	979.1	980.8	558	822.8	792.8	681.5
679	High	Q8BL65-4	Isoform 4 of Actin-binding LIM protein 2 OS=Mus musculus GN=Ablim2	0	Mouse	Mus musculus	1054	1	Q8BL65-4	176.629	53	27	94	2	617	68.6	8.07	357.04	27	0	1806.5	2028.5	1413.9	1518.3	1420.8	1121.2
680	High	Q9D328	Transmembrane protein 35 OS=Mus musculus GN=Tmem35 PE=2 SV=1	0	Mouse	Mus musculus	9489	1	Q9D328	36.719	23	8	16	8	167	18.5	9.99	56.53	8	0	5594.1	5549.3	5703.6	4702.2	4065.4	5240.3
681	High	D3YZG8	Probable bifunctional methylenetetrahydrofolate dehydrogenase/cyclohydrolase 2 OS=Mus musculus GN=Mthfd2l PE=3 SV=1	0	Mouse	Mus musculus	7335	1	D3YZG8	18.163	13	3	5	3	338	36.4	9.39	17.76	3	0	543.7	478.6	492.2	457.1	485.7	580
682	High	Q9QY42	Prosaposin receptor GPR37 OS=Mus musculus GN=Gpr37 PE=2 SV=1	0	Mouse	Mus musculus	6908	3	Q9QY42;Q9QY42-2;Q9QY42-3	22.24	4	3	9	3	600	66.7	8.12	27.48	3	0	1021.5	1111.6	1588	858.8	1005.5	1221.1
683	High	O54901	OX-2 membrane glycoprotein OS=Mus musculus GN=Cd200 PE=1 SV=1	0	Mouse	Mus musculus	3782	5	E9PZI9;E9QMY1;O54901;Q05D16;Q80VX2	68.844	17	6	37	6	278	31.2	8.79	144.74	6	0	10982.2	12311.1	6801.9	9233.8	10203.9	8069.3
684	High	Q3UHL1	CaM kinase-like vesicle-associated protein OS=Mus musculus GN=Camkv PE=1 SV=2	0	Mouse	Mus musculus	7775	1	Q3UHL1	251.373	60	26	270	26	512	54.8	5.54	1110.66	26	0	73420.9	89523.5	20588.5	61737.5	68182	22654.8
685	High	Q91VK1	Basic leucine zipper and W2 domain-containing protein 2 OS=Mus musculus GN=Bzw2 PE=1 SV=1	0	Mouse	Mus musculus	245	4	Q3TRM2;Q3V199;Q6PDC5;Q91VK1	49.163	16	9	23	7	419	48	6.68	82.58	9	0	6131	6248.5	4497	5156	5109.9	5054.1
686	High	Q3T9D9	Putative uncharacterized protein (Fragment) OS=Mus musculus GN=Gripap1 PE=2 SV=1	0	Mouse	Mus musculus	4889	2	Q149G0;Q3T9D9	143.017	59	27	61	1	485	56.4	5.15	231.27	27	0	75.3	81.2	74.7	63.3	53.2	66.9
687	High	P60487	Pyridoxal phosphate phosphatase OS=Mus musculus GN=Pdxp PE=1 SV=1	0	Mouse	Mus musculus	6857	3	P60487;Q5U5Y4;Q6IS27	81.806	37	10	188	10	292	31.5	5.74	680.73	10	0	22687.8	21651.3	17825.5	19091.6	20667.2	20049.2
688	High	O70423	Membrane primary amine oxidase OS=Mus musculus GN=Aoc3 PE=2 SV=3	0	Mouse	Mus musculus	3746	3	A2A4I8;O70423;O70423-2	29.609	8	4	6	4	765	84.5	6.42	23.65	4	0	1499.2	1423.6	1530.5	1261.8	1236.2	1540.9
689	High	B7ZMP1	Probable Xaa-Pro aminopeptidase 3 OS=Mus musculus GN=Xpnpep3 PE=2 SV=1	0	Mouse	Mus musculus	3735	3	B7ZMP1;B7ZMP1-2;E9Q1R1	58.186	30	12	21	12	506	56.6	7.68	79.17	12	0	4164.9	4191.9	3213.3	3505.6	3360.7	3084.6
690	High	Q8VDI9	Alpha-1,2-mannosyltransferase ALG9 OS=Mus musculus GN=Alg9 PE=2 SV=1	0.001	Mouse	Mus musculus	6889	4	E0CZ10;E0CZF3;H3BJK6;Q8VDI9	10.329	6	3	4	3	611	69.5	8.94	10.78	3	0	1443.4	1432.2	1667.4	1215.3	1190.9	1416.6
691	High	Q7M0F4	Glutathione transferase class mu chain Yb2 (Fragments) OS=Mus musculus PE=1 SV=1	0	Mouse	Mus musculus	7011	1	Q7M0F4	28.941	48	7	27	1	142	16.8	5.35	72.11	7	0	342.7	359.3	380.2	288.5	327.1	380.5
692	High	Q60760	Growth factor receptor-bound protein 10 OS=Mus musculus GN=Grb10 PE=1 SV=2	0	Mouse	Mus musculus	5229	5	Q3TFU9;Q5SUW3;Q60760;Q60760-2;Q60760-3	10.748	5	2	5	2	621	70.5	9.07	18.32	2	0	973.9	934.2	964	820.1	869.4	983.4
693	High	B2RT77	TWIST neighbor OS=Mus musculus GN=Twistnb PE=2 SV=1	0.004	Mouse	Mus musculus	7470	1	B2RT77	5.411	5	1	1	1	330	36.7	6.21	3.44	1	0	66.9	59.6	62.9	56.3	62.2	63.2
694	High	Q9D162-2	Isoform 2 of Coiled-coil domain-containing protein 167 OS=Mus musculus GN=Ccdc167	0	Mouse	Mus musculus	4604	5	D6RG69;F6WM75;Q9D162;Q9D162-2;Q9D162-3	19.612	35	3	6	3	104	12.3	9.5	18.67	3	0	751.7	687.1	905.2	633.2	656.4	720.1
695	High	B2RXY7	Carbonyl reductase 1 OS=Mus musculus GN=Cbr1 PE=2 SV=1	0	Mouse	Mus musculus	4014	1	B2RXY7	218.643	69	21	177	21	277	30.6	8.31	746.64	21	0	39615.5	38335.7	34172.2	33372.8	35473.9	35622.7
696	High	E9Q8G4	Transcription factor 4 OS=Mus musculus GN=Tcf4 PE=4 SV=1	0	Mouse	Mus musculus	7905	19	E9Q8G4;Q3TE72;Q3UXQ3;Q3UZ69;Q3UZA4;Q3UZE5;Q60722;Q60722-3;Q61286;Q61286-2;Q8CE98;Q8K1X3;V9GWU2;V9GX18;V9GX29;V9GX46;V9GXC3;V9GXM8;V9GXP0	11.499	6	3	4	2	692	73.6	7.11	12.89	3	1	814.3	720.4	609.5	686.1	732.8	661.9
697	High	B7ZN50	Stxbp5l protein OS=Mus musculus GN=Stxbp5l PE=2 SV=1	0	Mouse	Mus musculus	6090	5	B2RQE5;B7ZN50;Q5DQR4-5;Q5DQR4-6;Q5DQR4-7	151.21	32	24	47	1	1032	114.8	7.3	191.37	24	2	1353.8	1638.1	1397.6	1141.2	1132.5	971.2
698	High	Q9Z188-3	Isoform 3 of Dual specificity tyrosine-phosphorylation-regulated kinase 1B OS=Mus musculus GN=Dyrk1b	0	Mouse	Mus musculus	7666	6	A9C477;Q5U4C9;Q61158;Q9Z188;Q9Z188-2;Q9Z188-3	31.913	11	8	11	3	689	75	9.26	32.43	8	0	759.7	723.9	544.2	640.4	599.5	519
699	High	Q60953	Protein PML OS=Mus musculus GN=Pml PE=1 SV=3	0.003	Mouse	Mus musculus	4499	6	D3YXR5;D3Z3A6;F7BTZ2;Q60953;Q60953-2;Q8BSJ6	6.178	2	2	2	2	885	98.2	5.63	5.54	2	0	194.6	172.9	224.8	164.1	185.2	217
700	High	Q9D8V7	Signal peptidase complex catalytic subunit SEC11C OS=Mus musculus GN=Sec11c PE=2 SV=3	0	Mouse	Mus musculus	9820	4	D3Z5H3;D6RFV4;Q8BM48;Q9D8V7	31.377	31	6	18	6	192	21.6	9.23	50.31	6	0	4825.4	4656.5	5911.4	4069.7	4082.3	5026.3
701	High	Q4QQP1	COMM domain containing 8 OS=Mus musculus GN=Commd8 PE=2 SV=1	0	Mouse	Mus musculus	1847	2	Q4QQP1;Q80UT2	33.692	39	6	13	6	183	20.8	5.59	52.93	6	0	2965.2	2947.8	2749.6	2501.3	2508.8	2662.3
702	High	Q8BYI6	Lysophosphatidylcholine acyltransferase 2 OS=Mus musculus GN=Lpcat2 PE=1 SV=1	0	Mouse	Mus musculus	7771	4	B2RWR2;Q8BYI6;Q8BYI6-2;Q8BYI6-3	17.97	11	5	5	5	544	60.2	5.83	14.61	5	0	1288.1	1296.9	1259.2	1086.7	918.3	876.9
703	High	H7BWY8	Pre-rRNA-processing protein TSR2 homolog OS=Mus musculus GN=Tsr2 PE=4 SV=1	0	Mouse	Mus musculus	1844	3	H7BWY8;Q8C8T8;Z4YL87	35.334	26	3	25	3	195	21.4	4.26	94.62	3	0	5245.9	5356.7	4590.5	4427	4622.9	4571.5
704	High	Q9D0T2	Dual specificity protein phosphatase 12 OS=Mus musculus GN=Dusp12 PE=2 SV=1	0.001	Mouse	Mus musculus	6140	2	F7BAT9;Q9D0T2	8.105	3	1	3	1	339	37.1	7.99	8	1	0	572.9	526.7	508.7	483.5	474.9	447.1
705	High	Q5SWP3	NAC-alpha domain-containing protein 1 OS=Mus musculus GN=Nacad PE=2 SV=1	0	Mouse	Mus musculus	1183	2	H3BKC6;Q5SWP3	76.244	11	14	21	14	1504	156.7	4.56	69.73	14	0	4040.4	3944.9	4191	3409.9	3055.5	3359.4
706	High	A2APY7	NADH dehydrogenase [ubiquinone] 1 alpha subcomplex assembly factor 5 OS=Mus musculus GN=Ndufaf5 PE=2 SV=1	0	Mouse	Mus musculus	6402	2	A2APY7;A2APY7-2	47.772	34	9	15	9	343	38.4	6.1	50.01	9	0	4862.3	4487.3	4703.8	4104.3	3644.5	3939.8
707	High	Q9JMA1	Ubiquitin carboxyl-terminal hydrolase 14 OS=Mus musculus GN=Usp14 PE=1 SV=3	0	Mouse	Mus musculus	6432	5	E9PYI8;Q0VFX2;Q3TC32;Q80UN0;Q9JMA1	202.155	54	29	110	28	493	56	5.24	362.49	29	1	28803.2	30900.1	24325.8	24317.5	24367.6	23089.8
708	High	Q14BN8	RWD domain containing 2, isoform CRA_a OS=Mus musculus GN=Rwdd2a PE=2 SV=1	0	Mouse	Mus musculus	7388	2	Q14BN8;Q9D9S3	31.226	17	5	8	5	292	33.8	5.87	28.28	5	0	1780.4	2039.4	1804.5	1503.2	1847.8	2024.9
709	High	Q8K1Z0	Ubiquinone biosynthesis protein COQ9, mitochondrial OS=Mus musculus GN=Coq9 PE=1 SV=1	0	Mouse	Mus musculus	8296	2	F6SFF5;Q8K1Z0	76.79	36	8	41	8	313	35.1	5.92	183.55	8	0	8590.6	9280.2	9625.5	7255.3	7924.9	8777.1
710	High	Q9WU63	Heme-binding protein 2 OS=Mus musculus GN=Hebp2 PE=1 SV=1	0	Mouse	Mus musculus	6808	2	Q922P6;Q9WU63	17.015	27	5	6	5	205	23	4.48	17.18	5	0	377.9	389.8	1020.1	319.2	354.2	756.1
711	High	Q3TPE9	Ankyrin repeat and MYND domain-containing protein 2 OS=Mus musculus GN=Ankmy2 PE=1 SV=1	0	Mouse	Mus musculus	7504	2	Q3TPE9;Q3TPE9-2	72.461	29	16	32	16	440	48.7	6.67	101.15	16	0	10018.8	9805.8	7799.6	8463.6	8188.4	8068
712	High	Q3UPD5	Putative uncharacterized protein OS=Mus musculus GN=Prps1 PE=2 SV=1	0	Mouse	Mus musculus	1881	5	G3UXL2;Q3TI27;Q3UPD5;Q3UYQ0;Q9D7G0	78.248	43	14	55	6	318	34.8	7.18	157.89	14	8	17623.1	17200.3	12869.2	14888.5	14215.8	12643.1
713	High	Q9CQ62	2,4-dienoyl-CoA reductase, mitochondrial OS=Mus musculus GN=Decr1 PE=1 SV=1	0	Mouse	Mus musculus	5805	1	Q9CQ62	102.53	41	12	74	12	335	36.2	8.95	255.99	12	0	16904.3	16733.3	20626.3	14282.2	13820.4	18302.8
714	High	Q548L6	Glutamate decarboxylase OS=Mus musculus GN=Gad1 PE=2 SV=1	0	Mouse	Mus musculus	5219	5	D3Z1L8;D3Z5S3;Q3TQ56;Q548L6;Q8C6I7	196.95	37	21	186	20	593	66.6	7.17	631.78	21	1	33004.5	28037.1	29347.6	27885.8	24133.2	29635
715	High	Q64332	Synapsin-2 OS=Mus musculus GN=Syn2 PE=1 SV=2	0	Mouse	Mus musculus	452	4	Q64332;Q64332-2;Q8CE19;Q920Z1	415.617	59	29	839	25	586	63.3	8.43	3863.09	29	1	124763	146684	70488.7	105415	130194	79512.1
716	High	F8WIS9	Calcium/calmodulin-dependent protein kinase type II subunit alpha OS=Mus musculus GN=Camk2a PE=1 SV=1	0	Mouse	Mus musculus	3984	4	D3Z7K9;F6WHR9;F8WIS9;P11798-2	288.674	67	32	680	1	489	55.3	7.44	2561.01	32	0	146.1	259.9	179.1	123.4	140.9	162.2
717	High	Q810V8	Rps6ka1 protein (Fragment) OS=Mus musculus GN=Rps6ka1 PE=2 SV=1	0	Mouse	Mus musculus	5584	15	A2CEE8;B1B0X1;E9PWV3;F6Q8A4;F6RQA2;G3UZI3;P18653;Q3TIM6;Q3TTG3;Q3UFZ5;Q505N6;Q810V8;Q8BWE1;Q8C0P0;Q8C0P0-2	270.005	58	38	106	25	773	86.4	8.5	428.19	38	14	20852.4	19140	43402.7	17622.9	17383.1	48322.9
718	High	Q8BW41	Protein O-linked-mannose beta-1,4-N-acetylglucosaminyltransferase 2 OS=Mus musculus GN=Pomgnt2 PE=2 SV=1	0	Mouse	Mus musculus	5647	2	Q8BW41;Q8BW41-2	94.704	27	12	26	11	605	69.3	8.78	93.53	12	0	3839	4000.5	3615.5	3245.8	3327.4	3660.6
719	High	Q80TT4	MKIAA0719 protein (Fragment) OS=Mus musculus GN=Tomm70a PE=2 SV=1	0	Mouse	Mus musculus	7080	3	Q3TSX8;Q80TT4;Q9CZW5	302.213	53	34	274	33	626	69.5	8.37	882.29	34	1	100842	82747.5	72755.5	85272.3	78161.8	74141.7
720	High	P24472	Glutathione S-transferase A4 OS=Mus musculus GN=Gsta4 PE=1 SV=3	0	Mouse	Mus musculus	5443	1	P24472	83.289	55	9	113	9	222	25.5	7.39	345.51	9	0	17038	18992.4	19273	14410.5	17163.6	20401.4
721	High	Q8BP00	IQ calmodulin-binding motif-containing protein 1 OS=Mus musculus GN=Iqcb1 PE=1 SV=2	0	Mouse	Mus musculus	8663	2	Q8BP00;Q8BP00-2	67.859	20	12	21	12	598	68.7	9.31	73.58	12	0	5325.9	5607.5	4432	4504.6	4659.4	4358.5
722	High	Q5SQM0	Echinoderm microtubule-associated protein-like 6 OS=Mus musculus GN=Eml6 PE=2 SV=1	0	Mouse	Mus musculus	7500	1	Q5SQM0	60.329	8	16	22	9	1958	217.8	7.42	60.23	16	6	5465.1	5311.1	4954.2	4622.4	4316.7	4628.1
723	High	Q8CIT0	Corticoliberin OS=Mus musculus GN=Crh PE=2 SV=1	0.001	Mouse	Mus musculus	5765	1	Q8CIT0	8.672	20	2	2	2	187	20.8	10.52	8.55	2	0	91.4	79.2	78.8	77.3	77.2	78.7
724	High	B1ASY9	Mitogen-activated protein kinase kinase kinase 7 interacting protein 3 OS=Mus musculus GN=Tab3 PE=2 SV=1	0	Mouse	Mus musculus	2223	2	B1ASY9;F7AT87	16.733	10	6	7	6	716	79	8.5	15.48	6	0	1939.1	2005.9	1869.3	1640.5	1699.1	1647.8
725	High	Q5FWH7	Zinc transporter ZIP12 OS=Mus musculus GN=Slc39a12 PE=2 SV=1	0	Mouse	Mus musculus	5507	3	A2AQ77;Q5FWH7;Q5FWH7-2	60.27	16	11	20	11	689	76.2	5.77	65.84	11	0	3489.6	3976.3	6305.3	2953.7	3219.1	4654.6
726	High	Q99JB2	Stomatin-like protein 2, mitochondrial OS=Mus musculus GN=Stoml2 PE=1 SV=1	0	Mouse	Mus musculus	2833	4	A2AG39;A2AG41;F6WI02;Q99JB2	125.712	38	14	45	14	353	38.4	8.87	183.87	14	0	11302.6	11944.4	14840.4	9568.9	9112.8	11584.5
727	High	G5E843	Roundabout homolog 1 OS=Mus musculus GN=Robo1 PE=4 SV=1	0	Mouse	Mus musculus	164	6	G5E843;O89026;Q3UQ03;Q3UQW4;Q3UUE8;Q3UXH3	70.014	12	16	22	15	1612	176.3	6.19	70.97	16	0	6060.6	5681.8	4877.3	5131	5708.3	5144.5
728	High	Q99JT1	Glutamyl-tRNA(Gln) amidotransferase subunit B, mitochondrial OS=Mus musculus GN=Pet112 PE=1 SV=1	0	Mouse	Mus musculus	1661	3	Q3TLZ6;Q8BW84;Q99JT1	53.053	20	12	22	11	557	62.1	8.54	68.92	12	0	7216.9	6821.6	6069.1	6112.8	5799.6	5508.3
729	High	Q3UIX3	Putative uncharacterized protein (Fragment) OS=Mus musculus GN=Pkp4 PE=2 SV=1	0	Mouse	Mus musculus	6782	4	A2AS44;Q05D18;Q3UIX3;V9GXG7	146.123	41	26	50	1	802	88.1	8.4	183.54	26	0	40.1	41.2	45.4	34	36.3	36.7
730	High	Q3TNL1	Glucose-6-phosphate 1-dehydrogenase OS=Mus musculus GN=G6pdx PE=2 SV=1	0	Mouse	Mus musculus	5013	2	A0FF38;Q3TNL1	190.951	56	31	121	1	515	59.2	6.38	403.09	31	0	172.4	151.6	168.7	146	160.1	171.7
731	High	Q8BTG3	T-complex protein 11-like protein 1 OS=Mus musculus GN=Tcp11l1 PE=2 SV=1	0	Mouse	Mus musculus	8199	1	Q8BTG3	77.437	30	12	29	12	509	56.3	5.5	116.44	12	0	5330.9	5094	7613.4	4516	4512.9	6281.3
732	High	P84075	Neuron-specific calcium-binding protein hippocalcin OS=Mus musculus GN=Hpca PE=1 SV=2	0	Mouse	Mus musculus	2841	4	A2A7R5;A2A7R6;E9PV73;P84075	186.493	79	21	363	7	193	22.4	4.97	1066.13	21	19	90579.4	103570	65172.8	76746.3	95927.1	66589.2
733	High	Q9QZX7	Serine racemase OS=Mus musculus GN=Srr PE=1 SV=1	0	Mouse	Mus musculus	7691	5	A8Y5D6;Q9QZX7;Q9QZX7-2;Q9QZX7-3;Z4YMF3	64.12	42	9	53	9	339	36.3	6.02	217.85	9	0	16195.2	16933.3	4676.6	13722.5	13131.3	5167.5
734	High	P46662	Merlin OS=Mus musculus GN=Nf2 PE=1 SV=2	0	Mouse	Mus musculus	9368	10	E9PW99;F6X089;F7D6P2;F7DBY2;F8WJ43;P46662;P46662-2;Q3TIW4;Q99K59;Q9D3K3	40.58	16	11	16	11	596	69.7	6.35	50.31	11	0	3307.7	3375	3926.8	2802.9	2765.7	3443.5
735	High	Q8K596	Protein Slc8a2 OS=Mus musculus GN=Slc8a2 PE=2 SV=1	0	Mouse	Mus musculus	4161	4	Q68EG0;Q6ZPY3;Q8K596;Q8R504	303.62	39	33	275	31	921	100.6	5.12	1201.09	33	2	66260.3	71316.2	35058.2	56154.5	56722.7	34704.3
736	High	Q8K0D0	Cyclin-dependent kinase 17 OS=Mus musculus GN=Cdk17 PE=1 SV=2	0	Mouse	Mus musculus	2099	22	D3Z2T9;E3W997;P11440;P16277;Q04859;Q04859-2;Q04859-3;Q3TAT8;Q3U4J9;Q3U4K6;Q3UZZ3;Q3V3A1;Q3V3A1-3;Q64261;Q69ZV0;Q80YP0;Q8C5H7;Q8K0D0;Q8K0D0-2;Q8R4A4;Q99JW7;Q9JKV2	77.59	30	13	35	7	523	59.5	9.03	114.92	13	1	4615.6	4188.9	2823.1	3912.1	3373	2794.1
737	High	Q80ZQ9	Protein Simiate OS=Mus musculus GN=Fam206a PE=1 SV=2	0.009	Mouse	Mus musculus	3301	3	D6RGQ6;F6ZCU9;Q80ZQ9	4.061	10	1	1	1	193	21.6	7.25	3.98	1	0	64.7	63.7	62.7	54.8	63.9	65.4
738	High	P70208	Plexin-A3 OS=Mus musculus GN=Plxna3 PE=1 SV=2	0	Mouse	Mus musculus	2298	3	P70208;P70208-2;Q571A4	52.788	6	14	26	4	1872	207.8	7.09	74.04	14	0	805.1	702.6	547.4	682.4	629	585.4
739	High	Q8K2T1	NmrA-like family domain-containing protein 1 OS=Mus musculus GN=Nmral1 PE=1 SV=1	0	Mouse	Mus musculus	3034	5	D3YU12;G5E8S7;Q8K2T1;Q8K2T1-2;Q8K2T1-3	102.871	49	15	49	15	309	34.4	6.86	171.42	15	0	13425.5	12633	15209.3	11380.2	13448.5	17113.8
740	High	Q9DCL8	Protein phosphatase inhibitor 2 OS=Mus musculus GN=Ppp1r2 PE=1 SV=3	0	Mouse	Mus musculus	340	4	D3Z3A0;Q8BVM6;Q9CT86;Q9DCL8	54.641	36	7	20	7	206	23.1	4.83	66.68	7	0	5219.2	4904.1	3219.8	4424.5	3563	3231.2
741	High	Q0VE82	Copine-7 OS=Mus musculus GN=Cpne7 PE=2 SV=1	0	Mouse	Mus musculus	5282	2	Q0VE82;Q8BIJ1	66.019	24	12	41	11	557	61.9	5.4	115.62	12	0	4950.1	7013.1	2434.4	4196.5	6118.4	2524.9
742	High	Q9R118	Serine protease HTRA1 OS=Mus musculus GN=Htra1 PE=1 SV=2	0	Mouse	Mus musculus	3336	1	Q9R118	33.011	14	7	12	7	480	51.2	7.65	31.85	7	0	4742.2	4596.3	4564.3	4020.6	4422.9	4564.3
743	High	Q8CI96	CAP-Gly domain-containing linker protein 4 OS=Mus musculus GN=Clip4 PE=1 SV=1	0	Mouse	Mus musculus	4250	3	Q3TTL7;Q8CI96;Q8CI96-2	17.77	9	4	4	4	704	75.7	8.62	14.47	4	0	1236.3	1027.9	786.8	1048.2	964.8	801.5
744	High	J3QP43	Protein 6330403A02Rik OS=Mus musculus GN=6330403A02Rik PE=4 SV=1	0	Mouse	Mus musculus	242	2	J3QP43;Q0VBF8	22.545	21	2	13	2	141	15	6.51	51.3	2	0	3130.4	3588.8	1300.7	2654.4	2991.6	1225.6
745	High	Q62029	Poly A binding protein, cytoplasmic 2 OS=Mus musculus GN=Pabpc2 PE=2 SV=1	0	Mouse	Mus musculus	5143	3	Q3V2M1;Q62029;Q792Y0	60.621	15	7	53	1	628	69	8.78	157.42	7	0	249.4	247.8	224.5	211.5	204.5	229
746	High	Q9CPS6	Histidine triad nucleotide-binding protein 3 OS=Mus musculus GN=Hint3 PE=2 SV=1	0	Mouse	Mus musculus	3154	3	E9Q7F8;F8WH96;Q9CPS6	40.023	41	6	12	6	165	18.8	6.33	43.96	6	0	3532.5	3898.8	4249.1	2995.6	3032	3477.5
747	High	Q3URU4	Meiotic recombination 11 homolog A (S. cerevisiae), isoform CRA_c OS=Mus musculus GN=Mre11a PE=2 SV=1	0.001	Mouse	Mus musculus	3130	7	B2KF76;F6RX99;Q3TU24;Q3UJN6;Q3URU4;Q61216-2;Q8BRV3	8.15	5	3	4	3	706	80.2	6.01	12.55	3	0	262.8	271	273.4	222.9	225	249.5
748	High	Q8C6G1	Protein C21orf2 homolog OS=Mus musculus PE=2 SV=1	0.002	Mouse	Mus musculus	3931	3	Q3U699;Q8C6G1;Q9D127	7.412	11	2	2	2	249	28.2	6.93	7.19	2	0	439.4	431	379.7	372.6	431.6	381.8
749	High	Q99J27	Acetyl-coenzyme A transporter 1 OS=Mus musculus GN=Slc33a1 PE=1 SV=1	0	Mouse	Mus musculus	1994	3	Q3UWI3;Q3UXZ5;Q99J27	18.652	8	4	5	4	550	61	8.16	14.75	4	0	1202	1175.8	1510.7	1020.1	1014	1331.2
750	High	Q9CQ10	Charged multivesicular body protein 3 OS=Mus musculus GN=Chmp3 PE=1 SV=3	0	Mouse	Mus musculus	2907	1	Q9CQ10	36.782	26	8	17	8	224	25.2	5.06	41.98	8	0	7170.1	6951.1	7019.1	6087	5729.8	6057
751	High	Q8R3Q6	Coiled-coil domain-containing protein 58 OS=Mus musculus GN=Ccdc58 PE=2 SV=1	0	Mouse	Mus musculus	130	3	E9Q4B5;F8WJI3;Q8R3Q6	33.216	44	7	14	7	144	16.7	8.16	39.27	7	0	2552.9	2549.9	2326.6	2167.7	2146.1	2112.6
752	High	A2A5Z6	E3 ubiquitin-protein ligase SMURF2 OS=Mus musculus GN=Smurf2 PE=1 SV=1	0	Mouse	Mus musculus	4155	4	A2A5Z6;A2A5Z6-2;Q6P066;Q9CSE3	15.514	4	3	5	3	748	86.1	7.96	16.32	3	0	659.2	605.6	563.3	559.8	520.1	532.9
753	High	A2ATK9	Family with sequence similarity 171, member A1 OS=Mus musculus GN=Fam171a1 PE=2 SV=1	0	Mouse	Mus musculus	7492	5	A2ATK8;A2ATK9;A2ATL0;A2ATL1;Q8K2R1	41	12	9	12	8	892	97.9	6.4	43.5	9	0	1922.9	1859.9	1415.6	1633	1479.9	1262.6
754	High	Q6VGS5-2	Isoform 2 of Protein Daple OS=Mus musculus GN=Ccdc88c	0.005	Mouse	Mus musculus	9864	4	Q69ZH8;Q6VGS5;Q6VGS5-2;Q80XQ1	4.942	1	3	3	3	2016	227.1	6.16	4.24	3	0	226.6	229.7	211.4	192.5	203.4	214.1
755	High	G3X8X3	Large neutral amino acids transporter small subunit 3 OS=Mus musculus GN=Slc43a1 PE=1 SV=1	0.002	Mouse	Mus musculus	1757	3	A2ATS4;G3X8X3;Q8BSM7	7.175	3	2	3	2	607	67.2	8.76	6.67	2	0	219.5	178.7	305.6	186.5	179.9	330.2
756	High	Q3UJG9	Putative uncharacterized protein OS=Mus musculus GN=Pls3 PE=2 SV=1	0	Mouse	Mus musculus	7974	4	A0A067XG52;Q3UJG9;Q3UKB1;Q99K51	244.026	49	34	129	1	634	71.2	5.62	430.86	34	0	1418.8	1382.6	2149.5	1205.4	1368.7	1881.4
757	High	Q8C590	Putative uncharacterized protein OS=Mus musculus GN=Nfyb PE=2 SV=1	0.001	Mouse	Mus musculus	8777	5	D3Z723;P63139;Q3U1S7;Q8C590;Q9D056	9.989	8	2	2	2	224	24.6	4.61	8.18	2	0	432.7	402.7	416.3	367.7	395.2	453.2
758	High	E9PY95	MAM domain-containing glycosylphosphatidylinositol anchor protein 1 OS=Mus musculus GN=Mdga1 PE=4 SV=1	0	Mouse	Mus musculus	1308	5	D3Z499;E9PY95;E9Q6S8;F7ABV5;Q0PMG2	32.776	8	6	9	6	956	106	8.31	30.48	6	0	1932.1	1641.8	1143.2	1642.1	1619.2	1448.6
759	High	Q3V453	Putative uncharacterized protein (Fragment) OS=Mus musculus GN=Ywhae PE=2 SV=1	0	Mouse	Mus musculus	7880	1	Q3V453	89.398	65	6	309	2	91	10.3	4.25	1079.08	6	0	5629.1	5601.2	4641.9	4784.5	4830.7	4717.5
760	High	Q9CSN9	Putative uncharacterized protein (Fragment) OS=Mus musculus GN=Rps23 PE=2 SV=1	0	Mouse	Mus musculus	4589	1	Q9CSN9	48.67	35	7	17	1	133	14.6	10.39	60.93	7	0	31.5	26.6	26.6	26.8	29	26.2
761	High	E9Q2H8	Hydroxyacylglutathione hydrolase, mitochondrial (Fragment) OS=Mus musculus GN=Hagh PE=1 SV=1	0	Mouse	Mus musculus	4003	3	D3YUX8;D3YWI0;E9Q2H8	73.336	46	9	43	1	217	23.7	6.74	138.95	9	0	88.5	81.3	82.1	75.2	90	78.1
762	High	B2RSR2	SEC22 vesicle trafficking protein homologe A (S. cerevisiae) OS=Mus musculus GN=Sec22a PE=2 SV=1	0.007	Mouse	Mus musculus	2015	2	B2RSR2;B7ZNW3	4.38	4	1	1	1	307	35	8.37	3.69	1	0	160.9	154	152.7	136.8	139.5	139.1
763	High	Q8BGR2	Volume-regulated anion channel subunit LRRC8D OS=Mus musculus GN=Lrrc8d PE=2 SV=1	0	Mouse	Mus musculus	8317	2	Q3TI70;Q8BGR2	52.578	14	11	17	11	859	98.1	7.44	55.16	11	0	4146.4	4083.5	3163.9	3524.8	3676.2	3227.1
764	High	Q3U2X5	Putative uncharacterized protein OS=Mus musculus GN=Maoa PE=2 SV=1	0	Mouse	Mus musculus	5054	4	Q3TPD9;Q3U2X5;Q3UJ53;Q64133	181.322	46	23	147	20	526	59.6	7.81	519.76	23	3	25763.6	24981.1	32235.8	21901.9	21804.6	33270.8
765	High	A2ASX2	Growth factor receptor bound protein 14 OS=Mus musculus GN=Grb14 PE=2 SV=1	0	Mouse	Mus musculus	9906	2	A2ASX1;A2ASX2	12.722	7	3	3	3	538	60.5	8.44	8.45	3	0	976.4	888.9	1167.9	830.1	800.4	1074.9
766	High	P59764	Dedicator of cytokinesis protein 4 OS=Mus musculus GN=Dock4 PE=1 SV=1	0	Mouse	Mus musculus	8316	6	B2RUG6;D3Z5T8;P59764;Q3TQD2;Q3US86;Q8BMP2	193.813	24	44	73	41	1978	226.4	7.65	234.25	44	1	18793.8	22894.1	16451.1	15986.2	20323.6	16557.7
767	High	P17563	Selenium-binding protein 1 OS=Mus musculus GN=Selenbp1 PE=1 SV=2	0	Mouse	Mus musculus	9560	6	D6RHN2;G3UWK0;G3UYY2;G3UZT2;P17563;Q63836	192.27	72	26	75	26	472	52.5	6.29	282.08	26	0	14330.3	14803.4	14578.9	12191	14811.7	16170.9
768	High	Q3TVW1	Spastic paraplegia 20, spartin (Troyer syndrome) homolog (Human), isoform CRA_b OS=Mus musculus GN=Spg20 PE=2 SV=1	0	Mouse	Mus musculus	5757	5	D3Z1M5;D3Z2D6;D3Z3F8;Q3TVW1;Q8R1X6-2	109.1	34	21	38	21	671	72.6	5.86	119.89	21	0	10116.1	9551	12645.1	8606.1	9156.7	12289.9
769	High	Q9D8X5	CCR4-NOT transcription complex subunit 8 OS=Mus musculus GN=Cnot8 PE=2 SV=1	0.007	Mouse	Mus musculus	2248	2	A2AFQ7;Q9D8X5	4.429	6	2	2	1	292	33.6	4.81	4.1	2	0	98.5	89.4	95.2	83.8	101	93
770	High	O35075	Down syndrome critical region protein 3 homolog OS=Mus musculus GN=Dscr3 PE=2 SV=1	0	Mouse	Mus musculus	4533	1	O35075	17.828	9	2	7	2	297	32.9	7.68	31.97	2	0	870.1	827.5	891.2	740.6	743.9	794.8
771	High	Q61171	Peroxiredoxin-2 OS=Mus musculus GN=Prdx2 PE=1 SV=3	0	Mouse	Mus musculus	8827	3	D3Z4A4;Q5M9N9;Q61171	112.106	70	12	232	12	198	21.8	5.41	1046.25	12	0	67793.9	69347.1	63828.1	57714.5	56738	63554
772	High	Q9CZG9	PDZ domain-containing protein 11 OS=Mus musculus GN=Pdzd11 PE=1 SV=1	0	Mouse	Mus musculus	2419	1	Q9CZG9	24.321	61	5	6	5	140	16.2	7.14	26.9	5	0	1663.6	1634.1	1477.8	1416.4	1550.7	1593.9
773	High	Q9DCA7	Neuron-specific vesicular protein calcyon OS=Mus musculus GN=Caly PE=2 SV=1	0.001	Mouse	Mus musculus	2937	1	Q9DCA7	8.805	12	3	3	3	226	24.6	6.13	7.28	3	0	1632.1	1716.8	991.9	1389.8	1520.9	1121.2
774	High	Q99NF3	Centrosomal protein of 41 kDa OS=Mus musculus GN=Cep41 PE=1 SV=1	0.001	Mouse	Mus musculus	6587	8	D3Z672;E9Q8S3;H9KUZ8;Q3TUE7;Q6P5U8;Q6P5U8-2;Q99NF3;S4R2L7	8.62	10	3	4	2	373	41.4	8.12	8.12	3	0	57	59.6	50.7	48.5	56.4	54
775	High	Q9CYU6	Diphthamide biosynthesis protein 7 OS=Mus musculus GN=Dph7 PE=2 SV=1	0	Mouse	Mus musculus	174	3	Q3U5K4;Q9CYU6;Q9CYU6-2	14.78	10	4	4	4	477	53.2	6.33	12.68	4	0	1937.8	1999.4	1819	1650.5	1635.4	1690.4
776	High	Q32MU4	Transporter OS=Mus musculus GN=Slc6a4 PE=2 SV=1	0	Mouse	Mus musculus	3670	4	Q32MU4;Q5NCR5;Q5UBE7;Q60857	24.784	8	5	7	5	630	70.1	6.01	24.65	5	0	1835.1	1917	1550.2	1563.1	1519.4	1515.3
777	High	Q99JR5	Tubulointerstitial nephritis antigen-like OS=Mus musculus GN=Tinagl1 PE=1 SV=1	0	Mouse	Mus musculus	6641	4	H3BJ97;H3BKM8;Q4FJX7;Q99JR5	64.927	30	10	27	10	466	52.6	6.77	86.86	10	0	6036.3	6025.2	7855.8	5142.3	4823.1	6278.4
778	High	Q60996-3	Isoform 3 of Serine/threonine-protein phosphatase 2A 56 kDa regulatory subunit gamma isoform OS=Mus musculus GN=Ppp2r5c	0	Mouse	Mus musculus	9799	3	Q60996;Q60996-3;Q60996-4	84.184	32	15	46	3	485	56.5	6.96	158.39	15	2	4914.6	5009.1	3821.3	4189.3	4145.1	3955.6
779	High	Q8C761	WD repeat-containing protein 60 OS=Mus musculus GN=Wdr60 PE=2 SV=1	0.006	Mouse	Mus musculus	58	1	Q8C761	4.72	2	1	1	1	999	115.3	7.24	3.28	1	0	63.4	64.4	62	54	55.4	59.1
780	High	Q61823	Programmed cell death protein 4 OS=Mus musculus GN=Pdcd4 PE=1 SV=1	0	Mouse	Mus musculus	8452	1	Q61823	42.722	21	8	11	8	469	51.7	5.16	40.2	8	0	3696.7	3822.6	2919.8	3151.4	3860.8	3335.9
781	High	Q3U4H0	Microtubule-associated protein, RP/EB family, member 1 OS=Mus musculus GN=Mapre1 PE=2 SV=1	0	Mouse	Mus musculus	3651	1	Q3U4H0	106.107	53	19	76	15	268	30	5.22	235.77	19	0	18189.9	16760.4	13395.2	15507	13951.2	12316.9
782	High	P84228	Histone H3.2 OS=Mus musculus GN=Hist1h3b PE=1 SV=2	0	Mouse	Mus musculus	7644	4	A1L0U3;A1L0V4;P68433;P84228	57.255	64	11	158	2	136	15.4	11.27	358.1	11	0	2881.3	2311.3	4421.4	2456.4	2243	5079.1
783	High	A8DUK4	Beta-globin OS=Mus musculus GN=Hbbt1 PE=3 SV=1	0	Mouse	Mus musculus	8729	13	A8DUK2;A8DUK4;A8DUK7;A8DUL2;A8DUL5;A8DUL7;A8DUN2;A8DUP0;A8DUQ1;A8DUQ5;E9Q223;P02070;P02104	193.719	79	13	1152	2	147	15.7	7.69	5135.56	13	12	222953	186826	235772	190109	183148	418138
784	High	B1GX81	PAK3cb protein OS=Mus musculus GN=Pak3 PE=2 SV=1	0	Mouse	Mus musculus	3171	7	A3KGC3;A3KGC4;A3KGC5;B1GX80;B1GX81;Q61036;Q61036-2	221.953	50	26	110	12	580	64.6	5.47	412.61	26	0	7107.1	8019.2	4455.6	6060.7	6290.7	4709
785	High	Q3UQS4	Putative uncharacterized protein (Fragment) OS=Mus musculus GN=Arhgap33 PE=2 SV=1	0	Mouse	Mus musculus	6356	2	Q3UQS4;Q80YF9	69.782	14	14	20	12	1324	142	9.47	65.23	14	0	4424.8	4471.9	2106.5	3773.8	3572.1	2021.9
786	High	Q11011	Puromycin-sensitive aminopeptidase OS=Mus musculus GN=Npepps PE=1 SV=2	0	Mouse	Mus musculus	7145	7	E9Q039;E9Q6F4;F2Z3V5;F6QYF8;F6V7K3;F7ANF4;Q11011	470.452	58	52	422	52	920	103.3	5.9	1501.26	52	0	100070	97849.3	86482.3	85363.8	87683.3	89225
787	High	Q571E4	N-acetylgalactosamine-6-sulfatase OS=Mus musculus GN=Galns PE=2 SV=2	0	Mouse	Mus musculus	4631	2	Q571E4;Q8CC47	12.212	7	3	3	3	520	57.6	6.52	11.31	3	0	407.7	439.8	351.7	347.8	371.2	329.1
788	High	Q60928	Gamma-glutamyltranspeptidase 1 OS=Mus musculus GN=Ggt1 PE=1 SV=1	0	Mouse	Mus musculus	27	9	D3YVY4;D3YWW2;D3YWW4;D3YY79;D3Z266;D3Z4Q6;F6V328;F6WUX1;Q60928	26.995	11	7	12	7	568	61.5	7.15	30.38	7	0	2368.3	2248.4	2591.1	2020.3	2046.8	2203
789	High	Q8CIB6	Transmembrane protein 230 OS=Mus musculus GN=Tmem230 PE=1 SV=1	0	Mouse	Mus musculus	8624	1	Q8CIB6	16.458	37	4	7	4	120	13.2	9.31	18.27	4	0	2229.8	2227.6	2533.8	1902.4	1806.8	2032.7
790	High	Q9ET26	E3 ubiquitin-protein ligase RNF114 OS=Mus musculus GN=Rnf114 PE=2 SV=2	0	Mouse	Mus musculus	6214	4	Q3UC35;Q8C521;Q9ET26;S4R1Z0	28.334	27	5	7	5	229	25.7	7.03	26.06	5	0	1604.6	1550.2	2340.1	1369	1244.7	1976.2
791	High	G5E811	Glycine receptor subunit alpha-3 OS=Mus musculus GN=Glra3 PE=3 SV=1	0.001	Mouse	Mus musculus	9285	5	G5E811;Q2TB05;Q61603;Q8C3J3;Q91XP5	9.972	6	3	3	3	480	55.6	8.72	9.12	3	0	1076.8	1199.7	986.9	918.7	1010.3	1138.6
792	High	B2RRY8	Hippocalcin-like 4 OS=Mus musculus GN=Hpcal4 PE=2 SV=1	0	Mouse	Mus musculus	5624	2	B2RRY8;F2Z3Z1	155.602	80	14	195	10	191	22.2	4.89	702.68	14	0	39382.9	50743.6	12342.4	33603.6	32091.1	12685
793	High	Q8VE99	Coiled-coil domain-containing protein 115 OS=Mus musculus GN=Ccdc115 PE=2 SV=1	0	Mouse	Mus musculus	5945	2	Q8VE99;Q9D6T3	32.753	38	6	11	6	180	19.7	8.81	42.07	6	0	2361.9	2309.4	2667.8	2015.3	1918.7	2592.5
794	High	Q571C5	MKIAA1342 protein (Fragment) OS=Mus musculus GN=Syt4 PE=2 SV=1	0.001	Mouse	Mus musculus	9434	2	P40749;Q571C5	8.785	5	2	2	2	499	55.9	8.98	5.78	2	0	318.2	350.3	359	271.5	280	298.6
795	High	P28571	Sodium- and chloride-dependent glycine transporter 1 OS=Mus musculus GN=Slc6a9 PE=2 SV=3	0	Mouse	Mus musculus	7882	8	E9PWC4;E9Q3V0;E9Q3Z2;E9Q517;E9QA02;P28571;P28571-1;P28571-2	45.897	10	6	51	6	692	76.5	7.81	198.29	6	0	7536.3	6170.4	18815.7	6430.7	6835.3	14929
796	High	B2RQQ2	Rho-guanine nucleotide exchange factor OS=Mus musculus GN=Arhgef28 PE=2 SV=1	0	Mouse	Mus musculus	2605	4	B2RQQ2;G5E8P2;P97433;P97433-2	16.001	2	4	4	4	1700	190.3	5.73	12.52	4	0	659.5	745.3	442.9	562.8	579.3	416.7
797	High	Q8BR90	UPF0600 protein C5orf51 homolog OS=Mus musculus PE=2 SV=1	0	Mouse	Mus musculus	6920	2	Q8BR90;Q8BR90-2	15.084	9	3	7	3	294	33.5	5.19	17.59	3	0	2461	2331.7	2281.2	2100.5	2044.2	2610.7
798	High	Q8BN57	Protein C3orf33 homolog OS=Mus musculus PE=2 SV=1	0	Mouse	Mus musculus	9384	1	Q8BN57	28.301	14	5	9	5	294	33.6	9.89	28.58	5	0	2822.7	2827.3	1924.2	2410.2	2247.9	1909.4
799	High	Q7TN83	Synaptotagmin-16 OS=Mus musculus GN=Syt16 PE=1 SV=1	0.008	Mouse	Mus musculus	4254	3	Q7TN83;Q7TN83-2;Q7TN83-3	4.173	4	1	1	1	639	71.2	5.97	2.16	1	0	16.5	19.5	8.6	14.1	11.9	8.4
800	High	O08789	Max-binding protein MNT OS=Mus musculus GN=Mnt PE=2 SV=2	0.005	Mouse	Mus musculus	8553	2	O08789;Q3UGG9	4.918	3	2	2	2	591	63.2	9.13	5.83	2	0	148.3	128	128.8	126.7	140.1	133.8
801	High	Q9D8N2	Protein FAM45A OS=Mus musculus GN=Fam45a PE=2 SV=2	0	Mouse	Mus musculus	5673	4	D3YUG1;D6RIQ6;Q3TH34;Q9D8N2	45.586	28	9	16	9	357	40.4	6.47	53.65	9	0	3322.4	3302.2	3083.1	2838.7	2722.2	2937.4
802	High	Q3U5Q7	UMP-CMP kinase 2, mitochondrial OS=Mus musculus GN=Cmpk2 PE=2 SV=2	0	Mouse	Mus musculus	8194	1	Q3U5Q7	89.612	40	14	40	14	447	50	7.27	155.23	14	0	9109	8379.3	8198.9	7783.4	7460	8400.9
803	High	A8DUL0	Beta-globin OS=Mus musculus GN=Hbbt1 PE=3 SV=1	0	Mouse	Mus musculus	8897	5	A8DUL0;A8DUL2;A8DUL7;P02070;P02104	173.104	79	13	1076	2	147	15.8	7.3	4651.42	13	0	15660.3	11198.5	15285.4	13382.1	14378.7	24781.8
804	High	G5E8D6	EGF-containing fibulin-like extracellular matrix protein 2 OS=Mus musculus GN=Efemp2 PE=4 SV=1	0.009	Mouse	Mus musculus	6410	6	E9Q3F3;E9Q3N9;F6Z1C2;G5E8D6;Q542X5;Q9JM06	4.08	5	1	1	1	462	51.3	4.88	3.65	1	0	54.7	45	47.9	46.7	40.5	57.4
805	High	P19157	Glutathione S-transferase P 1 OS=Mus musculus GN=Gstp1 PE=1 SV=2	0	Mouse	Mus musculus	3665	5	F6RWR5;K9JA74;P19157;P46425;Q8VC73	118.898	46	7	279	7	210	23.6	7.87	1012.97	7	0	48564.7	47531.4	45142.7	41517.2	47463.6	52409.9
806	High	O70293-2	Isoform GRK6B of G protein-coupled receptor kinase 6 OS=Mus musculus GN=Grk6	0	Mouse	Mus musculus	9544	9	O70291;O70293;O70293-2;O70296;Q3TTW2;Q3UK88;Q792R0;Q9EP84;Q9EPB9	50.501	17	8	19	7	589	67.1	8.66	62.97	8	1	4304.2	4392.5	2919.6	3679.8	3755.2	2952.9
807	High	Q5HZI2	C2 calcium-dependent domain-containing protein 4C OS=Mus musculus GN=C2cd4cC2CD4 family PE=2 SV=1	0	Mouse	Mus musculus	4777	1	Q5HZI2	70.645	41	11	22	11	419	44.6	9.73	97.06	11	0	4856.2	5713.4	2545.7	4152.3	4194.6	2605.3
808	High	Q8VDV3	Guanine nucleotide exchange factor for Rab-3A OS=Mus musculus GN=Rab3il1 PE=2 SV=1	0.007	Mouse	Mus musculus	3405	2	Q8VDV3;Q8VDV3-2	4.326	3	1	1	1	383	42.7	6.38	3.55	1	0	73.6	79.2	60.5	62.9	65.9	60.7
809	High	Q78RX3	Small integral membrane protein 12 OS=Mus musculus GN=Smim12 PE=3 SV=1	0	Mouse	Mus musculus	3190	1	Q78RX3	34.217	39	6	12	6	92	10.8	9.04	40.77	6	0	3695.9	3551.6	5206.3	3160.8	3085.8	3846.9
810	High	Q8QZT1	Acetyl-CoA acetyltransferase, mitochondrial OS=Mus musculus GN=Acat1 PE=1 SV=1	0	Mouse	Mus musculus	9883	2	Q3TQP7;Q8QZT1	334.44	60	28	329	28	424	44.8	8.51	1172.98	28	0	102433	97166.6	94669.2	87608.6	87939.4	91347.5
811	High	Q543S0	Proline arginine-rich end leucine-rich repeat OS=Mus musculus GN=Prelp PE=2 SV=1	0	Mouse	Mus musculus	652	2	Q543S0;Q8CAZ9	25.56	18	7	11	7	378	43.3	9.54	34.34	7	0	2151.9	2218.7	2248.3	1840.9	2046.9	2364.7
812	High	A2AWR3	GPR155 variant 1 OS=Mus musculus GN=Gpr155 PE=2 SV=1	0.004	Mouse	Mus musculus	3284	5	A2AWR2;A2AWR3;D7RXL9;F6Z6G4;Q8R0W2	5.289	2	1	1	1	868	96.3	6.87	4.29	1	0	373.3	332.1	307	319.3	299.8	268.4
813	High	Q5SZA3	Histone cluster 1, H1c OS=Mus musculus GN=Hist1h1c PE=2 SV=1	0	Mouse	Mus musculus	9314	4	I7HFT9;Q07133;Q3UXH2;Q5SZA3	165.34	48	20	210	3	212	21.3	11	739.36	20	0	6893.4	6912.5	12080.9	5897.3	4402.8	12123.1
814	High	Q3UGB8	Putative uncharacterized protein OS=Mus musculus GN=Derl1 PE=2 SV=1	0.005	Mouse	Mus musculus	1038	2	Q3UGB8;Q99J56	4.929	3	1	2	1	251	28.8	9.51	5.32	1	0	757	774.7	783.8	647.7	582.5	703.2
815	High	E9Q4S1	High affinity cAMP-specific and IBMX-insensitive 3',5'-cyclic phosphodiesterase 8B OS=Mus musculus GN=Pde8b PE=2 SV=1	0	Mouse	Mus musculus	7736	17	A6YR19;B2RQL1;E0CXQ1;E9PUL4;E9PX38;E9PXX4;E9PYP0;E9Q4S1;E9Q7S6;E9Q8J6;F7CT85;Q3U4Q2;Q3UUK9;Q8BI47;Q8BIA0;Q8CDI6;Q8CFW8	56.579	14	13	18	10	865	96.7	6.86	56.13	13	2	5092.6	4748.4	2806.6	4357.7	3871.9	2593
816	High	Q8VE38	Oxidoreductase NAD-binding domain-containing protein 1 OS=Mus musculus GN=Oxnad1 PE=2 SV=2	0	Mouse	Mus musculus	7803	7	E9PZL5;E9Q690;E9Q8U8;F6SAD4;F6XLU3;Q8VE38;Q8VE38-2	36.602	22	8	16	8	311	34.7	8.13	53.63	8	0	6145.3	5969.3	6337.3	5259.5	5011	5871.6
817	High	Q9Z2C5	Myotubularin OS=Mus musculus GN=Mtm1 PE=1 SV=2	0	Mouse	Mus musculus	1919	8	B1AW21;Q3TLK7;Q3UDN6;Q5DTJ6;Q8CCE6;Q8CD00;Q9D4L1;Q9Z2C5	44.853	20	10	13	9	603	69.5	7.75	44.51	10	0	2234.6	1922.3	2681	1912.5	1862.2	2279.8
818	High	Q5DU30	MKIAA0413 protein (Fragment) OS=Mus musculus GN=Apaf1 PE=2 SV=1	0.001	Mouse	Mus musculus	6514	5	G3XA09;O88879;O88879-2;Q5DU30;Q80VR5	9.383	2	2	2	2	1251	141.1	6.43	6.25	2	0	678.3	609.2	525.8	580.6	531.2	534.2
819	High	Q8BXJ9	Transmembrane protein 62 OS=Mus musculus GN=Tmem62 PE=2 SV=1	0	Mouse	Mus musculus	9654	3	A2AQ56;D6RH67;Q8BXJ9	24.34	5	4	5	4	643	72.8	8.78	20.14	4	0	1290.6	1270.7	2191.4	1104.8	1040	1519.1
820	High	Q5DU13	MKIAA0883 protein (Fragment) OS=Mus musculus GN=Pnma2 PE=2 SV=1	0.007	Mouse	Mus musculus	1562	2	Q5DU13;Q8BHK0	4.547	3	1	1	1	389	43.9	5.14	2.47	1	0	98.5	116.2	71.3	84.3	85.5	85.3
821	High	O55091	Protein IMPACT OS=Mus musculus GN=Impact PE=1 SV=2	0	Mouse	Mus musculus	624	1	O55091	98.365	47	14	32	14	318	36.3	5.05	132.91	14	0	9029.6	9502.6	7817	7730.6	8308.2	9505.6
822	High	G3X9F4	Transmembrane protein 143 OS=Mus musculus GN=Tmem143 PE=4 SV=1	0	Mouse	Mus musculus	9213	6	F6ZAS5;G3X9F4;Q8VD26;Q8VD26-2;Q8VD26-3;S4R1U1	27.876	17	6	8	6	458	51.5	9.26	29.9	6	0	2016.1	1935.6	2505.1	1726.1	1681.5	2078.7
823	High	Q545V3	Enolase 2, gamma neuronal, isoform CRA_a OS=Mus musculus GN=Eno2 PE=2 SV=1	0	Mouse	Mus musculus	7591	10	B2RR25;D3YVD3;D3Z2S4;D3Z6E4;Q3UJ20;Q545V3;Q5NCB7;Q922A0;Q923T7;Q923T7-3	489.309	88	39	2217	31	434	47.3	5.11	9075	39	2	306194	297873	259776	262162	273412	271426
824	High	Q91ZW2	GDP-fucose protein O-fucosyltransferase 1 OS=Mus musculus GN=Pofut1 PE=1 SV=1	0.001	Mouse	Mus musculus	7718	6	A2AMC3;E9PZ15;E9Q686;Q3UXG7;Q5DU44;Q91ZW2	9.937	9	2	3	2	393	44.7	8.41	16.11	2	0	528	512.1	463	452.1	523.7	534.8
825	High	Q922Q9	Chitinase domain-containing protein 1 OS=Mus musculus GN=Chid1 PE=2 SV=1	0	Mouse	Mus musculus	5046	5	D3YWG2;G8JL55;Q922Q9;Q922Q9-2;Q9CRU8	70.919	36	12	34	12	393	44.9	7.97	111.62	12	0	6840.1	7481.8	6102.1	5857.7	6165.7	5539.5
826	High	Q6PE15	Mycophenolic acid acyl-glucuronide esterase, mitochondrial OS=Mus musculus GN=Abhd10 PE=2 SV=1	0	Mouse	Mus musculus	7315	3	F6X5P5;Q6PE15;Q6PE15-2	38.374	22	9	19	9	297	33	8.79	57.57	9	0	6595.8	5861.3	7340.9	5649.2	5606.9	7193.2
827	High	Q99ML4	Protein FAM69B OS=Mus musculus GN=Fam69b PE=1 SV=1	0	Mouse	Mus musculus	2023	1	Q99ML4	16.437	12	4	5	4	431	48.8	8.15	12.82	4	0	1236.3	1177	1617.7	1058.9	1089.1	1568.3
828	High	Q8R0N6	Hydroxyacid-oxoacid transhydrogenase, mitochondrial OS=Mus musculus GN=Adhfe1 PE=1 SV=2	0	Mouse	Mus musculus	4481	2	Q8R0N6;Q8R0N6-2	38.605	20	7	8	7	465	49.9	7.58	28.63	7	0	1977.1	2018.9	1837.4	1693.7	1556.6	1735.9
829	High	Q8CAK1	Putative transferase CAF17 homolog, mitochondrial OS=Mus musculus GN=Iba57 PE=1 SV=1	0	Mouse	Mus musculus	7587	2	B2FDE8;Q8CAK1	62.536	34	12	28	12	358	38.4	9.01	103.43	12	0	8820.4	8611.2	6724.9	7557.3	7413.9	7108.6
830	High	Q8VCN9	Tubulin-specific chaperone C OS=Mus musculus GN=Tbcc PE=2 SV=1	0	Mouse	Mus musculus	2088	1	Q8VCN9	32.609	24	8	13	8	341	38.1	5.3	41.29	8	0	2913.3	2733.9	2101.5	2496.4	2567.4	2119.8
831	High	Q61923	Potassium voltage-gated channel subfamily A member 6 OS=Mus musculus GN=Kcna6 PE=2 SV=1	0	Mouse	Mus musculus	8281	3	P59053;P59053-2;Q61923	55.319	20	9	31	7	529	58.6	5.03	115.83	9	0	3717	3332	3163.3	3185.6	3141.7	3339.1
832	High	Q60866	Phosphotriesterase-related protein OS=Mus musculus GN=Pter PE=2 SV=1	0	Mouse	Mus musculus	1726	4	A2AUR3;A2AUR5;Q60866;Q60866-2	17.169	14	4	5	4	349	39.2	6.67	13.14	4	0	597.1	522.9	740.7	511.8	504.1	573.7
833	High	Q3U464	Putative uncharacterized protein OS=Mus musculus GN=Rnf141 PE=2 SV=1	0	Mouse	Mus musculus	8531	4	H3BJB4;H3BJE9;Q3U464;Q99MB7	24.67	14	4	13	4	279	31.2	6.01	39.19	4	0	3397.3	3701.2	2762	2912.2	2919.2	2353.9
834	High	Q3UM95	Putative uncharacterized protein OS=Mus musculus GN=Vipas39 PE=2 SV=1	0	Mouse	Mus musculus	1670	3	Q3UM95;Q8BGQ1;Q8BGQ1-2	59.46	21	11	27	11	491	56.6	7.17	94.21	11	0	7838	8058.4	7337.6	6718.8	6171.5	6117
835	High	Q9CX66	Uncharacterized protein C12orf45 homolog OS=Mus musculus GN=D10Wsu102e PE=2 SV=1	0.004	Mouse	Mus musculus	4522	1	Q9CX66	5.368	11	1	2	1	185	20	4.84	9.05	1	0	108.4	93.8	84.6	92.9	86	80.8
836	High	Q02384	Son of sevenless homolog 2 OS=Mus musculus GN=Sos2 PE=1 SV=2	0	Mouse	Mus musculus	9610	3	Q02384;Q9QYS6;S4R2C4	67.673	14	17	24	10	1333	153	6.76	65.77	17	0	3151.7	2811.7	2861.3	2702	2764.7	2936.6
837	High	Q9D8C3	Putative bifunctional UDP-N-acetylglucosamine transferase and deubiquitinase ALG13 OS=Mus musculus GN=Alg13 PE=2 SV=2	0	Mouse	Mus musculus	4651	8	E9PX10;E9Q161;E9Q2P6;Q0VD95;Q8BML3;Q8C132;Q9D8C3;Q9D8C3-2	15.69	2	2	3	2	1166	128.6	6.48	13.44	2	0	644.4	535.5	967.3	552.5	497.6	878.5
838	High	Q3UGZ6	Putative uncharacterized protein OS=Mus musculus GN=Arhgef10 PE=2 SV=1	0	Mouse	Mus musculus	3886	5	F7BCP8;F7BQE4;Q3UGZ6;Q8C033;Q8C033-2	62.852	13	12	20	12	1345	147.9	5.81	62.96	12	0	4162.4	3581.1	5644.2	3568.9	3870.5	5067.8
839	High	Q9EQF6	Dihydropyrimidinase-related protein 5 OS=Mus musculus GN=Dpysl5 PE=1 SV=1	0	Mouse	Mus musculus	4020	2	Q3SYJ1;Q9EQF6	277.668	60	32	176	32	564	61.5	7.09	686.1	32	0	46505.7	38792.2	33747.9	39884.2	37981.7	39688.7
840	High	Q8R1S0	Ubiquinone biosynthesis monooxygenase COQ6 OS=Mus musculus GN=Coq6 PE=1 SV=3	0	Mouse	Mus musculus	625	4	D3YW66;D6RG57;F6ZE40;Q8R1S0	44.339	17	8	18	8	476	51.4	7.17	60.02	8	0	6011.4	6577.1	6542.5	5155.9	5723.4	6391.4
841	High	R7RU63	Cortactin-binding protein 2 short form OS=Mus musculus GN=Cttnbp2 PE=2 SV=1	0	Mouse	Mus musculus	9852	5	B9EJA2-3;D3Z1E3;D3Z551;R7RU63;R7RVD4	203.088	59	34	83	1	630	67.5	8.22	276.01	34	0	33.2	29.8	26.9	28.5	27.9	25.2
842	High	A2ASY1	TAF3 RNA polymerase II, TATA box binding protein (TBP)-associated factor OS=Mus musculus GN=Taf3 PE=2 SV=1	0.005	Mouse	Mus musculus	7404	3	A2ASY0;A2ASY1;Q5HZG4-2	4.922	2	1	1	1	932	105	9.19	4.06	1	0	83.4	70.1	83.3	71.5	68.4	69.7
843	High	Q3TYT1	Ubiquinone biosynthesis protein COQ7 homolog OS=Mus musculus GN=Coq7 PE=2 SV=1	0	Mouse	Mus musculus	4417	3	P97478;Q3TYT1;Q8K359	48.398	18	7	28	7	337	37.7	7.91	81.87	7	0	4384	4548.2	4778	3760.3	4171.1	4482.2
844	High	Q8K3A2	tRNA 2'-phosphotransferase 1 OS=Mus musculus GN=Trpt1 PE=2 SV=2	0.005	Mouse	Mus musculus	7449	1	Q8K3A2	5.172	7	1	1	1	249	27.3	10.1	3.65	1	0	223.9	240.1	248.7	192.1	184.8	223.5
845	High	O09114	Prostaglandin-H2 D-isomerase OS=Mus musculus GN=Ptgds PE=1 SV=1	0	Mouse	Mus musculus	9707	2	O09114;O09114-2	37.369	22	5	22	5	189	21.1	8.25	51.69	5	0	7833.1	8749.6	6589.7	6720.4	6631.2	6769.2
846	High	Q9QY73	Transmembrane protein 59 OS=Mus musculus GN=Tmem59 PE=1 SV=2	0.003	Mouse	Mus musculus	2681	2	D3YVM2;Q9QY73	5.815	7	1	1	1	323	36.3	4.87	5	1	0	48.2	41.5	48.6	41.4	39.1	44.1
847	High	G5E8M7	Glutathione S-transferase Mu 6 OS=Mus musculus GN=Gstm6 PE=3 SV=1	0	Mouse	Mus musculus	642	4	D3YVP8;D3YVP9;G5E8M7;Q9D5J8	17.951	23	6	28	2	232	27.3	5.91	70.11	6	0	568	532.9	526.7	487.4	548.9	544.9
848	High	Q8CG76	Aflatoxin B1 aldehyde reductase member 2 OS=Mus musculus GN=Akr7a2 PE=1 SV=3	0	Mouse	Mus musculus	2949	1	Q8CG76	108.363	45	15	56	15	367	40.6	8.12	176.31	15	0	15147.6	15288.6	16648.5	12997.7	13888.3	16545.4
849	High	Q9D154	Leukocyte elastase inhibitor A OS=Mus musculus GN=Serpinb1a PE=1 SV=1	0	Mouse	Mus musculus	8260	4	Q5SV42;Q8BK60;Q9D154;Z4YK03	199.05	56	22	120	17	379	42.5	6.21	429.82	22	6	24583	22446.1	44822.4	21095.3	24398.3	41209.8
850	High	Q8R366	Immunoglobulin superfamily member 8 OS=Mus musculus GN=Igsf8 PE=1 SV=2	0	Mouse	Mus musculus	7104	2	D3Z4Q8;Q8R366	211.73	37	22	229	3	611	65	7.99	944.42	22	22	40755.6	38018.8	42926.6	34977.9	37720.7	42210.8
851	High	P53811	Phosphatidylinositol transfer protein beta isoform OS=Mus musculus GN=Pitpnb PE=1 SV=2	0	Mouse	Mus musculus	5965	1	P53811	88.439	66	15	30	1	271	31.5	6.95	108.75	15	0	183	178.5	202.3	157.1	152.5	205.3
852	High	Q9D1A2	Cytosolic non-specific dipeptidase OS=Mus musculus GN=Cndp2 PE=1 SV=1	0	Mouse	Mus musculus	9885	3	Q3TG71;Q6KAT3;Q9D1A2	207.732	57	23	160	23	475	52.7	5.66	627.69	23	0	37067.2	37186.4	35018.7	31828.8	31235.9	32656.1
853	High	Q64152	Transcription factor BTF3 OS=Mus musculus GN=Btf3 PE=1 SV=3	0	Mouse	Mus musculus	5898	1	Q64152	49.885	51	9	23	2	204	22	9.52	74.6	9	6	4676.8	4601.1	4443.4	4016.2	3808.5	4136.9
854	High	Q9CY97	RNA polymerase II subunit A C-terminal domain phosphatase SSU72 OS=Mus musculus GN=Ssu72 PE=2 SV=1	0.007	Mouse	Mus musculus	2128	2	Q9CY97;Q9CY97-2	4.5	8	1	1	1	194	22.5	5.21	3.24	1	0	218.8	190.9	196.8	187.9	197.4	210.4
855	High	Q9Z0R4	Intersectin-1 OS=Mus musculus GN=Itsn1 PE=1 SV=2	0	Mouse	Mus musculus	2742	21	D3Z6P4;E9Q3I4;E9Q3I8;F6TCC6;F6U8U1;F6ZLP6;Q3TUF4;Q3U2A1;Q6IZF3;Q6J1F0;Q6J1S9;Q6NZJ5;Q80WF1;Q8C4B5;Q8CJ43;Q8CJ54;Q8CJ55;Q8CJ62;Q9EPX6;Q9Z0R4;Q9Z0R4-2	439.681	43	70	203	1	1714	194.2	7.91	722.26	70	0	25.7	26.7	31.8	22.1	21.6	25.4
856	High	E9Q9N7	Immunoglobulin superfamily-containing leucine-rich repeat protein 2 OS=Mus musculus GN=Islr2 PE=4 SV=1	0	Mouse	Mus musculus	766	2	E9Q9N7;Q5RKR3	26.904	10	6	8	6	789	84.3	5.73	27.6	6	0	2420.7	2715.4	1017.8	2079.4	2137.5	1000.3
857	High	Q8BGR6	ADP-ribosylation factor-like protein 15 OS=Mus musculus GN=Arl15 PE=2 SV=1	0	Mouse	Mus musculus	661	2	B7ZN40;Q8BGR6	19.141	14	4	8	4	204	22.9	5.29	21.33	4	0	3845.6	4023.6	2236	3303.6	3260.4	2300
858	High	A2RSX9	Arfip1 protein OS=Mus musculus GN=Arfip1 PE=2 SV=1	0	Mouse	Mus musculus	5528	5	A2RSX9;E9Q3G5;E9QAY5;G5E8V9;Q3TVE1	97.777	52	15	36	15	341	38.4	6.61	120.26	15	0	8920.6	8401.7	8985	7663.9	7326.9	8696
859	High	P48428	Tubulin-specific chaperone A OS=Mus musculus GN=Tbca PE=2 SV=3	0	Mouse	Mus musculus	9234	1	P48428	61.743	64	12	34	12	108	12.8	5.27	118.84	12	0	9433.7	9295.4	9803.9	8105.5	9438.3	11224.3
860	High	Q80VQ0	Aldehyde dehydrogenase family 3 member B1 OS=Mus musculus GN=Aldh3b1 PE=2 SV=1	0	Mouse	Mus musculus	4242	7	E9Q3E1;J3QMK6;Q3U3J9;Q3V4C9;Q497U8;Q80VQ0;Q9D9K6	67.024	29	11	23	11	468	52.3	7.55	74.67	11	0	4216.9	3798.1	5477.5	3623.4	4299.6	5725.7
861	High	Q4VAI2	Acid phosphatase 1, soluble OS=Mus musculus GN=Acp1 PE=2 SV=1	0	Mouse	Mus musculus	7811	1	Q4VAI2	51.303	35	6	36	2	158	18.2	6.74	114.81	6	4	12212.8	12058.6	10785.7	10498.6	11421.3	12313
862	High	Q99KR8	Plasma alpha-L-fucosidase OS=Mus musculus GN=Fuca2 PE=2 SV=1	0	Mouse	Mus musculus	177	2	D3YVV4;Q99KR8	18.706	12	5	8	5	461	53.6	6.61	19.64	5	0	916.7	860.1	960.8	788.1	812.2	890.8
863	High	Q9CZN4	Protein shisa-9 OS=Mus musculus GN=Shisa9 PE=1 SV=2	0	Mouse	Mus musculus	3247	3	Q9CZN4;Q9CZN4-2;Q9CZN4-3	40.752	23	8	10	1	424	46.8	8.62	33.92	8	7	2359.7	2732.9	1278.5	2028.6	1934.5	1419.2
864	High	Q8BTG7-3	Isoform 3 of Protein NDRG4 OS=Mus musculus GN=Ndrg4	0	Mouse	Mus musculus	6552	5	E0CZ50;E9Q168;Q8BTG7;Q8BTG7-2;Q8BTG7-3	116.874	43	12	71	12	404	44.4	6.23	243.68	12	0	18962.8	16683.5	16563.3	16302	15418.1	16119.8
865	High	P70425	GTP-binding protein Rit2 OS=Mus musculus GN=Rit2 PE=1 SV=1	0	Mouse	Mus musculus	2001	3	F2Z432;F8WGU6;P70425	30.044	34	5	8	5	217	24.8	6.92	25.46	5	0	1184.4	1158.8	1354.1	1018.3	1112.6	1315
866	High	E9QN38	Protein shisa-9 OS=Mus musculus GN=Shisa9 PE=4 SV=1	0	Mouse	Mus musculus	5771	3	E9QN38;Q9CZN4-2;Q9CZN4-4	40.483	24	8	10	1	408	45.2	8.63	33.71	8	0	335.9	305.3	341.8	288.9	290.2	363
867	High	A6H667	Protein kinase C theta type OS=Mus musculus GN=Prkcq PE=2 SV=1	0	Mouse	Mus musculus	6983	5	A6H667;B1AYX8;Q3UK53;Q8CAV6;Q920N8	33.769	10	8	19	5	707	81.5	7.71	45.76	8	0	837.6	780	866.6	720.3	714.3	846.4
868	High	E9PWW6	Protein Zc3h7a OS=Mus musculus GN=Zc3h7a PE=4 SV=1	0	Mouse	Mus musculus	7463	10	D3YZY2;D6RI42;E9PWW6;E9Q0D3;E9Q8M5;Q3TIQ4;Q3UBH9;Q8C6Z3;Q8C7N4;Q8CEE5	15.827	4	3	6	2	970	110.7	7.53	18.22	3	0	275.3	254.8	290.6	236.7	267.8	266.1
869	High	Q543H0	MCG16662 OS=Mus musculus GN=Srm PE=2 SV=1	0	Mouse	Mus musculus	2440	3	Q3UJL7;Q543H0;Q8BSZ8	83.956	41	12	28	12	302	34	5.5	100.2	12	0	7890.4	7380.1	5737.2	6785.9	6987.4	6456.8
870	High	Q99L85	Elongator complex protein 5 OS=Mus musculus GN=Elp5 PE=2 SV=1	0	Mouse	Mus musculus	5375	6	B1AR48;F8WIE7;J3QJV1;J3QMW4;J3QN35;Q99L85	21.092	14	4	6	4	300	33.5	5.49	20.58	4	0	2179.6	2169	1943.5	1874.5	1807.4	1771.9
871	High	Q9CXI0	2-methoxy-6-polyprenyl-1,4-benzoquinol methylase, mitochondrial OS=Mus musculus GN=Coq5 PE=2 SV=2	0	Mouse	Mus musculus	1000	2	F6X4L9;Q9CXI0	70.041	42	11	20	11	327	37.3	7.49	79.31	11	0	4463.2	4456.1	5162.8	3838.8	3878.9	4809
872	High	Q9D8L4	Putative uncharacterized protein OS=Mus musculus GN=Ighg2a PE=1 SV=1	0	Mouse	Mus musculus	979	96	A0A075B5T4;A0A075B5T7;A0A075B5W5;A0A075B5X2;A0A075B5Y3;A0A075B665;A0A075B674;A0A075B680;A0N1R4;A0N1R6;A2IXM7;F6TQW2;K7T993;K7T9B2;K7T9P5;K7T9Q4;K7T9T8;K7TD20;K7TD85;K7TD97;K7TDB3;K7TDF1;K7TDI0;K7TGQ2;K7TGX3;K7TH06;K7TH34;K7THE6;K7THF9;K7THH3;K7TR43;K7TR77;K7TRH5;K7TRR2;K7U5Q2;K7U5Z8;K7U661;K7U6E0;K7U6I8;P01863;P01864;P01865;P06327;Q5R3X4;Q8K0Z4;Q9D8L4;Q9D9B8;Q9JL83;Q9Z1C4;X5J4C6;X5J4D0;X5J4D7;X5J…	24.394	13	5	7	3	473	51.7	8.15	24.14	5	1	1472	1229.6	1507.5	1266.4	1112.4	1419.4
873	High	Q3TYH2	Ras-related protein Rab-15 OS=Mus musculus GN=Rab15 PE=2 SV=1	0	Mouse	Mus musculus	1520	8	D3YTZ8;D3YWS1;D3YYX5;D3Z1A7;Q0PD40;Q3TYB1;Q3TYH2;Q91YW0	70.751	58	12	179	10	212	24.3	5.71	580.75	12	0	9540.9	10532.9	5571.9	8209.3	8461.3	5396.7
874	High	P11862	Growth arrest-specific protein 2 OS=Mus musculus GN=Gas2 PE=1 SV=1	0	Mouse	Mus musculus	1158	4	D3YWD9;D3Z503;P11862;Q9D699	19.002	18	4	6	4	314	34.9	8.57	19.6	4	0	1674.4	1598	2200.8	1440.9	1405.2	1818.9
875	High	Q8BGN3	Ectonucleotide pyrophosphatase/phosphodiesterase family member 6 OS=Mus musculus GN=Enpp6 PE=2 SV=1	0	Mouse	Mus musculus	2395	3	D3YU63;F6R291;Q8BGN3	139.759	40	15	78	15	440	50.6	7.31	300.6	15	0	14867.4	13746.6	27398.6	12794.7	15436.6	23299.7
876	High	Q3TEZ2	Putative uncharacterized protein OS=Mus musculus GN=Wdr6 PE=2 SV=1	0	Mouse	Mus musculus	3857	5	Q3TEZ2;Q3TMH3;Q8CFV1;Q8R539;Q99ME2	26.094	9	7	8	7	1125	121.8	6.98	25.36	7	0	1355.8	1272.3	1062	1166.9	1232.4	1197.8
877	High	Q64322	Neural proliferation differentiation and control protein 1 OS=Mus musculus GN=Npdc1 PE=2 SV=2	0	Mouse	Mus musculus	7617	6	A2AJ20;A2AJ21;A2AJ23;Q64322;Q8CFL4;Q925Q2	23.21	13	4	6	4	332	35.7	7.12	19.57	4	0	2175.8	2084.7	1651.4	1872.9	2119.7	1694
878	High	Q9EPK6	Nucleotide exchange factor SIL1 OS=Mus musculus GN=Sil1 PE=1 SV=2	0	Mouse	Mus musculus	1958	1	Q9EPK6	10.424	5	2	2	2	465	52.4	5.27	7.74	2	0	479.7	465.8	494.9	412.9	407.8	493
879	High	Q9Z0E0	Neurochondrin OS=Mus musculus GN=Ncdn PE=1 SV=1	0	Mouse	Mus musculus	7660	2	Q9Z0E0;Q9Z0E0-2	208.752	37	26	181	26	729	78.8	5.54	666.09	26	0	48568.3	53084.6	29694.5	41812.8	46391	32237.1
880	High	Q00493	Carboxypeptidase E OS=Mus musculus GN=Cpe PE=1 SV=2	0	Mouse	Mus musculus	3094	1	Q00493	134.499	49	22	82	22	476	53.2	5.19	306.84	22	0	24099.9	26961.9	18060.7	20747.9	24300	20032.9
881	High	P56818	Beta-secretase 1 OS=Mus musculus GN=Bace1 PE=1 SV=2	0	Mouse	Mus musculus	8739	7	F6TV37;P56818;Q69ZQ6;Q8BQY4;Q8C4F4;Q8C7R1;Q9CUU5	28.432	10	6	9	6	501	55.7	5.6	23.32	6	0	1141	1162	1107.7	982.4	908.4	1071.3
882	High	O70400	PDZ and LIM domain protein 1 OS=Mus musculus GN=Pdlim1 PE=2 SV=4	0	Mouse	Mus musculus	1624	3	O70400;Q3TZ17;S4R1V0	39.682	20	6	13	6	327	35.8	6.84	46.48	6	0	2455.6	2328.1	1956.5	2114.5	2067.6	1928.2
883	High	Q9CXJ4	ATP-binding cassette sub-family B member 8, mitochondrial OS=Mus musculus GN=Abcb8 PE=2 SV=1	0	Mouse	Mus musculus	6932	5	D3Z1J6;D3Z492;F6ZFC5;Q9CXJ4;Q9JL40	139.476	37	24	54	23	717	78	9.07	190.14	24	0	13555.6	12795	13791.6	11672.7	11772.1	12480.6
884	High	E9Q3X0	Major vault protein OS=Mus musculus GN=Mvp PE=4 SV=1	0	Mouse	Mus musculus	7309	6	D3Z2N7;E9Q3X0;Q3THX5;Q3U7S9;Q8C2S9;Q9EQK5	133.322	39	26	50	26	870	96.8	5.64	189.36	26	0	10002.4	10046.8	14941.5	8614.8	9089.6	12341.9
885	High	P12023	Amyloid beta A4 protein OS=Mus musculus GN=App PE=1 SV=3	0	Mouse	Mus musculus	5324	8	P12023;P12023-3;Q3TVS1;Q3TWF3;Q3TXI9;Q53ZT3;Q8BPC7;Q8BPV5	136.41	30	22	60	1	770	86.7	4.79	198.17	22	0	267.6	206.4	230.1	230.5	227.1	227
886	High	Q8K1X5	EH-domain containing 1 (Fragment) OS=Mus musculus GN=Ehd1 PE=2 SV=1	0	Mouse	Mus musculus	5955	7	Q3T9A1;Q3TCK3;Q3TGS1;Q3TIT3;Q3TUW9;Q8K1X5;Q9WVK4	289.972	69	38	198	23	556	62.9	7.75	717.73	38	1	23274	24221.8	31125.9	20047.9	22268.2	29341.8
887	High	Q8VDK1	Nitrilase homolog 1 OS=Mus musculus GN=Nit1 PE=2 SV=2	0	Mouse	Mus musculus	2805	5	D3YY53;D3Z2Y2;D3Z3I3;Q8VDK1;Q8VDK1-2	39.39	26	7	16	7	323	35.7	7.94	54.34	7	0	3985.9	4135	3571.6	3433.9	3688	3736.6
888	High	Q69ZS8	Kazrin OS=Mus musculus GN=Kazn PE=2 SV=2	0	Mouse	Mus musculus	670	9	B7ZCA7;F6RLJ7;G3UY74;G3UZH4;G3UZT9;Q69ZS8;Q69ZS8-2;Q69ZS8-3;Q8BJ43	69.737	19	16	23	16	779	86.7	6.9	70.71	16	0	10436.9	8510.2	9046.7	8991.4	7005.2	8850.1
889	High	Q9JKK0	Calcipressin-3 OS=Mus musculus GN=Rcan3 PE=2 SV=1	0	Mouse	Mus musculus	3334	3	A2A994;B0QZL9;Q9JKK0	19.388	15	3	5	2	239	27.1	4.74	15.95	3	0	1149.1	926.8	1324.6	990	970.3	1364.3
890	High	P08228	Superoxide dismutase [Cu-Zn] OS=Mus musculus GN=Sod1 PE=1 SV=2	0	Mouse	Mus musculus	1595	2	P08228;Q8C355	142.805	68	14	161	14	154	15.9	6.51	609.34	14	0	40239.7	42018.3	36003.1	34668.8	37018.9	41258
891	High	Q3U125	Redox-regulatory protein FAM213A OS=Mus musculus GN=Fam213a PE=2 SV=1	0	Mouse	Mus musculus	6158	8	D3YWL4;D3YYG8;D3Z0A8;D3Z143;D3Z252;D3Z398;Q3U125;Q9CYH2	117.429	50	16	108	16	229	25.7	9.03	362.94	16	0	32635.2	30887.1	45549.1	28124.2	27222.4	34622.4
892	High	Q6A065-2	Isoform 2 of Centrosomal protein of 170 kDa OS=Mus musculus GN=Cep170	0	Mouse	Mus musculus	4339	1	Q6A065-2	30.338	24	6	25	1	236	26.2	5.91	68.93	6	0	314	269	291.2	270.6	230.2	213.8
893	High	A0MNP4	CDW13/WDR61 OS=Mus musculus GN=Wdr61 PE=2 SV=1	0	Mouse	Mus musculus	8725	5	A0MNP4;D6RDC7;D6RJ72;Q8BKW0;Q8BVQ0	79.426	44	11	24	11	305	33.8	5.36	97.57	11	0	3939.2	3779.8	4156.3	3395.6	3331.3	3880.6
894	High	Q76JQ1	MKIAA1828 protein (Fragment) OS=Mus musculus GN=Gpr123 PE=2 SV=1	0.002	Mouse	Mus musculus	7576	6	Q52KJ6;Q6PHM3;Q76JQ1;Q80UD7;Q8C4G9;Q8CC05	6.878	4	2	2	2	587	64.6	7.28	5.61	2	0	139.4	162.2	139.4	120.2	162.4	125.3
895	High	Q3TQK8	Squalene epoxidase OS=Mus musculus GN=Sqle PE=2 SV=1	0.001	Mouse	Mus musculus	6044	2	Q3TQK8;Q3TSS7	8.105	7	2	2	2	572	63.7	8.47	2.92	2	0	60.6	64.6	59.4	52.2	62.1	55.4
896	High	Q8VIE5	BetaIV-spectrin sigma1 OS=Mus musculus GN=Sptbn4 PE=2 SV=1	0	Mouse	Mus musculus	9265	7	D3YWH8;D3Z4P8;Q66JV7;Q66JV7-2;Q8VBX2;Q8VIE5;Q9EQM0	715.157	51	113	301	1	2561	288.6	6	1094.56	113	0	66.5	70.2	64.9	57.3	63.2	65.5
897	High	Q9WTL7	Acyl-protein thioesterase 2 OS=Mus musculus GN=Lypla2 PE=1 SV=1	0	Mouse	Mus musculus	9713	1	Q9WTL7	87.559	54	10	38	10	231	24.8	7.23	150.45	10	0	8580.3	9005.5	8134	7398.6	7711.1	8409.5
898	High	Q99LG4	Tetratricopeptide repeat protein 5 OS=Mus musculus GN=Ttc5 PE=1 SV=2	0	Mouse	Mus musculus	2667	3	Q8BNN3;Q8C8M9;Q99LG4	58.32	30	10	14	10	440	48.8	6.29	49.56	10	0	3295.5	3440.4	3164.2	2841.9	2637.6	2685.9
899	High	Q9EQW6	Oligodendrocyte transcription factor 2 OS=Mus musculus GN=Olig2 PE=1 SV=1	0.005	Mouse	Mus musculus	7552	1	Q9EQW6	5.112	4	1	1	1	323	32.4	9.13	3.24	1	0	164.1	178.3	187	141.6	164.6	156.7
900	High	E9QQ10	A-kinase anchor protein 9 OS=Mus musculus GN=Akap9 PE=4 SV=1	0	Mouse	Mus musculus	7028	8	B1AVH7;E9QQ10;Q8BV41;Q8C0C6;Q99P24;Q9CS73;Q9CVC1;Z4YM71	240.792	17	62	76	2	3779	433.9	5.03	231.67	62	57	19014.9	17005.1	15084.5	16404.9	14604.2	15282.3
901	High	Q9D318	Putative uncharacterized protein OS=Mus musculus GN=Gramd3 PE=2 SV=1	0.004	Mouse	Mus musculus	9125	5	Q3TTJ8;Q6PEM6;Q8CAP5;Q9D2W5;Q9D318	5.544	4	1	1	1	514	56.4	8.63	4.4	1	0	102.7	105.5	84.6	88.6	89.4	88.5
902	High	Q6PAQ4	RNA exonuclease 4 OS=Mus musculus GN=Rexo4 PE=2 SV=2	0	Mouse	Mus musculus	215	3	A2ALB1;A2ALB2;Q6PAQ4	25.866	12	5	7	5	432	47.6	9.91	21.82	5	0	2217	2001.9	2417.8	1913.2	1703.4	2008.4
903	High	P58465	CTD small phosphatase-like protein OS=Mus musculus GN=Ctdspl PE=2 SV=3	0.001	Mouse	Mus musculus	2932	2	G3UXN0;P58465	9.736	9	2	2	2	276	31.1	5.69	6.58	2	0	259.3	233.4	193.7	223.8	211.4	213
904	High	Q3TST0	Putative uncharacterized protein OS=Mus musculus GN=Pnpt1 PE=2 SV=1	0	Mouse	Mus musculus	6999	5	Q3TN29;Q3TST0;Q3UNL5;Q8K1R3;Q8K1R3-2	121.587	31	24	45	24	783	85.6	8.03	147.73	24	0	13825.2	13241.9	13020.3	11932.9	11247.6	12780.6
905	High	A2AD85	Uncharacterized protein OS=Mus musculus GN=2610018G03Rik PE=2 SV=1	0	Mouse	Mus musculus	2848	2	A2AD84;A2AD85	64.19	23	11	30	1	416	46.6	5.24	112.17	11	0	341.6	256	273.3	294.9	314.5	297.4
906	High	Q5FWI3	Transmembrane protein 2 OS=Mus musculus GN=Tmem2 PE=1 SV=1	0	Mouse	Mus musculus	7910	2	Q5FWI3;Q8BS93	31.262	6	9	12	9	1383	153.7	7.78	34.96	9	0	3781.3	3868.9	2812.3	3264.7	3194.1	2863.6
907	High	Q9CZS1	Aldehyde dehydrogenase X, mitochondrial OS=Mus musculus GN=Aldh1b1 PE=1 SV=1	0	Mouse	Mus musculus	8029	4	G3UWP3;G3UYH1;Q8R345;Q9CZS1	149.075	45	22	69	19	519	57.5	7.02	285.65	22	1	19752.8	16808.5	9376.6	17058.1	16435.3	10422.1
908	High	D3Z312	Tumor necrosis factor alpha-induced protein 8 OS=Mus musculus GN=Tnfaip8 PE=4 SV=1	0.001	Mouse	Mus musculus	3215	9	D3YWJ5;D3Z0Q1;D3Z205;D3Z312;D3Z325;J3QM73;J3QNA5;Q921Z5;Q921Z5-2	8.28	11	3	3	3	212	24.3	8.62	8.4	3	0	1258.4	1220.4	975.3	1086.8	1054.9	1053.5
909	High	Q8BTX9	Inactive hydroxysteroid dehydrogenase-like protein 1 OS=Mus musculus GN=Hsdl1 PE=2 SV=1	0	Mouse	Mus musculus	6306	1	Q8BTX9	85.711	43	13	78	13	330	36.8	8.48	287.18	13	0	12290.4	11705.4	12972.8	10614.6	10821.3	12346.8
910	High	Q5STE3	Follistatin-related protein 4 OS=Mus musculus GN=Fstl4 PE=2 SV=1	0.001	Mouse	Mus musculus	3625	2	A0A4Y1;Q5STE3	8.172	4	2	2	2	841	92.5	6.83	7.62	2	0	259.7	227.2	228.9	224.3	234.8	218.3
911	High	Q8BXR1	Probable cationic amino acid transporter OS=Mus musculus GN=Slc7a14 PE=1 SV=1	0	Mouse	Mus musculus	85	2	D3YY38;Q8BXR1	119.241	19	11	49	11	771	83.9	5.35	184.99	11	0	10687.1	13435.5	10166.7	9230.7	12055.1	10739
912	High	Q8VEH6	COBW domain-containing protein 1 OS=Mus musculus GN=Cbwd1 PE=2 SV=1	0	Mouse	Mus musculus	8379	2	Q8VEH6;Q8VEH6-2	25.68	15	4	6	4	393	43.7	4.89	24.24	4	0	937.5	903.4	831.5	809.9	765.7	811.4
913	High	Q3UYI9	Putative uncharacterized protein OS=Mus musculus GN=Lgi4 PE=2 SV=1	0	Mouse	Mus musculus	6495	3	Q3UYI9;Q4KMN2;Q8K1S1	33.248	8	4	10	4	537	59.4	7.78	48.06	4	0	642.1	584.7	978.6	554.8	576.8	879
914	High	Q3TLS3	GDP-D-glucose phosphorylase 1 OS=Mus musculus GN=Gdpgp1 PE=2 SV=2	0	Mouse	Mus musculus	3557	2	Q3TLS3;Q8C3E3	37.707	21	8	17	8	386	42.5	6.19	55.32	8	0	2638.7	2684.1	2071.8	2279.9	2426.6	2047.5
915	High	Q8VHQ4	Ras-related protein Rab-40C OS=Mus musculus GN=Rab40c PE=2 SV=1	0	Mouse	Mus musculus	5355	8	B1ATT4;E9PXR4;E9Q016;E9Q0X8;E9Q7Y6;Q3UZM8;Q4VA07;Q8VHQ4	18.518	20	5	5	5	281	31.3	9.19	15.53	5	0	1062.5	1073.1	611.4	918.1	859.7	575.5
916	High	G3X9Z9	KxDL motif-containing protein 1 OS=Mus musculus GN=Kxd1 PE=4 SV=1	0	Mouse	Mus musculus	9588	5	D3YWA5;D3YXX6;D3Z2M8;G3X9Z9;Q80XH1	16.478	18	5	6	1	219	24.6	5.24	16.06	5	0	20	22.8	17.3	17.3	14.1	19.1
917	High	Q8BFY6	Peflin OS=Mus musculus GN=Pef1 PE=2 SV=1	0	Mouse	Mus musculus	7246	1	Q8BFY6	43.172	21	6	18	6	275	29.2	6.3	51.76	6	0	4483.2	4215.1	4001.2	3874.2	3881.3	3816
918	High	Q14DP5	Catenin (Cadherin associated protein), alpha 3 OS=Mus musculus GN=Ctnna3 PE=2 SV=1	0	Mouse	Mus musculus	1034	4	A4GE64;A4GE65;Q14DP5;Q65CL1	111.084	23	21	31	20	895	99.7	6.52	116.07	21	0	4274.4	4410.7	14468.9	3693.8	4357.2	10250
919	High	Q8BYW9	EGF domain-specific O-linked N-acetylglucosamine transferase OS=Mus musculus GN=Eogt PE=1 SV=1	0	Mouse	Mus musculus	9003	4	D3YWW8;D3Z459;D3Z5Q3;Q8BYW9	32.011	12	6	10	6	527	61.4	6.81	36.71	6	0	2913.1	2692.7	2055.2	2517.5	2306.6	2142.5
920	High	P00920	Carbonic anhydrase 2 OS=Mus musculus GN=Ca2 PE=1 SV=4	0	Mouse	Mus musculus	3875	1	P00920	174.685	66	14	268	14	260	29	7.01	1279.55	14	0	48946.6	53704.2	71445.8	42304.8	50677.9	76494
921	High	Q6NS65	Uracil nucleotide/cysteinyl leukotriene receptor OS=Mus musculus GN=Gpr17 PE=2 SV=1	0.01	Mouse	Mus musculus	9549	1	Q6NS65	3.879	3	1	1	1	339	37.8	8.72	3.05	1	0	190.5	187.4	157.1	164.7	171.4	156.4
922	High	Q3U3Y1	Putative uncharacterized protein OS=Mus musculus GN=Arel1 PE=2 SV=1	0	Mouse	Mus musculus	9950	9	E9PY98;E9PYA6;E9PYE5;E9PZX5;E9Q2W2;E9Q7I2;Q3U3Y1;Q3UGL0;Q8CHG5	17.859	6	6	7	6	823	94.2	7.33	16.89	6	0	1664.7	1474.1	1131.2	1438.9	1273.6	983.2
923	High	Q91V76	Ester hydrolase C11orf54 homolog OS=Mus musculus PE=2 SV=1	0	Mouse	Mus musculus	4813	1	Q91V76	74.029	46	12	26	12	315	35	6.29	98.98	12	0	8698.8	7917.6	8081.3	7519.5	6845.4	7732.1
924	High	Q3ULL6	Protein Upf3b OS=Mus musculus GN=Upf3b PE=2 SV=1	0	Mouse	Mus musculus	1259	7	F6Q8N5;Q149I6;Q3ULL6;Q80UI8;Q8VI47;Q9CS15;Q9JIH8	56.351	26	11	18	11	472	57	9.44	60.76	11	0	5600.6	5658.5	5178.8	4841.6	4701.3	5111
925	High	A6H5Y3	Methionine synthase OS=Mus musculus GN=Mtr PE=2 SV=1	0	Mouse	Mus musculus	2469	2	A6H5Y3;Q8BUC4	50.99	12	15	16	15	1253	139	5.57	51.08	15	0	3220.5	3454.4	2587.8	2784.2	2743.1	2587.1
926	High	Q69ZT0	MKIAA1021 protein (Fragment) OS=Mus musculus GN=mKIAA1021 PE=4 SV=2	0	Mouse	Mus musculus	4722	5	D6RII8;E9Q3G7;F6Z4J2;P98197;Q69ZT0	20.579	3	4	6	4	1196	135.9	6.93	20.9	4	0	1378.5	1393.5	1785.6	1192.1	1319.5	1668.9
927	High	Q9CZ62	Centrosomal protein of 97 kDa OS=Mus musculus GN=Cep97 PE=2 SV=1	0	Mouse	Mus musculus	8074	6	Q6P077;Q8BH46;Q8BJR7;Q8C1I9;Q9CZ62;Q9CZ62-2	44.191	18	12	14	12	856	94.6	5	45.5	12	0	3515.7	3512	3662.9	3040.7	2982.8	3045
928	High	Q3UII2	CD82 antigen OS=Mus musculus GN=Cd82 PE=2 SV=1	0	Mouse	Mus musculus	3576	3	A2AIJ1;A2AIJ2;Q3UII2	61.797	20	7	34	7	266	29.6	5.02	118.95	7	0	10353.7	10173.7	14911.2	8958.4	11881.2	15481
929	High	Q9CQV4	Protein FAM134C OS=Mus musculus GN=Fam134c PE=1 SV=1	0	Mouse	Mus musculus	278	2	Q9CQV4;Q9CQV4-2	26.741	15	5	13	5	466	51.6	4.97	47.23	5	0	1799.4	1715.4	2134.8	1557.3	1507	1827.6
930	High	P11835	Integrin beta-2 OS=Mus musculus GN=Itgb2 PE=1 SV=2	0	Mouse	Mus musculus	9846	5	D3YYP8;D3Z1S4;M0QWA7;P11835;Q542I8	32.735	9	7	10	7	771	85	7.12	35.16	7	0	2702.1	2678.4	1965.7	2339.1	2235.8	1999.4
931	High	Q69ZN0	MKIAA1258 protein (Fragment) OS=Mus musculus GN=Gda PE=2 SV=1	0	Mouse	Mus musculus	5525	6	D3YU09;Q3U0C4;Q548F2;Q69ZN0;Q6DFY1;Q8BRJ7	293.26	60	32	288	31	487	54.5	5.63	1160.02	32	1	79795.5	86748.3	25169.1	69098.4	68059.8	27445.2
932	High	P20917	Myelin-associated glycoprotein OS=Mus musculus GN=Mag PE=1 SV=2	0	Mouse	Mus musculus	831	2	P20917;Q3ZB60	117.307	32	14	99	2	626	69.2	5.1	381.91	14	12	14219.6	13205.1	29084.9	12314.6	16536.4	26771.3
933	High	Q3UY32	Putative uncharacterized protein OS=Mus musculus GN=Snapin PE=2 SV=1	0	Mouse	Mus musculus	2550	3	Q3UY32;Q9Z266;Q9Z266-2	24.35	26	3	9	3	136	15	8.84	28.63	3	0	1764.1	1645.6	1533.3	1527.9	1580.5	1560.6
934	High	Q8K3G5	Inactive serine/threonine-protein kinase VRK3 OS=Mus musculus GN=Vrk3 PE=1 SV=2	0.001	Mouse	Mus musculus	8821	5	D3Z2U5;E9PW85;E9PY18;E9Q754;Q8K3G5	9.594	8	2	2	2	453	50.8	8.57	7.4	2	0	176.8	139.2	184.4	153.1	140.2	168.9
935	High	P20108	Thioredoxin-dependent peroxide reductase, mitochondrial OS=Mus musculus GN=Prdx3 PE=1 SV=1	0	Mouse	Mus musculus	4248	2	P20108;Q8K4K8	80.453	44	10	201	10	257	28.1	7.58	690.98	10	0	34511.9	31204.7	35462	29893.9	28587.4	33950.3
936	High	Q3U214	Microtubule-associated serine/threonine-protein kinase 3 OS=Mus musculus GN=Mast3 PE=1 SV=3	0	Mouse	Mus musculus	1982	7	E9Q8S5;Q3TTG3;Q3U214;Q8BWE1;Q8C0P0;Q8C0P0-2;Q8K1C6	92.771	17	17	36	15	1321	144.1	8.44	125.95	17	1	8049	7348.2	3166.7	6972.3	6013.2	3056.8
937	High	P12658	Calbindin OS=Mus musculus GN=Calb1 PE=1 SV=2	0	Mouse	Mus musculus	1972	3	P12658;Q8C5H2;Q8CEF3	224.249	66	23	338	22	261	30	4.83	1034.98	23	0	50000.3	52354.1	135714	43314.9	46047.6	145429
938	High	Q3V165	Putative uncharacterized protein OS=Mus musculus GN=Bbs7 PE=2 SV=1	0	Mouse	Mus musculus	5842	9	B1ATV4;B1ATV5;B1ATV6;D3YXR1;E9Q0R0;Q3V165;Q8K2G4;Q8K2G4-2;Q8K2G4-3	51.472	14	10	13	10	715	80.3	5.73	47.71	10	0	4317.7	3557.8	2749.4	3740.6	2916.3	2641.4
939	High	O09135	USF1 protein OS=Mus musculus GN=USF1 PE=4 SV=1	0	Mouse	Mus musculus	2812	5	E9Q722;O09135;Q3UQH7;Q810L6;Q8R4E5	14.985	8	2	4	2	310	33.6	5.54	19.11	2	0	153.8	127.7	151.6	133.3	132.9	156.7
940	High	Q3TU20	Angiotensin I converting enzyme (Peptidyl-dipeptidase A) 1 OS=Mus musculus GN=Ace PE=2 SV=1	0	Mouse	Mus musculus	2825	8	F6QCP8;P09470-2;Q3TU20;Q3U3Q7;Q5XK22;Q61265;Q7TSV8;Q8K233	52.37	10	11	14	11	1312	150.8	6.55	43.38	11	0	2851.1	3619.6	3559.3	2470.3	2921	3920.1
941	High	Q8C341-2	Isoform 2 of SUN domain-containing ossification factor OS=Mus musculus GN=Suco	0.001	Mouse	Mus musculus	1877	2	Q8C341;Q8C341-2	9.864	2	3	3	3	1254	139.4	5.02	8.99	3	0	1099	1021.7	1071.8	952.3	956.2	984.8
942	High	Q3UVU3	Zinc transporter 10 OS=Mus musculus GN=Slc30a10 PE=1 SV=1	0	Mouse	Mus musculus	8860	2	Q3UVU3;Q3UVU3-2	13.913	9	3	5	3	470	50.9	7.02	19.04	3	0	1684.1	1688.4	1269.9	1459.3	1571.9	1359.5
943	High	E9QM16	Leucine-rich repeat-containing protein 49 OS=Mus musculus GN=Lrrc49 PE=4 SV=1	0	Mouse	Mus musculus	5735	9	D3YUD9;D3YWN5;D6RIL3;E9Q8C9;E9QM16;G5E8R5;Q91YK0;Q91YK0-2;Q91YK0-3	16.471	6	5	7	5	752	85.6	8.34	18.69	5	0	2144.6	2116.4	1845.2	1858.4	1681.5	1620.6
944	High	P53808	Phosphatidylcholine transfer protein OS=Mus musculus GN=Pctp PE=1 SV=2	0	Mouse	Mus musculus	9604	2	P53808;Q5SV41	12.91	14	3	4	3	214	24.8	7.03	13.33	3	0	1573.8	1434.8	1893.7	1363.8	1142	1720.4
945	High	Q9CWJ9	Bifunctional purine biosynthesis protein PURH OS=Mus musculus GN=Atic PE=1 SV=2	0	Mouse	Mus musculus	6015	2	B0LAC5;Q9CWJ9	216.238	64	31	119	31	592	64.2	6.76	477	31	0	27390.9	25313.7	23191.6	23735.5	24055	25807.7
946	High	Q9CWF6	Bardet-Biedl syndrome 2 protein homolog OS=Mus musculus GN=Bbs2 PE=1 SV=1	0	Mouse	Mus musculus	6776	1	Q9CWF6	37.495	15	9	13	9	721	79.9	5.86	32.05	9	0	2990.5	2583.2	2132.5	2591.6	2144.1	2069.4
947	High	Q922R5	Serine/threonine-protein phosphatase 4 regulatory subunit 3B OS=Mus musculus GN=Smek2 PE=2 SV=2	0	Mouse	Mus musculus	9507	5	Q3V166;Q5M6W0;Q5RJB9;Q922R5;Q922R5-2	17.671	5	4	5	1	820	93.9	4.86	16.69	4	0	309.1	255.4	311.9	267.9	276.1	331
948	High	D3Z3N9	Neuronal tyrosine-phosphorylated phosphoinositide-3-kinase adapter 2 OS=Mus musculus GN=Nyap2 PE=1 SV=1	0	Mouse	Mus musculus	10049	4	D3Z3N9;Q8BM65;Q8BM65-2;Q8BM65-3	29.871	12	5	8	1	682	73.8	8.65	32.76	5	0	463	478.8	356.9	401.3	410.5	331
949	High	Q3TVW6	LIM and cysteine-rich domains 1 OS=Mus musculus GN=Lmcd1 PE=2 SV=1	0	Mouse	Mus musculus	4706	2	Q3TVW6;Q8BVZ6	35.92	25	7	10	7	365	41	7.93	35.12	7	0	2268.7	2059.5	1788.3	1966.4	1915.9	1706.2
950	High	E9QLK3	BRCA1-associated ATM activator 1 OS=Mus musculus GN=Brat1 PE=4 SV=1	0.006	Mouse	Mus musculus	2464	3	E9QLK3;Q8C3R1;Q8C3R1-2	4.776	1	1	1	1	867	93.8	5.53	3.82	1	0	31	28.6	26.4	26.9	29.7	32.6
951	High	P45700	Mannosyl-oligosaccharide 1,2-alpha-mannosidase IA OS=Mus musculus GN=Man1a1 PE=1 SV=1	0.001	Mouse	Mus musculus	5048	1	P45700	9.131	5	3	3	2	655	73.2	6.81	8.73	3	1	998.3	980.1	718.4	865.3	832	764
952	High	Q9CXF7	Chromodomain-helicase-DNA-binding protein 1-like OS=Mus musculus GN=Chd1l PE=2 SV=1	0	Mouse	Mus musculus	832	4	Q8BIZ9;Q9CRZ3;Q9CXF7;Q9CXF7-2	12.761	5	4	4	4	900	101.4	6.64	11.33	4	0	450.9	415.5	417.7	390.8	460.9	393
953	High	E9QAQ7	AT-rich interactive domain-containing protein 1A OS=Mus musculus GN=Arid1a PE=1 SV=1	0	Mouse	Mus musculus	5850	7	A2BH40;A2BH40-2;A2BH40-3;A2BH40-4;E9QAQ7;Q8C846;Q8R024	118.718	12	22	28	19	2287	242.5	6.71	114.54	22	3	7168.5	6654.9	6393.6	6213.5	5289.7	5757.7
954	High	Q3TF14	Adenosylhomocysteinase OS=Mus musculus GN=Ahcy PE=2 SV=1	0	Mouse	Mus musculus	4494	5	A2ALT5;Q3TF14;Q3U4D1;Q5M9P0;Q8BPI7	221.637	49	23	154	1	432	47.7	6.54	471.4	23	26	28641.5	26361.2	25751.8	24826.3	25441.9	29081.1
955	High	Q8BQM8	Echinoderm microtubule-associated protein-like 5 OS=Mus musculus GN=Eml5 PE=2 SV=2	0	Mouse	Mus musculus	9914	2	B2RY88;Q8BQM8	52.437	7	15	22	7	1977	220	7.8	57.54	15	1	1175.3	1051.4	1069.2	1018.8	871.5	942
956	High	D3Z636	Inorganic pyrophosphatase 2, mitochondrial OS=Mus musculus GN=Ppa2 PE=1 SV=1	0	Mouse	Mus musculus	7458	3	D3Z096;D3Z636;G8JL76	177.33	64	22	67	1	329	38	7.14	248.46	22	0	33.3	28.7	30.9	28.9	30.6	29.3
957	High	O89023	Tripeptidyl-peptidase 1 OS=Mus musculus GN=Tpp1 PE=1 SV=2	0	Mouse	Mus musculus	9785	4	O89023;Q3TDY6;Q3U2Z6;Q8BNF3	21.791	7	3	10	3	562	61.3	6.57	33.11	3	0	6007.5	5831.3	5387.9	5209.1	4909.9	4539.7
958	High	Q8CHE5	MKIAA0327 splice variant 1 (Fragment) OS=Mus musculus GN=Pcdhga2 PE=2 SV=1	0	Mouse	Mus musculus	6939	9	Q8CHE5;Q8K4A1;Q8K4A4;Q8K4A6;Q8K4A8;Q8K4A9;Q91XY4;Q91XY5;Q91XY6	24.619	6	5	7	2	939	101.9	5.08	23.41	5	1	430.5	456.8	344	373.4	395.8	319.9
959	High	A0A067XG46	X-linked retinitis pigmentosa GTPase regulator OS=Mus musculus GN=Rpgr PE=4 SV=1	0.001	Mouse	Mus musculus	9096	12	A0A067XG46;A2ADP2;A2ADP5;Q3UTY5;Q3UWJ5;Q8CAJ5;Q8CDM3;Q9R0X5;Q9R0X5-2;Q9R0X5-3;Q9R0X5-4;Q9R0X5-5	9.51	4	4	4	4	1039	115.8	4.68	10.47	4	0	971.7	967.5	594.6	843	680.5	571.7
960	High	E9Q3Q6	CD166 antigen OS=Mus musculus GN=Alcam PE=4 SV=1	0	Mouse	Mus musculus	6054	6	E9Q3Q6;E9Q4G8;F6QH25;Q3TTY3;Q5MPX5;Q61490	206.219	33	23	112	23	570	63.6	7.27	433.04	23	0	40587.7	39518.9	20366.2	35210.2	34480.2	23957.8
961	High	Q3V100	Mannose-6-phosphate isomerase OS=Mus musculus GN=Mpi PE=2 SV=1	0	Mouse	Mus musculus	2791	3	F6Q3K8;Q3V100;Q921Z9	116.122	50	14	51	14	423	46.5	5.95	210.56	14	0	9929.8	10031.2	8340.4	8615	8810	8778.9
962	High	Q62417	Sorbin and SH3 domain-containing protein 1 OS=Mus musculus GN=Sorbs1 PE=1 SV=2	0	Mouse	Mus musculus	6711	1	Q62417	244.111	31	38	100	6	1290	143	8.25	369.2	38	32	23384	25232.4	24477.1	20289.2	21075.8	21787.7
963	High	D3YZP9	Coiled-coil domain-containing protein 6 OS=Mus musculus GN=Ccdc6 PE=1 SV=1	0	Mouse	Mus musculus	7036	3	D3YZP9;F6SXB0;F7B4D5	109.921	41	20	45	20	469	52.9	7.34	161.49	20	0	12381.3	13401.5	10635.4	10743.8	11370.9	10646.8
964	High	B7ZNH9	Phosphoinositide phospholipase C OS=Mus musculus GN=Plce1 PE=2 SV=1	0.006	Mouse	Mus musculus	4437	3	B7ZNH9;Q8K4S1;S4R1Q8	4.576	1	1	1	1	2296	256.3	6.1	2.41	1	0	130.5	125.3	211.6	113.2	108.3	160.5
965	High	Q8C165	Probable carboxypeptidase PM20D1 OS=Mus musculus GN=Pm20d1 PE=2 SV=1	0	Mouse	Mus musculus	1573	2	F7B8J4;Q8C165	27.047	13	4	7	4	503	55.6	6.43	22.41	4	0	1036.4	937	1692.3	899.5	888	1067
966	High	Q14AI6	RNA pseudouridylate synthase domain-containing protein 3 OS=Mus musculus GN=Rpusd3 PE=2 SV=1	0.002	Mouse	Mus musculus	2607	6	B7ZMQ0;D3YVC8;F6UDW0;F6WLR1;Q14AI6;Q14AI6-2	7.7	4	2	2	2	344	38.1	9.52	6.74	2	0	209.6	193.7	185	181.9	185.6	187.9
967	High	Q5S006	Leucine-rich repeat serine/threonine-protein kinase 2 OS=Mus musculus GN=Lrrk2 PE=1 SV=2	0	Mouse	Mus musculus	9623	2	Q5S006;Q9CQG8	39.029	4	11	12	11	2527	284.5	6.83	32.46	11	0	3361.9	2941.8	2823.6	2918.2	2512.5	2535.2
968	High	Q64676	2-hydroxyacylsphingosine 1-beta-galactosyltransferase OS=Mus musculus GN=Ugt8 PE=2 SV=2	0	Mouse	Mus musculus	1031	1	Q64676	22.655	13	7	8	7	541	61.2	9.42	25.2	7	0	1720.9	1471.5	2736	1493.9	1743	2449.6
969	High	Q5DU55	MFLJ00350 protein (Fragment) OS=Mus musculus GN=Pigo PE=2 SV=1	0.001	Mouse	Mus musculus	1903	7	A0PJE1;A2AG36;B9EIU5;F6YPG3;Q562G0;Q5DU55;Q9JJI6	8.253	2	2	4	2	1112	121.4	9.04	5.07	2	0	584.9	530.8	751.9	507.8	568.8	687.9
970	High	P41230	Lysine-specific demethylase 5C OS=Mus musculus GN=Kdm5c PE=2 SV=4	0.005	Mouse	Mus musculus	4994	3	P41230;P41230-2;P41230-3	4.977	1	1	1	1	1554	175.2	5.44	3.96	1	0	196.4	163.7	154.4	170.6	184.6	151.5
971	High	Q8R079	Bifunctional apoptosis regulator OS=Mus musculus GN=Bfar PE=1 SV=1	0	Mouse	Mus musculus	1744	3	D6RG73;Q8R079;Q8R079-2	26.666	18	6	6	6	450	52.9	6.89	22.55	6	0	594.4	585.6	703	516.2	509.6	518.2
972	High	Q8CDA1	Phosphatidylinositide phosphatase SAC2 OS=Mus musculus GN=Inpp5f PE=1 SV=1	0	Mouse	Mus musculus	7304	5	Q8CA68;Q8CDA1;Q8CDA1-2;Q8CDA1-3;Q8CDA1-4	136.868	25	28	48	28	1132	127.5	7.11	157.29	28	0	17292.8	14834.3	20446.6	15019.1	13587.9	17597.7
973	High	Q8BGS2	BolA-like protein 2 OS=Mus musculus GN=Bola2 PE=1 SV=1	0	Mouse	Mus musculus	1639	2	Q8BGS2;Q8BGS2-2	38.61	73	6	19	6	86	10.2	6.16	72.44	6	0	6354.5	6716.8	6138.9	5519.4	5596.6	6122.4
974	High	Q9ERK7	Neuronal acetylcholine receptor subunit beta-2 OS=Mus musculus GN=Chrnb2 PE=2 SV=2	0.001	Mouse	Mus musculus	3442	5	Q8VI08;Q9ERK7;Q9R0C3;Q9R1J5;Q9R291	9.42	5	3	4	3	501	57.1	6.73	11.27	3	0	707.1	620.4	570.6	614.2	676.7	540.8
975	High	O54965	E3 ubiquitin-protein ligase RNF13 OS=Mus musculus GN=Rnf13 PE=1 SV=2	0	Mouse	Mus musculus	8286	5	O54965;Q3TJV7;Q3UTG4;Q8C4F9;Q8CB78	16.504	12	5	6	5	381	42.7	5.06	17.36	5	0	870.2	856.4	1065.2	756	830.3	967.3
976	High	Q8K409	DNA polymerase beta OS=Mus musculus GN=Polb PE=1 SV=3	0	Mouse	Mus musculus	3608	1	Q8K409	23.528	22	6	7	6	335	38.3	8.85	23.78	6	0	1225.7	1174.7	1615.3	1064.9	1090.4	1332
977	High	F7BNZ5	Breast carcinoma-amplified sequence 1 homolog (Fragment) OS=Mus musculus GN=Bcas1 PE=4 SV=1	0	Mouse	Mus musculus	9091	3	F7BNZ5;Q80ZP3;Q8C0B4	179.276	51	23	95	1	379	40.5	9.03	344.35	23	0	487.2	528.5	1232	423.4	548	1105.4
978	High	Q9DB34	Charged multivesicular body protein 2a OS=Mus musculus GN=Chmp2a PE=1 SV=1	0	Mouse	Mus musculus	4951	5	B7ZN47;Q8K450;Q8K450-2;Q8K450-3;Q9DB34	48.76	37	12	34	12	222	25.1	5.97	92.25	12	0	8917.6	8609.7	7779.7	7749.2	7378.7	7662.3
979	High	P52430	Serum paraoxonase/arylesterase 1 OS=Mus musculus GN=Pon1 PE=1 SV=2	0	Mouse	Mus musculus	2819	3	H3BK03;H3BLB8;P52430	25.526	14	5	10	5	355	39.5	5.22	28.07	5	0	1130.2	994.8	1420.1	982.2	869.8	1187.8
980	High	Q5RJH6-2	Isoform 2 of Protein SMG7 OS=Mus musculus GN=Smg7	0	Mouse	Mus musculus	3838	4	Q3UKQ9;Q5RJH6;Q5RJH6-2;Z4YJK8	30.505	8	9	10	1	1147	127.9	7.99	28.05	9	0	53.1	61	61.3	46.1	50.8	57.3
981	High	A2APM2	CD44 antigen OS=Mus musculus GN=Cd44 PE=1 SV=1	0.002	Mouse	Mus musculus	4930	24	A2APM1;A2APM2;A2APM3;A2APM4;A2APM5;E9QKM8;P15379;P15379-10;P15379-11;P15379-12;P15379-13;P15379-2;P15379-3;P15379-4;P15379-5;P15379-6;P15379-7;P15379-8;P15379-9;Q3TLT9;Q3U468;Q3U8S1;Q3UNN2;Q80X37	7.67	3	2	2	2	780	85.8	5.02	6.3	2	0	253.7	316.7	504	220.5	269.1	533.2
982	High	Q8K330-2	Isoform 2 of Protein phosphatase Slingshot homolog 3 OS=Mus musculus GN=Ssh3	0.001	Mouse	Mus musculus	1679	7	Q2TBA3;Q2TBA3-2;Q2TBA3-3;Q8K330;Q8K330-2;Q99L00;Q99L00-2	9.961	3	2	3	2	653	72.7	5.63	9.55	2	0	621.2	693.3	867.9	540	664.1	786.7
983	High	Q9DD02	Protein Hikeshi OS=Mus musculus GN=L7rn6 PE=2 SV=1	0	Mouse	Mus musculus	3574	3	D3YU13;Q9DD02;Q9DD02-2	14.153	16	3	6	3	197	21.6	5.45	19.48	3	0	1907	1664.5	1760.2	1657.6	1677.4	1902.2
984	High	G5E8S8	MAGUK p55 subfamily member 7 OS=Mus musculus GN=Mpp7 PE=4 SV=1	0.002	Mouse	Mus musculus	5543	7	G5E8S8;Q810P7;Q8BVD5;Q8BVD5-2;Q8BVD5-3;Q8BVD5-4;Q8BVD5-5	7.551	6	3	4	2	576	65.5	7.3	8.15	3	0	403.8	321.6	518.1	351	322.2	517.3
985	High	Q6ZPJ0	Testis-expressed sequence 2 protein OS=Mus musculus GN=Tex2 PE=1 SV=2	0	Mouse	Mus musculus	6911	3	B1ATR2;Q6PFV2;Q6ZPJ0	129.993	22	27	41	27	1128	125.1	5.8	145.35	27	0	16524	16858.6	15708.3	14364.7	14192.7	14222.3
986	High	Q9CQE2	Transmembrane protein 223 OS=Mus musculus GN=Tmem223 PE=2 SV=1	0	Mouse	Mus musculus	9431	1	Q9CQE2	14.136	16	4	8	4	199	21.8	10.67	18.05	4	0	2566.7	2329.8	3102	2231.5	2087.3	2642.2
987	High	Q91WI7-2	Isoform 2 of Integrin-alpha FG-GAP repeat-containing protein 2 OS=Mus musculus GN=Itfg2	0	Mouse	Mus musculus	3949	3	Q3TWL5;Q91WI7;Q91WI7-2	12.553	10	3	4	3	448	49.5	5.77	11.1	3	0	477.5	421.7	430.7	415.2	408.1	451.1
988	High	Q7TSH8	Uncharacterized protein KIAA0195 OS=Mus musculus GN=Kiaa0195 PE=2 SV=1	0	Mouse	Mus musculus	7728	10	B1AT96;B1AT97;B1AT98;D3Z4M5;Q3U2K2;Q7TSH8;Q8C725;Q8CAK5;Q91WQ6;Q9JIX9	22.951	4	6	8	5	1360	151.7	6.46	24.13	6	0	2622.5	2591.7	2274	2280.2	2299.8	2100.8
989	High	Q9DBS2	Tumor protein p63-regulated gene 1-like protein OS=Mus musculus GN=Tprg1l PE=1 SV=1	0	Mouse	Mus musculus	9574	2	B1AX95;Q9DBS2	82.944	62	10	55	10	266	29.8	7.37	246.05	10	0	7815.1	8615	6785.1	6795.3	7514.1	6915.3
990	High	Q3UE03	Putative uncharacterized protein OS=Mus musculus GN=Cep104 PE=2 SV=1	0.001	Mouse	Mus musculus	2480	4	Q3UE03;Q80V31;Q8BV34;V9GXW2	8.486	3	2	2	2	926	103.8	8.21	6.98	2	0	330.3	258.3	279.5	287.2	271.7	282.8
991	High	Q8BUL5	Kelch-like protein 7 OS=Mus musculus GN=Klhl7 PE=2 SV=1	0.004	Mouse	Mus musculus	7870	3	G3UW75;Q8BUL5;Q8K2Z1	5.302	2	1	1	1	586	65.9	6.61	3.51	1	0	291.8	302.7	311.2	253.8	254.6	260.6
992	High	P70699	Lysosomal alpha-glucosidase OS=Mus musculus GN=Gaa PE=1 SV=2	0	Mouse	Mus musculus	1170	5	A2AFL3;A2AFL5;F6R5R5;F6VEG4;P70699	89.647	19	15	49	15	953	106.2	5.83	187.3	15	0	7932.6	8198.2	6859.3	6898.9	8086.9	8212.3
993	High	Q8BQX5	Transmembrane and coiled-coil domain-containing protein 6 OS=Mus musculus GN=Tmco6 PE=2 SV=2	0.005	Mouse	Mus musculus	2371	1	Q8BQX5	5.024	2	1	1	1	494	54.9	6.11	3.3	1	0	118.2	119.1	86.8	102.8	104.2	97.7
994	High	Q8R5A0	N-lysine methyltransferase SMYD2 OS=Mus musculus GN=Smyd2 PE=1 SV=1	0.004	Mouse	Mus musculus	1776	2	Q8R5A0;Q9D177	5.353	6	1	1	1	433	49.5	6.95	4.75	1	0	108.3	89.1	106.8	94.2	92.9	98.5
995	High	Q3V1R8	Putative uncharacterized protein (Fragment) OS=Mus musculus GN=Ids PE=2 SV=1	0	Mouse	Mus musculus	5555	3	Q08890;Q3V1R8;Q684Q4	11.323	5	3	3	3	572	64.1	5.96	8.81	3	0	1087.9	1384.6	763.7	946.5	1049.3	733.2
996	High	Q4U105	NF-kB2 splice variant 4 OS=Mus musculus GN=Nfkb2 PE=2 SV=1	0.005	Mouse	Mus musculus	1264	6	Q3U5V4;Q3ULT8;Q3UV15;Q4U105;Q4U108;Q9WTK5	4.962	2	2	2	1	900	96.8	6.37	5.11	2	0	17.1	12.5	14.3	14.9	20.2	23.2
997	High	Q3UHJ6	Putative uncharacterized protein OS=Mus musculus GN=Iqsec3 PE=2 SV=1	0	Mouse	Mus musculus	9153	1	Q3UHJ6	112.832	26	18	55	1	766	83.9	5.63	189.85	18	0	65.1	53.8	56.7	56.6	63.9	57
998	High	O55106	Striatin OS=Mus musculus GN=Strn PE=1 SV=2	0	Mouse	Mus musculus	8801	6	F6Z700;F8WH41;O55106;Q3TT86;Q3UWX9;Q8BKL4	222.44	56	33	117	30	780	85.9	5.27	438.69	33	3	22141.8	20062.8	15157.1	19266.6	18074.6	15204
999	High	F7A856	Calcium/calmodulin-dependent protein kinase type II subunit delta (Fragment) OS=Mus musculus GN=Camk2d PE=1 SV=1	0	Mouse	Mus musculus	2455	2	F7A856;O70459	80.867	67	11	89	1	206	22.9	6.64	293.53	11	1	292.8	316.5	273.2	254.8	267.6	280.3
1000	High	Q8CF93-2	Isoform 2 of Polypeptide N-acetylgalactosaminyltransferase 13 OS=Mus musculus GN=Galnt13	0	Mouse	Mus musculus	1490	2	A2RRI8;Q8CF93-2	13.487	6	4	7	4	592	67.8	6.43	17.63	4	0	2295.6	2082	2563.3	1998	1937	2565.5
1001	High	Q5SUQ9-2	Isoform 2 of CST complex subunit CTC1 OS=Mus musculus GN=Ctc1	0	Mouse	Mus musculus	715	4	E0CXE7;Q5SUQ9;Q5SUQ9-2;Q5SUQ9-3	26.113	7	8	9	8	1211	133.8	8.12	33.28	8	0	1999.1	1951.3	2284.8	1740.1	1790.7	2310.3
1002	High	Q9ESJ0	Exportin-4 OS=Mus musculus GN=Xpo4 PE=2 SV=2	0	Mouse	Mus musculus	4230	2	Q8C976;Q9ESJ0	13.257	2	4	4	4	1151	129.9	5.12	12.05	4	0	1185.7	1134.8	1369	1032.3	987.3	1080.8
1003	High	Q80YN3	Breast carcinoma-amplified sequence 1 homolog OS=Mus musculus GN=Bcas1 PE=2 SV=3	0	Mouse	Mus musculus	658	6	A2AVX1;E9Q8Q5;Q14CE2;Q14DK3;Q80YN3;Q80ZP3	197.726	37	26	100	4	633	67.3	6.21	363.29	26	25	23663.8	22122.7	45841.5	20603	25627.4	42676.5
1004	High	Q9Z0H1	WD repeat-containing protein 46 OS=Mus musculus GN=Wdr46 PE=2 SV=1	0	Mouse	Mus musculus	5307	5	A0A068BFS0;A0A068BIU7;Q3UM80;Q8R0T3;Q9Z0H1	16.331	10	4	4	4	622	69	9.77	15.76	4	0	445.3	644.7	478.4	387.7	404.2	487.9
1005	High	Q571M3	MKIAA4018 protein (Fragment) OS=Mus musculus GN=Lrrc1 PE=2 SV=1	0	Mouse	Mus musculus	2563	7	G3X9W3;Q571M3;Q80VQ1;Q80VQ1-2;Q80VQ1-3;Q8QZU1;V9GX13	43.457	17	7	17	6	606	68.1	6.57	59.26	7	0	657.2	547.9	734.4	572.3	573.2	692.8
1006	High	A2ALS5-2	Isoform 2 of Rap1 GTPase-activating protein 1 OS=Mus musculus GN=Rap1gap	0	Mouse	Mus musculus	7802	7	A2ALS2;A2ALS3;A2ALS4;A2ALS5;A2ALS5-2;A2ALS5-3;A2ALS5-4	179.959	43	25	83	8	727	80.5	6.15	287.99	25	18	22010.7	19685.1	16329.2	19169.1	18252.9	17188.1
1007	High	Q68ED7	CREB-regulated transcription coactivator 1 OS=Mus musculus GN=Crtc1 PE=2 SV=1	0	Mouse	Mus musculus	6019	1	Q68ED7	76.965	35	13	24	13	630	66.9	6.05	104.61	13	0	5634.1	6098.3	4404.1	4906.9	4585.1	4147.6
1008	High	Q9D8X2	Coiled-coil domain-containing protein 124 OS=Mus musculus GN=Ccdc124 PE=2 SV=1	0	Mouse	Mus musculus	7664	1	Q9D8X2	49.017	47	12	21	12	217	25.3	9.64	77.66	12	0	6723.4	6797.1	5545.2	5855.8	5297.3	4813.2
1009	High	Q3UDY2	Sphingosine-1-phosphate phosphatase 1, isoform CRA_a OS=Mus musculus GN=Sgpp1 PE=2 SV=1	0	Mouse	Mus musculus	984	2	Q3U4P6;Q3UDY2	16.914	7	4	6	4	430	47.7	8	20.94	4	0	2293.4	2170.5	2933.2	1997.5	2054.8	2755.1
1010	High	Q8R127	Saccharopine dehydrogenase-like oxidoreductase OS=Mus musculus GN=Sccpdh PE=2 SV=1	0	Mouse	Mus musculus	7031	4	F6S0R8;J3QNN5;Q3ULN6;Q8R127	88.362	42	12	53	12	429	47.1	8.6	173.35	12	0	15204.8	12479.7	18250.9	13243.4	12901.1	18885.5
1011	High	Q80X41	Serine/threonine-protein kinase VRK1 OS=Mus musculus GN=Vrk1 PE=1 SV=2	0	Mouse	Mus musculus	8248	6	Q3TL56;Q80X41;Q80X41-2;Q80X41-3;Q80X41-5;Q8CA60	34.566	27	10	13	10	440	49.7	8.94	41.55	10	0	4245.9	3516.2	5817.5	3698.3	3386.3	5748.5
1012	High	Q6P3A8	2-oxoisovalerate dehydrogenase subunit beta, mitochondrial OS=Mus musculus GN=Bckdhb PE=1 SV=2	0	Mouse	Mus musculus	5772	2	Q6P3A8;Q6P3A8-2	33.97	21	5	12	5	390	42.9	6.7	47.38	5	0	2733.1	2494.4	2619.6	2381.3	2301.9	2504.8
1013	High	E9PWX1	Dipeptidyl aminopeptidase-like protein 6 OS=Mus musculus GN=Dpp6 PE=4 SV=1	0	Mouse	Mus musculus	3134	5	E9PWX1;Q3TY19;Q5U4C2;Q8C8I1;Q9Z218	397.073	48	45	257	2	859	97.2	6.48	945.78	45	48	68662.5	75291.2	64944.5	59827.5	65690.5	62588.9
1014	High	D3Z6G3	Microtubule-associated protein RP/EB family member 3 OS=Mus musculus GN=Mapre3 PE=4 SV=1	0	Mouse	Mus musculus	7167	1	D3Z6G3	100.703	41	19	99	1	266	30.3	5.3	308.09	19	0	802.4	773.2	643.6	699.2	585.6	556.3
1015	High	Q3UVN5	Putative uncharacterized protein OS=Mus musculus GN=Nsfl1c PE=2 SV=1	0	Mouse	Mus musculus	6828	4	Q3KQQ1;Q3UVN5;Q9CZ44;Q9CZ44-2	207.233	61	21	104	2	372	40.9	5.2	421.58	21	19	23066.8	25579.6	19162.6	20101.1	19795.8	18693.5
1016	High	B7ZMX9	Pnoc protein OS=Mus musculus GN=Pnoc PE=2 SV=1	0.003	Mouse	Mus musculus	7878	3	B7ZMX9;Q64387;Q99NQ2	6.112	12	1	1	1	212	23.6	9.13	4.41	1	0	96.4	105.7	70.1	84	95.3	90.5
1017	High	Q3UJV0	Putative uncharacterized protein OS=Mus musculus GN=Trip4 PE=2 SV=1	0	Mouse	Mus musculus	8808	4	Q3UBZ2;Q3UJV0;Q9QXN3;Q9QXN3-2	30.375	15	8	10	7	581	66.2	7.56	28.86	8	0	1475.9	1500.7	1221.9	1286.3	1255.5	1182.7
1018	High	B8ZXI1	Queuine tRNA-ribosyltransferase subunit QTRTD1 OS=Mus musculus GN=Qtrtd1 PE=1 SV=2	0.001	Mouse	Mus musculus	6426	1	B8ZXI1	8.635	2	1	2	1	415	46.3	6.16	7.15	1	0	301.8	263	232	263.1	266.5	252.1
1019	High	Q8R3R9	Prefoldin 1 OS=Mus musculus GN=Pfdn1 PE=2 SV=1	0	Mouse	Mus musculus	5397	4	Q8CEH4;Q8R3R9;Q9CQF7;Q9CWM4	44.74	50	9	24	8	122	14.3	6.81	69	9	0	8324.8	8664.8	7486.9	7256.2	7604.6	7648.8
1020	High	B0V2N1-3	Isoform 3 of Receptor-type tyrosine-protein phosphatase S OS=Mus musculus GN=Ptprs	0	Mouse	Mus musculus	8064	7	B0V2N1-3;B0V2N1-4;B0V2N1-5;Q3TP78;Q3TQ52;Q63847;Q64494	385.498	44	46	192	1	1501	168.2	6.81	759.14	46	0	954.7	1006.2	536.7	832.2	892.3	494.8
1021	High	E9Q247	SID1 transmembrane family member 1 OS=Mus musculus GN=Sidt1 PE=4 SV=1	0	Mouse	Mus musculus	6095	7	E9Q247;F6YLH2;Q6AXF6;Q6AXF6-2;Q6Q3F6;Q6Q3F7;Q8BZK2	34.823	9	9	13	8	832	94.4	6.71	37.43	9	0	3307.3	3999.1	2058.5	2883.2	2969.9	1982.6
1022	High	Q3UGR5	Haloacid dehalogenase-like hydrolase domain-containing protein 2 OS=Mus musculus GN=Hdhd2 PE=1 SV=2	0	Mouse	Mus musculus	7135	4	D3YUN7;D3YZI3;Q3UGR5;Q3UGR5-2	119.559	70	14	76	14	259	28.7	6.05	342.01	14	0	11649.6	11563.3	12797.8	10156.1	10673.5	14716.5
1023	High	Q56A13	Commd7 protein OS=Mus musculus GN=Commd7 PE=2 SV=1	0	Mouse	Mus musculus	312	5	A2AU52;Q56A13;Q8BQS7;Q8BTK9;Q8CF03	28.863	21	4	9	4	200	22.6	5.94	31.79	4	0	2790	2786.8	2584.6	2432.4	2420.7	2536.2
1024	High	O55102	Biogenesis of lysosome-related organelles complex 1 subunit 1 OS=Mus musculus GN=Bloc1s1 PE=1 SV=2	0	Mouse	Mus musculus	8239	5	D3YVM8;D3YVQ7;D3Z4L7;O55102;Q9JLJ4	25.467	41	6	13	5	125	14.3	8.15	38.22	6	1	4506.2	4284.8	4626.9	3928.6	3748.9	4491.4
1025	High	Q8BHK1	Magnesium transporter NIPA1 OS=Mus musculus GN=Nipa1 PE=1 SV=1	0.001	Mouse	Mus musculus	2860	2	Q3TLT5;Q8BHK1	10.278	7	2	3	2	323	34.1	8.37	12.66	2	0	522.7	513.2	560.8	455.7	489.2	487.4
1026	High	P26443	Glutamate dehydrogenase 1, mitochondrial OS=Mus musculus GN=Glud1 PE=1 SV=1	0	Mouse	Mus musculus	768	4	F7CFA5;P26443;Q3TSQ7;Q9D9C6	421.519	68	43	716	43	558	61.3	8	2562.94	43	0	184061	180452	229158	160489	169030	209067
1027	High	Q3UUI3	Acyl-coenzyme A thioesterase THEM4 OS=Mus musculus GN=Them4 PE=1 SV=1	0	Mouse	Mus musculus	6863	4	B9EKK1;Q3USX4;Q3UUI3;Q3UUI3-2	78.683	43	12	100	12	230	26	9.64	369.65	12	0	17548.7	20063.7	23107.7	15305.7	16787.6	19332.1
1028	High	A6H611	Mitochondrial intermediate peptidase OS=Mus musculus GN=Mipep PE=2 SV=1	0	Mouse	Mus musculus	4567	2	A6H611;Q8BLL4	89.416	22	17	26	17	711	80.8	7.15	86.33	17	0	5471.3	5689.3	5142.8	4773.2	4950.6	4843.8
1029	High	Q8QZS3	Folliculin OS=Mus musculus GN=Flcn PE=1 SV=1	0.001	Mouse	Mus musculus	874	1	Q8QZS3	10.168	6	3	3	3	579	64.3	6.38	9.28	3	0	1013.3	917.1	802.6	884.1	932.2	886.1
1030	High	Q8VCT3	Aminopeptidase B OS=Mus musculus GN=Rnpep PE=2 SV=2	0	Mouse	Mus musculus	8858	3	E9PYF1;Q8BMH2;Q8VCT3	160.538	44	26	99	26	650	72.4	5.35	320.45	26	0	27823.3	23782.3	20302.3	24280	23074.1	22280.1
1031	High	Q9Z2W8	Glutamate receptor 4 OS=Mus musculus GN=Gria4 PE=1 SV=2	0	Mouse	Mus musculus	6327	6	C9K0Y9;E9PX01;Q8BXG8;Q8C069;Q8C0E4;Q9Z2W8	177.193	32	26	111	1	902	100.8	8.07	361.61	26	0	391.9	416.4	1921	342	330.9	1353.5
1032	High	Q3THS8	Putative uncharacterized protein OS=Mus musculus GN=Rcl1 PE=2 SV=1	0.004	Mouse	Mus musculus	7129	2	Q3THS8;Q9JJT0	5.35	3	1	1	1	373	40.8	9.26	4.17	1	0	710.5	531.7	676.9	620.1	553.4	850.1
1033	High	Q8K209	G-protein coupled receptor 56 OS=Mus musculus GN=Gpr56 PE=1 SV=1	0	Mouse	Mus musculus	4503	1	Q8K209	23.804	8	5	6	5	687	77.2	8.59	17.48	5	0	2228.6	2056.7	1899.7	1945.1	1998.6	2227.9
1034	High	Q80ZM5	H1 histone family, member X OS=Mus musculus GN=H1fx PE=1 SV=1	0	Mouse	Mus musculus	7276	1	Q80ZM5	81.003	52	13	34	13	188	20.1	11.22	103.82	13	0	10280.5	7037.2	12100.6	8975	7022.7	12890.4
1035	High	Q3UPI8	Transporter OS=Mus musculus GN=Slc6a6 PE=2 SV=1	0	Mouse	Mus musculus	7446	6	E9PXG1;G5E8Z4;P31651;Q3UPI8;Q8BRX2;Q8VCS9	23.681	10	6	31	4	621	69.8	7.23	81.38	6	0	1799.6	1607.9	1517	1571.3	1445.2	1348.8
1036	High	Q3TI84	CDC16 cell division cycle 16 homolog (S. cerevisiae), isoform CRA_e OS=Mus musculus GN=Cdc16 PE=2 SV=1	0	Mouse	Mus musculus	6359	3	Q3TI84;Q3TZ92;Q99JU8	55.999	23	12	23	12	620	71.4	5.76	68.09	12	0	5370.5	5284.6	5121.8	4689.4	4551.3	4693.1
1037	High	Q9DCU2	Plasmolipin OS=Mus musculus GN=Pllp PE=2 SV=1	0	Mouse	Mus musculus	3261	1	Q9DCU2	17.084	21	2	9	2	182	19.8	9.41	26.53	2	0	846.7	847.6	1229.2	739.3	937.8	1040.9
1038	High	Q3V023	Putative uncharacterized protein OS=Mus musculus GN=Naaa PE=2 SV=1	0	Mouse	Mus musculus	4846	4	G3XA18;H3BL13;Q3V023;Q9D7V9	27.983	22	7	13	7	362	40	6.44	40.01	7	0	2525.5	2700.2	1984.1	2205.2	2358.6	2058.8
1039	High	H3BJQ8	Glypican-5 OS=Mus musculus GN=Gpc5 PE=3 SV=1	0	Mouse	Mus musculus	7947	5	H3BJQ8;H3BLN8;O70206;Q8BNB0;Q8CAL5	32.585	12	7	13	7	645	71.3	7.33	40.89	7	0	2401.2	2700.9	1853.1	2096.7	2325.1	1749.1
1040	High	P26883	Peptidyl-prolyl cis-trans isomerase FKBP1A OS=Mus musculus GN=Fkbp1a PE=1 SV=2	0	Mouse	Mus musculus	3041	5	F6X9I3;P26883;Q3UBA0;Q3UKJ3;Q3ULN5	31.604	39	3	72	3	108	11.9	8.16	246.32	3	0	10607.8	10450	6946.8	9262.9	10349.8	7950.2
1041	High	Q9CQI6	Coactosin-like protein OS=Mus musculus GN=Cotl1 PE=1 SV=3	0	Mouse	Mus musculus	6695	1	Q9CQI6	69.083	61	13	138	13	142	15.9	5.4	368.47	13	0	33627.3	32105.4	32901	29376.5	32602.4	39859.2
1042	High	Q3V0J1-2	Isoform 2 of Transmembrane protein 237 OS=Mus musculus GN=Tmem237	0	Mouse	Mus musculus	4293	3	Q3V0J1;Q3V0J1-2;Q3V0J1-3	13.386	8	2	3	2	413	45.6	5.87	12.04	2	0	669.4	629.2	530.6	584.8	595.3	530.5
1043	High	B2RY04	Dedicator of cytokinesis protein 5 OS=Mus musculus GN=Dock5 PE=1 SV=2	0	Mouse	Mus musculus	6339	3	B2RY04;Q8BK93;Q91YL4	60.455	10	17	23	15	1868	214.3	7.55	64.7	17	0	2447.3	2190.4	3420.5	2138.2	2307	3069.5
1044	High	O88958	Glucosamine-6-phosphate isomerase 1 OS=Mus musculus GN=Gnpda1 PE=2 SV=3	0	Mouse	Mus musculus	2723	5	D3Z0R5;O88958;Q3TKA0;Q6A0D9;Q8BK00	65.56	55	12	38	9	289	32.5	6.6	115.6	12	0	5007.8	5175.6	3902.2	4375.9	4487.4	4215
1045	High	Q8VDL4	ADP-dependent glucokinase OS=Mus musculus GN=Adpgk PE=1 SV=2	0	Mouse	Mus musculus	730	5	Q3TJ10;Q3UDS7;Q8VDL4;Q8VDL4-2;Q8VDL4-3	39.093	20	7	10	7	496	53.9	5.62	33.68	7	0	1691.8	1736.7	1867.1	1478.3	1428.3	1855.2
1046	High	C9K0Y4	AMPA-selective glutamate receptor 1 flop type OS=Mus musculus GN=Gria1 PE=2 SV=1	0	Mouse	Mus musculus	8867	8	C9K0Y4;C9K0Y8;G5CJW6;G5CJW7;G5CJW8;Q6P9M2;Q7TNB5;Q9CUV0	242.627	34	31	193	1	907	101.6	7.71	675.58	31	21	26902.3	34515.5	23541.5	23508.7	31737.7	20614.4
1047	High	Q8VCT4	Carboxylesterase 1D OS=Mus musculus GN=Ces1d PE=1 SV=1	0	Mouse	Mus musculus	6859	3	E9PYP1;Q5FWH4;Q8VCT4	16.293	6	3	9	1	565	61.7	6.61	27.95	3	0	110	71.1	73.8	96.1	86.7	76.9
1048	High	P97772-2	Isoform 2 of Metabotropic glutamate receptor 1 OS=Mus musculus GN=Grm1	0	Mouse	Mus musculus	1637	2	P97772-2;P97772-3	120.622	28	24	59	2	906	101.6	8.19	174.99	24	0	443.1	471.5	694.7	387.3	426.6	746.7
1049	High	Q8C080	Sorting nexin-16 OS=Mus musculus GN=Snx16 PE=1 SV=2	0	Mouse	Mus musculus	9241	3	Q3TLM7;Q8BLP0;Q8C080	72.156	40	17	23	17	344	38.8	5.21	70.69	17	0	8175.6	8777.3	7103.5	7146.1	6764.1	6488
1050	High	P49025-5	Isoform 5 of Citron Rho-interacting kinase OS=Mus musculus GN=Cit	0	Mouse	Mus musculus	2887	7	D3YU89;D3Z1U0;H3BJ74;P49025-5;Q8C115;Q8C115-2;Q8C115-3	397.294	37	83	170	1	2085	238.7	6.54	519.07	83	82	51330.8	51425.6	42675.6	44870.2	44253.3	43252.9
1051	High	Q925E7	Serine/threonine-protein phosphatase 2A 55 kDa regulatory subunit B delta isoform OS=Mus musculus GN=Ppp2r2d PE=2 SV=1	0	Mouse	Mus musculus	6592	4	F6RV17;G3UXS9;G3UZP6;Q925E7	99.404	29	14	79	3	453	51.9	6.49	303.6	14	2	2964.1	2920	2246.3	2591.2	2585.1	2240.4
1052	High	Q9DBJ6	Josephin-1 OS=Mus musculus GN=Josd1 PE=1 SV=1	0.003	Mouse	Mus musculus	7717	1	Q9DBJ6	6.198	9	1	1	1	202	23.1	8.53	5.06	1	0	101.5	100.3	64.1	88.7	87.4	66.7
1053	High	E9QJS1	Tyrosine-protein kinase OS=Mus musculus GN=Tyk2 PE=1 SV=1	0.001	Mouse	Mus musculus	6012	17	E9PZ24;E9Q8Z7;E9QJS1;G3UVV8;Q2M4G5;Q3TDN4;Q3TFV9;Q3TIS9;Q3TQL5;Q3TXE3;Q3U447;Q52KQ2;Q8BUF3;Q8BWT7;Q8BXL3;Q9D9F8;Q9R117	10.263	2	4	6	1	1207	135.8	7.27	14.49	4	0	209.2	166.4	186.8	182.9	175	182.9
1054	High	Q14AE3	Fucosyltransferase 9 OS=Mus musculus GN=Fut9 PE=2 SV=1	0.003	Mouse	Mus musculus	1604	1	Q14AE3	6.411	7	1	2	1	359	42	7.71	3.38	1	0	70.6	68.5	84.5	61.7	62.2	68.2
1055	High	Q9D1E6	Tubulin-folding cofactor B OS=Mus musculus GN=Tbcb PE=1 SV=2	0	Mouse	Mus musculus	3416	1	Q9D1E6	76.56	49	12	40	12	244	27.4	5.24	130.72	12	0	10456.4	11221.2	10104.5	9144.4	9596.8	10424.9
1056	High	F7BWT7	Tetraspanin-15 OS=Mus musculus GN=Tspan15 PE=2 SV=2	0.005	Mouse	Mus musculus	740	2	F7BWT7;F7BWT7-2	5.162	3	1	3	1	294	33	5.97	7.99	1	0	598.6	565	850.4	523.5	604.9	820.2
1057	High	Q541E2	Glutathione synthetase (Fragment) OS=Mus musculus GN=Gss PE=2 SV=1	0	Mouse	Mus musculus	2409	8	A2AQN7;A2AQN9;H3BKH4;Q3TF63;Q3TWM2;Q3UEE2;Q541E2;Q8R436	134.92	54	22	67	22	474	52.2	5.8	225.69	22	0	14460.6	14577.5	17204.4	12648.2	14408.8	17221.7
1058	High	Q3UTQ7	PR domain zinc finger protein 10 OS=Mus musculus GN=Prdm10 PE=1 SV=2	0.005	Mouse	Mus musculus	4300	2	D3YYD1;Q3UTQ7	4.904	1	1	1	1	1184	133.7	6.77	4.35	1	0	119.1	104	130.4	104.2	110	127.4
1059	High	A2AB59	Rho GTPase-activating protein 27 OS=Mus musculus GN=Arhgap27 PE=1 SV=1	0.001	Mouse	Mus musculus	5419	6	A2AB59;A2AB59-2;A2AKN5;B2RR95;Q3UNZ6;Q8BT62	9.603	3	3	3	3	869	97	5.94	8.28	3	0	804.3	673.2	996.3	703.6	628.7	858
1060	High	E9QP00	Transformer-2 protein homolog alpha OS=Mus musculus GN=Tra2a PE=1 SV=1	0	Mouse	Mus musculus	1810	4	E9QP00;Q3TAP5;Q3TNU2;Q6PFR5	30.567	19	7	19	7	282	32.6	11.27	70	7	0	6988.6	6113.4	6719.6	6113.7	5789.6	6318.5
1061	High	Q9CR39	WD repeat domain phosphoinositide-interacting protein 3 OS=Mus musculus GN=Wdr45b PE=2 SV=2	0	Mouse	Mus musculus	6953	3	F6RIG8;F7AZP7;Q9CR39	46.596	27	9	15	8	344	38	7.56	57.02	9	1	5046.9	5474.9	4752.7	4415.5	4556.6	4377.8
1062	High	Q8R310	Transmembrane and coiled-coil domains protein 3 OS=Mus musculus GN=Tmcc3 PE=1 SV=2	0	Mouse	Mus musculus	5374	7	D3Z1L1;F6R793;F6S041;Q8C440;Q8C538;Q8R310;Q8R310-2	42.634	19	7	10	7	477	53.7	8.6	45.97	7	0	2427.8	2441.3	3255.7	2124.3	2260.3	2979.6
1063	High	Q8C5P7	Testis development-related protein OS=Mus musculus GN=Tdrp PE=2 SV=1	0	Mouse	Mus musculus	1065	4	B7ZNJ7;D3YVM3;Q8C5P7;Q8C5P7-2	14.702	23	3	5	3	182	20.2	5.73	18.68	3	0	762.3	764.4	638.8	667	653.3	596
1064	High	Q9R1Z7	6-pyruvoyl tetrahydrobiopterin synthase OS=Mus musculus GN=Pts PE=2 SV=2	0	Mouse	Mus musculus	7822	1	Q9R1Z7	20.327	31	4	6	4	144	16.2	6.52	21.92	4	0	2088.4	2072.5	1644.9	1827.5	1929.4	1912.8
1065	High	F7ARK3	Sal-like protein 2 (Fragment) OS=Mus musculus GN=Sall2 PE=1 SV=1	0.001	Mouse	Mus musculus	5807	7	F7ARK3;Q3UH06;Q3UH06-2;Q3UH06-3;Q8BP69;Q8CHG2;Q9QX96	9.45	3	2	3	1	1074	112.2	6.52	9.6	2	0	85.5	81.3	72.5	74.8	73.4	73.4
1066	High	Q80V42	Carboxypeptidase M OS=Mus musculus GN=Cpm PE=2 SV=2	0	Mouse	Mus musculus	3456	2	Q80V42;Q80V42-2	95.719	35	16	40	16	443	50.5	7.78	140.13	16	0	5387	5161.7	8397.3	4715.1	5768.9	7478.6
1067	High	Q05144	Ras-related C3 botulinum toxin substrate 2 OS=Mus musculus GN=Rac2 PE=2 SV=1	0	Mouse	Mus musculus	6014	8	D3YX61;F2Z463;G3UZM2;Q05144;Q3TZU6;Q7TMY0;Q8CEV8;Q9ER71	48.614	29	7	88	1	192	21.4	7.61	252.89	7	0	714.7	654.1	472.9	625.6	597.1	536.6
1068	High	P97346	Nucleoredoxin OS=Mus musculus GN=Nxn PE=1 SV=1	0	Mouse	Mus musculus	5373	2	P97346;P97346-2	16.792	10	4	8	4	435	48.3	4.93	24.82	4	0	926.7	816.8	1070.9	811.2	779.3	1199.7
1069	High	Q3TUA9	Protein O-mannose kinase OS=Mus musculus GN=Pomk PE=2 SV=2	0	Mouse	Mus musculus	4297	1	Q3TUA9	12.17	11	3	3	3	349	39.9	6.62	10.29	3	0	263.5	268.3	246.2	230.7	221.6	254
1070	High	Q0VGU4	MCG18019 OS=Mus musculus GN=Vgf PE=2 SV=1	0	Mouse	Mus musculus	557	1	Q0VGU4	143.055	41	23	45	23	617	68.2	4.7	164.45	23	0	8187.7	8964	6429.5	7167.9	7383.9	6907.3
1071	High	Q91V89	Protein Ppp2r5d OS=Mus musculus GN=Ppp2r5d PE=1 SV=1	0	Mouse	Mus musculus	5594	7	Q62304;Q62305;Q7TNL5;Q8K5D8;Q91V89;Q921X5;Q99PC9	200.12	49	30	102	27	594	69	7.96	347.26	30	3	29813.4	28648.9	21981.3	26100.7	25410	23039.7
1072	High	Q3TT48	Putative uncharacterized protein (Fragment) OS=Mus musculus GN=Pcsk2 PE=2 SV=1	0	Mouse	Mus musculus	6112	4	Q3TT48;Q3TYM6;Q3UZV3;Q547J8	51.599	15	8	11	8	736	81.8	7.81	44.5	8	0	2322.9	2623.9	1545.9	2033.7	1978.7	1492.2
1073	High	Q6PGC1	ATP-dependent RNA helicase Dhx29 OS=Mus musculus GN=Dhx29 PE=2 SV=1	0	Mouse	Mus musculus	4034	3	Q3TRV5;Q6PGC1;Q8BN72	110.45	21	27	34	26	1365	153.9	7.94	107.96	27	1	10578.9	10052.8	8364.6	9262.9	8270	7743.8
1074	High	A1L329	Neighbor of Brca1 gene 1 OS=Mus musculus GN=Nbr1 PE=2 SV=1	0.003	Mouse	Mus musculus	8061	8	A1L329;A2A4N5;A2A4N7;A2A4N8;F6S397;K3W4P1;Q05BC8;Q6ZQK3	6.104	2	1	1	1	988	109.9	5.1	4.25	1	0	42.1	39.1	40.2	36.9	30.2	36.2
1075	High	G3UWC2	N-acetylated alpha-linked acidic dipeptidase 2, isoform CRA_a OS=Mus musculus GN=Naalad2 PE=4 SV=1	0.007	Mouse	Mus musculus	4123	4	G3UWC2;Q32MS9;Q3TTB7;Q9CZR2	4.323	1	1	1	1	778	87.1	8.53	3.02	1	0	240.8	258.1	251.1	210.9	208.2	226.6
1076	High	Q63829	COMM domain-containing protein 3 OS=Mus musculus GN=Commd3 PE=2 SV=1	0	Mouse	Mus musculus	61	2	Q5U5W6;Q63829	17.652	21	4	9	4	195	22	5.59	29.07	4	0	1551.7	1591.5	1493.8	1359	1409.3	1373.5
1077	High	O55057	Retinal rod rhodopsin-sensitive cGMP 3',5'-cyclic phosphodiesterase subunit delta OS=Mus musculus GN=Pde6d PE=1 SV=1	0	Mouse	Mus musculus	6395	3	M0QWG6;O55057;Q3URU9	40.663	29	3	18	3	150	17.3	5.67	67.43	3	0	4235.5	3910.1	4502.9	3709.6	3342.1	4147.2
1078	High	P13634	Carbonic anhydrase 1 OS=Mus musculus GN=Ca1 PE=2 SV=4	0	Mouse	Mus musculus	1966	2	D3YYQ4;P13634	72.865	48	9	30	9	261	28.3	6.96	105.19	9	0	6411.7	5588.7	6007.4	5615.9	5739	10682.5
1079	High	D3Z3Y1	Protein Pigg OS=Mus musculus GN=Pigg PE=4 SV=1	0	Mouse	Mus musculus	68	3	D3YTQ6;D3Z3Y1;D3Z4I0	19.525	8	6	7	6	983	108.4	7.75	18.56	6	0	734.2	703.5	793.3	643.1	674.3	760
1080	High	Q99PL6	UBX domain-containing protein 6 OS=Mus musculus GN=Ubxn6 PE=1 SV=1	0	Mouse	Mus musculus	7752	4	B8JJA4;Q6KAM0;Q99PL6;Q99PL6-2	152.292	55	22	88	22	442	49.8	8.54	325.89	22	0	18525.1	18460.8	14169.5	16227.6	16286.8	14018.8
1081	High	Q61481	Calcium/calmodulin-dependent 3',5'-cyclic nucleotide phosphodiesterase 1A OS=Mus musculus GN=Pde1a PE=2 SV=2	0	Mouse	Mus musculus	8342	8	A2ASF9;F6X0V1;Q5I7S8;Q61481;Q61481-2;Q8BRR9;Q9D1V1;Q9JLL9	166.137	51	24	74	20	565	64.5	5.97	271.59	24	1	15675.1	21238.8	6226	13731.3	16949.2	6527.3
1082	High	P58334	Krueppel-like factor 16 OS=Mus musculus GN=Klf16 PE=2 SV=2	0.002	Mouse	Mus musculus	3761	2	P58334;Q811R6	7.541	12	1	1	1	251	25.6	10.13	6.02	1	0	17.9	18.8	16.9	15.7	22.2	20.4
1083	High	Q6Y7W8	PERQ amino acid-rich with GYF domain-containing protein 2 OS=Mus musculus GN=Gigyf2 PE=1 SV=2	0	Mouse	Mus musculus	9226	14	E9Q295;E9Q2M5;G3UWR2;G3UWT6;G3UYG6;G3UYH4;G3UYR9;G3UZS9;G3UZW5;G3UZX7;Q3TUA5;Q6Y7W8;Q6Y7W8-2;Q8C585	82.798	16	22	34	20	1291	149.1	5.57	98.16	22	2	8530.6	9603.3	7697.3	7473.3	6997.8	6084.3
1084	High	Q03958	Prefoldin subunit 6 OS=Mus musculus GN=Pfdn6 PE=2 SV=1	0	Mouse	Mus musculus	4796	3	G3UYF9;Q03958;Q8CJ27	71.096	61	11	38	11	127	14.4	8.88	126.25	11	0	10867.8	10891	9099.2	9521	9825.6	9658.3
1085	High	P46664	Adenylosuccinate synthetase isozyme 2 OS=Mus musculus GN=Adss PE=1 SV=2	0	Mouse	Mus musculus	2733	2	P46664;Q8C909	137.268	49	20	124	17	456	50	6.38	445.45	20	0	18987.8	18569	17654.3	16635.2	17469.7	18505.3
1086	High	Q9CZN8	Glutamyl-tRNA(Gln) amidotransferase subunit A, mitochondrial OS=Mus musculus GN=Qrsl1 PE=2 SV=1	0	Mouse	Mus musculus	7253	1	Q9CZN8	68.159	28	13	28	13	525	56.7	5.95	97.29	13	0	6058.3	5763.8	5175.5	5308.3	4944.7	4799.9
1087	High	Q8BGN5	NIPA-like protein 3 OS=Mus musculus GN=Nipal3 PE=2 SV=1	0	Mouse	Mus musculus	7724	4	A2A987;F6V4P1;Q8BGN5;Q8C4E9	10.412	6	3	5	3	410	44.8	7.75	10.93	3	0	1424.9	1438.9	1301.9	1248.5	1249.5	1213.6
1088	High	B2RWI2	Lactamase, beta OS=Mus musculus GN=Lactb PE=2 SV=1	0	Mouse	Mus musculus	3066	5	A0PJ65;A1A4A8;B2RWI2;Q3UEQ3;Q80UJ8	139.457	37	20	76	20	551	60.7	8.9	281.97	20	0	20242.9	18889.4	14365.2	17772.4	15028.5	12722.4
1089	High	Q8R1J9	Torsin-2A OS=Mus musculus GN=Tor2a PE=1 SV=1	0	Mouse	Mus musculus	8139	4	H3BK73;P0C7W3;Q8R1J9;Q8R1J9-2	13.41	7	2	3	1	321	35.9	6.83	11.13	2	0	200.4	203.6	150.9	175.6	200.1	176.2
1090	High	Q3TEL5	Lipase OS=Mus musculus GN=Lipa PE=2 SV=1	0	Mouse	Mus musculus	8613	3	Q3TEL5;Q6PDR1;Q9Z0M5	12.674	5	2	5	2	397	45.3	8.28	15.87	2	0	807.7	911.4	918.9	707.9	807.6	849.5
1091	High	Q64237	Dopamine beta-hydroxylase OS=Mus musculus GN=Dbh PE=2 SV=2	0.005	Mouse	Mus musculus	2775	1	Q64237	4.846	3	1	1	1	622	70.3	5.8	5.13	1	0	162.3	142.2	150.9	142.3	155.7	139.7
1092	High	P06802	Ectonucleotide pyrophosphatase/phosphodiesterase family member 1 OS=Mus musculus GN=Enpp1 PE=1 SV=4	0	Mouse	Mus musculus	3646	5	E9QQ26;G3X9S2;P06802;P06802-2;Q3V3C8	53.776	13	9	17	9	906	103.1	6.6	73.12	9	0	2202	1754.9	2451.7	1930.2	1734.6	2512.8
1093	High	Q9CRA7	ATP synthase subunit s, mitochondrial OS=Mus musculus GN=Atp5s PE=2 SV=1	0	Mouse	Mus musculus	3102	1	Q9CRA7	41.351	31	7	17	7	200	23.3	8.06	56.69	7	0	4176.3	4176.4	5064	3661	3571.6	4727.7
1094	High	Q9CZP5	Mitochondrial chaperone BCS1 OS=Mus musculus GN=Bcs1l PE=1 SV=1	0	Mouse	Mus musculus	620	1	Q9CZP5	127.849	54	17	55	17	418	47.4	7.93	201.63	17	0	10649.9	10272.9	9142.1	9336.2	9067.4	8648.5
1095	High	Q3TJT2	Putative uncharacterized protein OS=Mus musculus GN=Riok3 PE=2 SV=1	0.007	Mouse	Mus musculus	10103	7	Q3TC66;Q3TJT2;Q3UYW1;Q3V2R6;Q99LR9;Q9CXZ8;Q9DBU3	4.285	4	2	2	2	519	58.6	5.69	5.58	2	0	509.4	590.5	455.2	446.6	356.3	341.3
1096	High	Q7TNS5	Protein B630019K06Rik OS=Mus musculus GN=B630019K06Rik PE=1 SV=1	0	Mouse	Mus musculus	1602	2	Q7TNS5;Q8C8L2	22.234	18	4	5	2	333	34.8	6.65	23.76	4	0	614.9	586.7	620.4	539.1	609.7	626.1
1097	High	Q66JR7	Pgm2 protein (Fragment) OS=Mus musculus GN=Pgm2 PE=2 SV=1	0	Mouse	Mus musculus	4983	9	A2CEK3;B0LAB9;Q3U6X6;Q5RJV4;Q66JR7;Q7TNU0;Q8BVU7;Q99JW6;Q9D0F9	252.389	54	31	223	30	590	64.1	6.76	739.45	31	1	55681.6	54029.1	68030.8	48819.8	56156.1	79853.3
1098	High	Q9D964	Glycine amidinotransferase, mitochondrial OS=Mus musculus GN=Gatm PE=1 SV=1	0	Mouse	Mus musculus	6053	1	Q9D964	52.261	32	10	16	10	423	48.3	7.88	51.28	10	0	2953.2	2722.9	2890.2	2589.4	2375.2	2701.1
1099	High	Q9D164	FXYD domain-containing ion transport regulator 6 OS=Mus musculus GN=Fxyd6 PE=1 SV=2	0	Mouse	Mus musculus	788	2	Q9D164;Q9D164-2	37.997	43	4	55	4	94	10.4	5.11	300.25	4	0	7242.7	7961.9	7318.4	6350.7	7223	8238.1
1100	High	B2RTB0	MCG17262 OS=Mus musculus GN=Pdap1 PE=2 SV=1	0	Mouse	Mus musculus	9443	2	B2RTB0;Q1WWJ8	94.179	55	13	45	13	181	20.6	7.39	172.3	13	0	15759.2	17260.6	11604.1	13819	13015.9	10891.1
1101	High	Q6PD19	UPF0668 protein C10orf76 homolog OS=Mus musculus PE=2 SV=2	0	Mouse	Mus musculus	9141	3	Q6PD19;Q6PD19-2;Q6PD19-3	41.012	9	8	13	8	689	78.6	6.6	42.3	8	0	3363.4	3212.3	3071.3	2949.3	2934.7	3042.7
1102	High	E9Q7M2	Protein Tsc22d2 OS=Mus musculus GN=Tsc22d2 PE=4 SV=1	0	Mouse	Mus musculus	3876	7	A7LCN1;E9Q7M2;Q148S0;Q3U1C5;Q3V1I7;Q6PE86;Q9CVK3	23.668	7	4	11	1	769	78.1	4.89	42.33	4	0	142.4	138.1	145.8	124.9	145.2	131.8
1103	High	Q9JKR6	Hypoxia up-regulated protein 1 OS=Mus musculus GN=Hyou1 PE=1 SV=1	0	Mouse	Mus musculus	9640	4	E0CYZ2;F6TRP3;Q8VCI2;Q9JKR6	344.17	51	44	153	44	999	111.1	5.19	588.9	44	0	42308.9	43649.9	38244.8	37102.3	36822.1	37393.5
1104	High	A6H6S0	Hect domain and RLD 3 OS=Mus musculus GN=Herc3 PE=2 SV=1	0.007	Mouse	Mus musculus	5099	4	A6H6S0;G5E876;Q8CFQ0;Q9CYM1	4.34	3	1	1	1	1050	117.3	6.48	2.69	1	0	40.9	41.8	32.5	35.9	33	33.1
1105	High	P70268-2	Isoform 2 of Serine/threonine-protein kinase N1 OS=Mus musculus GN=Pkn1	0	Mouse	Mus musculus	7659	3	D6RH37;P70268;P70268-2	49.669	14	14	18	13	952	105.1	6.06	55.72	14	1	4820	4484.8	3826.4	4227.9	3959	3822.2
1106	High	O55230	DNA repair protein RAD51 homolog 4 OS=Mus musculus GN=Rad51d PE=1 SV=1	0.004	Mouse	Mus musculus	8935	8	B1ARD4;B5LBC4;O55230;Q9EP85;Q9EP87;Q9EPC0;Q9EQL4;Q9EQS6	5.293	5	1	1	1	329	35.2	7.2	4.03	1	0	114	111.4	101	100	101.1	105.3
1107	High	Q9CQH8	Ribonuclease P protein subunit p14 OS=Mus musculus GN=Rpp14 PE=2 SV=1	0.004	Mouse	Mus musculus	6740	1	Q9CQH8	5.231	13	1	1	1	122	13.6	8.28	5.07	1	0	24.6	25.3	17.4	21.6	24	21.7
1108	High	Q8JZY2	COMM domain-containing protein 10 OS=Mus musculus GN=Commd10 PE=2 SV=1	0	Mouse	Mus musculus	7176	2	Q3UTM6;Q8JZY2	38.502	43	8	15	8	202	22.8	6.65	52.26	8	0	1850.7	1891.8	1817.6	1623.5	1616.3	1656.4
1109	High	P18293	Atrial natriuretic peptide receptor 1 OS=Mus musculus GN=Npr1 PE=2 SV=2	0	Mouse	Mus musculus	3776	3	P18293;Q3UY30;Q91X04	17.484	6	6	6	5	1057	119	6.89	18.76	6	0	1244.2	917.5	1047.7	1091.6	896.9	1368.7
1110	High	Q80X80	C2 domain-containing protein 2-like OS=Mus musculus GN=C2cd2l PE=1 SV=3	0	Mouse	Mus musculus	1738	6	Q3U590;Q6PHC0;Q80X80;Q8CAA2;Q8CFV7;Q9DBJ2	160.552	49	21	65	9	706	76.3	7.21	290.97	21	14	12226	12788.7	7790.1	10727.7	10076.6	7581
1111	High	E9Q0K9	ELMO domain-containing protein 1 OS=Mus musculus GN=Elmod1 PE=4 SV=1	0	Mouse	Mus musculus	7327	6	B7ZN20;B7ZN22;E9Q0K9;Q0P556;Q3TPW1;Q3V1U8	72.024	30	10	31	9	326	37.9	8.28	108.17	10	0	8618.9	7485.7	7840.4	7563.7	7324.4	8141.4
1112	High	Q5SXY1-3	Isoform 4 of Cytospin-B OS=Mus musculus GN=Specc1	0	Mouse	Mus musculus	1803	1	Q5SXY1-3	190.847	39	38	71	1	987	109.8	5.86	248.8	38	0	325.6	297.7	357.6	285.8	289.2	317.1
1113	High	P03995	Glial fibrillary acidic protein OS=Mus musculus GN=Gfap PE=1 SV=4	0	Mouse	Mus musculus	273	16	A0MTM0;B2RTB6;O43790;P03995;P03995-2;P78385;P78386;Q14533;Q4L0E6;Q61726;Q61726;Q6IMF0;Q6KB66-1;Q6NT21;Q9ERE2;Q9Z2T6	343.492	76	44	529	40	430	49.9	5.34	1875.9	44	2	97361.9	113839	155340	85469.7	140253	126463
1114	High	Q80T79	CUB and sushi domain-containing protein 3 OS=Mus musculus GN=Csmd3 PE=2 SV=3	0	Mouse	Mus musculus	4506	6	E9PWJ0;F6TRD7;Q3TS81;Q80T79;Q80T79-1;Q80T79-2	16.737	1	4	4	4	3707	405.5	5.95	14.35	4	0	1216.8	1148.4	829.2	1068.2	1095.5	853.2
1115	High	Q99KR6	E3 ubiquitin-protein ligase RNF34 OS=Mus musculus GN=Rnf34 PE=1 SV=1	0	Mouse	Mus musculus	6918	1	Q99KR6	24.395	18	5	8	5	376	42	4.84	29.41	5	0	1231.2	1290.6	1016.4	1080.9	1074	962.7
1116	High	Q9EPU4	Cleavage and polyadenylation specificity factor subunit 1 OS=Mus musculus GN=Cpsf1 PE=1 SV=1	0	Mouse	Mus musculus	4969	3	Q3U1X8;Q505K2;Q9EPU4	71.583	12	17	23	17	1441	160.7	6.39	68.57	17	0	8678.1	8053.1	9549	7619.2	7102.9	8035.9
1117	High	Q6W8Q3	Purkinje cell protein 4-like protein 1 OS=Mus musculus GN=Pcp4l1 PE=1 SV=1	0	Mouse	Mus musculus	1638	1	Q6W8Q3	36.141	60	4	21	4	68	7.5	5.52	78.92	4	0	6610.4	3473.7	2767.5	5804.2	3074.6	2942.6
1118	High	Q6ZQ82	Rho GTPase-activating protein 26 OS=Mus musculus GN=Arhgap26 PE=1 SV=3	0	Mouse	Mus musculus	6843	9	B9EJ96;D3Z1X5;E9QAQ3;F6Q7M1;F6XTB7;F7D661;Q3U860;Q6ZQ82;Q9D0J3	169.72	32	26	85	24	814	92	6.68	327.73	26	2	17307.7	20166.6	24979.9	15197.6	17010.5	27080.2
1119	High	Q8K3M5	CDK5 and ABL1 enzyme substrate 2 OS=Mus musculus GN=Cables2 PE=1 SV=2	0	Mouse	Mus musculus	6682	3	Q7TSU3;Q8K3M5;Q8R3U5	14.341	12	3	4	3	476	52	9.86	9.65	3	0	1200.3	1248.2	1331.5	1054	1059.5	1141.7
1120	High	Q69ZR3	MKIAA1130 protein (Fragment) OS=Mus musculus GN=Galnt16 PE=2 SV=1	0	Mouse	Mus musculus	4045	2	Q69ZR3;Q9JJ61	53.03	16	10	19	10	655	72.8	8.84	55.03	10	0	2844.7	3241.8	2527.3	2498	2807	2514.2
1121	High	P70280	Vesicle-associated membrane protein 7 OS=Mus musculus GN=Vamp7 PE=1 SV=1	0	Mouse	Mus musculus	7076	1	P70280	60.229	39	9	23	9	220	25	8.6	71.33	9	0	7171.5	7364.3	6271.3	6298	6444.4	6006.4
1122	High	Q8VC19	5-aminolevulinate synthase, nonspecific, mitochondrial OS=Mus musculus GN=Alas1 PE=2 SV=2	0.001	Mouse	Mus musculus	2898	1	Q8VC19	8.652	4	2	2	2	642	71	8.53	8.4	2	0	151.2	128.7	133.6	132.8	124.8	120.3
1123	High	G3X8Y7	Long-chain fatty acid transport protein 3 OS=Mus musculus GN=Slc27a3 PE=4 SV=1	0	Mouse	Mus musculus	1286	7	B2RUG3;F7CPA3;G3X8Y7;O88561;O88561-2;Q2UZQ7;Q6KAQ1	10.418	5	3	3	3	667	73	7.65	6.29	3	0	872	952.6	1014.3	765.8	905	930.8
1124	High	Q3TIJ9	Putative uncharacterized protein OS=Mus musculus GN=Actb PE=2 SV=1	0	Mouse	Mus musculus	6407	4	Q3TIJ9;Q7M0E4;Q8CF71;V9GXQ2	404.89	76	33	2015	3	375	41.6	5.71	7751.45	33	0	450.6	405.7	363.8	395.7	404.8	384.3
1125	High	Q9DBF1	Alpha-aminoadipic semialdehyde dehydrogenase OS=Mus musculus GN=Aldh7a1 PE=1 SV=4	0	Mouse	Mus musculus	7203	6	E9Q1G1;E9Q1H3;G3UY72;G3UYR8;Q9DBF1;Q9DBF1-2	239.368	65	28	121	28	539	58.8	7.47	428.01	28	0	35092.1	36273.1	36238.4	30819.9	34271.5	37013.2
1126	High	Q9JMH6	Thioredoxin reductase 1, cytoplasmic OS=Mus musculus GN=Txnrd1 PE=1 SV=3	0	Mouse	Mus musculus	8862	4	Q91Y95;Q91Y98;Q9JMH6;Q9JMH6-2	158.967	41	20	54	19	613	67	7.44	235.79	20	1	12168.2	11112.8	11559.1	10687.8	10247.2	11904
1127	High	Q6DD96	Protocadherin gamma subfamily A, 7 OS=Mus musculus GN=Pcdhga7 PE=2 SV=1	0	Mouse	Mus musculus	10030	10	Q6DD96;Q8BS92;Q8K4A1;Q8K4A4;Q8K4A6;Q8K4A8;Q8K4A9;Q91XY1;Q91XY4;Q91XZ0	30.026	6	5	8	1	935	101.5	5.02	26.57	5	0	220.1	205.6	168.1	193.3	166.8	175.7
1128	High	Q9CW46	Ribonucleoprotein PTB-binding 1 OS=Mus musculus GN=Raver1 PE=1 SV=2	0	Mouse	Mus musculus	8047	2	Q9CW46;Q9CW46-2	15.753	8	4	4	4	748	79.3	8.72	14.2	4	0	229.6	191.2	198.8	201.7	219.8	216.9
1129	High	Q3TNN6	Putative uncharacterized protein OS=Mus musculus GN=Capg PE=2 SV=1	0	Mouse	Mus musculus	3754	11	D3YTL5;D3YU77;D3YZN3;D3Z014;D3Z4K5;J3QJU7;P24452;Q3TNN6;Q3UJ44;Q3UVH0;Q99LB4	58.22	35	9	19	9	349	38.7	7.2	71.78	9	0	4432.4	4538.4	6230.4	3893.9	4263.3	5932.7
1130	High	Q8BGW6	Serine/threonine-protein kinase 32A OS=Mus musculus GN=Stk32a PE=2 SV=1	0.005	Mouse	Mus musculus	9124	2	Q8BGW6;Q8BGW6-2	4.86	4	1	1	1	398	46.5	6.67	5.24	1	0	248.4	196.3	282.1	218.2	196.4	269.8
1131	High	Q9D2Q3	Uncharacterized protein C10orf88 homolog OS=Mus musculus PE=2 SV=1	0.001	Mouse	Mus musculus	8983	1	Q9D2Q3	9.302	2	1	2	1	444	48.7	6.48	5.16	1	0	939.9	822.8	763	825.8	798.9	709.6
1132	High	Q8VD37-2	Isoform 2 of SH3-containing GRB2-like protein 3-interacting protein 1 OS=Mus musculus GN=Sgip1	0	Mouse	Mus musculus	2985	3	A2AIY5;Q8VD37-2;Q8VD37-5	246.769	62	25	111	2	608	65.4	8.32	460.7	25	0	52.2	57.1	42.6	45.9	47.2	36.4
1133	High	Q61206	Platelet-activating factor acetylhydrolase IB subunit beta OS=Mus musculus GN=Pafah1b2 PE=1 SV=2	0	Mouse	Mus musculus	7983	2	Q61206;Q8BTA2	35.9	21	5	27	5	229	25.6	5.92	101.11	5	0	5338.7	5381	4730.6	4691	5021.1	5449.4
1134	High	Q3UN60	Membrane protein, palmitoylated 6 (MAGUK p55 subfamily member 6), isoform CRA_b OS=Mus musculus GN=Mpp6 PE=2 SV=1	0	Mouse	Mus musculus	2401	5	E9PWC5;E9Q2R8;Q3TPA2;Q3UN60;Q8BP37	226.683	50	29	117	1	553	62.6	6.4	358.2	29	0	188	164	291.2	165.2	160.6	213.9
1135	High	Q8QZY2	Glycerate kinase OS=Mus musculus GN=Glyctk PE=1 SV=1	0	Mouse	Mus musculus	4173	5	E0CXF4;E0CZG7;Q8K0R5;Q8QZY2;Q8QZY2-2	21.128	8	3	6	3	523	55.3	6.67	21.58	3	0	1234.6	966	822.2	1084.9	948.2	825.2
1136	High	Q9CPX6	Ubiquitin-like-conjugating enzyme ATG3 OS=Mus musculus GN=Atg3 PE=1 SV=1	0	Mouse	Mus musculus	4770	1	Q9CPX6	46.76	26	8	40	8	314	35.8	4.72	135.73	8	0	8800.3	8848.9	8790.4	7733.5	7564.2	8088.1
1137	High	Q80UL3	Galactokinase 1 OS=Mus musculus GN=Galk1 PE=2 SV=1	0	Mouse	Mus musculus	1534	4	Q80UL3;Q9CWW5;Q9CXZ9;Q9R0N0	72.091	30	11	25	11	392	42.3	5.26	81.21	11	0	7133.9	6115.7	5762.9	6270.3	5911.4	5823.6
1138	High	Q8C0D9	Centrosomal protein of 68 kDa OS=Mus musculus GN=Cep68 PE=2 SV=2	0.001	Mouse	Mus musculus	7058	7	Q3T9T3;Q3TRP8;Q3UFW2;Q3ULV4;Q6A043;Q8C0D9;Q8C0D9-2	9.826	5	2	2	2	733	78.7	5.48	8.61	2	0	49	55.1	38.9	43.1	43.6	31.8
1139	High	Q8K205	Blood vessel epicardial substance OS=Mus musculus GN=Pop1 PE=1 SV=1	0	Mouse	Mus musculus	6573	2	Q8K205;Q9D4G5	19.216	5	5	5	5	1045	117.3	9.11	14.6	5	0	481.1	414.3	458.3	422.9	394.2	423.3
1140	High	F6UND7	Tyrosine-protein kinase HCK OS=Mus musculus GN=Hck PE=1 SV=1	0	Mouse	Mus musculus	5159	25	D3Z2T9;E3W997;E9Q696;F6UND7;P06240;P08103;P08103-2;P11440;P16277;Q04859;Q04859-2;Q04859-3;Q3TAT8;Q3TLX4;Q3U4J9;Q3U4K6;Q3UZZ3;Q3V3A1;Q3V3A1-3;Q64261;Q69ZV0;Q80YP0;Q8R4A4;Q99JW7;Q9JKV2	25.69	11	6	40	2	524	59.1	7.24	103.72	6	0	543.4	501	426	477.9	458.6	446.6
1141	High	Q8QZV4	Serine/threonine-protein kinase 32C OS=Mus musculus GN=Stk32c PE=2 SV=1	0	Mouse	Mus musculus	2321	2	E9PXK4;Q8QZV4	50.097	19	7	31	7	488	55.2	6.16	130.44	7	0	6349	6726.8	3612.5	5583.5	5225.8	3805.1
1142	High	Q9CRD0-2	Isoform 2 of OCIA domain-containing protein 1 OS=Mus musculus GN=Ociad1	0	Mouse	Mus musculus	6187	1	Q9CRD0-2	111.513	68	11	43	1	196	21.7	6.9	210.26	11	0	87.8	103.5	89	77.2	84.9	88.2
1143	High	A2AIR5	Protein Grin3a OS=Mus musculus GN=Grin3a PE=4 SV=1	0	Mouse	Mus musculus	5415	4	A2AIR4;A2AIR5;Q3TRP4;Q69Z52	35.95	9	10	10	10	1135	127.5	7.15	29.1	10	0	1810.3	2260.5	1372.6	1592.2	1892.3	1556.4
1144	High	Q61411	GTPase HRas OS=Mus musculus GN=Hras PE=1 SV=2	0	Mouse	Mus musculus	8459	11	B2KGV5;C0H5X4;E9PVD5;E9Q8V2;P97870;Q53WZ3;Q61411;Q61411-2;Q675B0;Q71SW8;Q9R0B8	121.077	66	12	91	4	189	21.3	5.31	424.97	12	5	19570.3	19238.9	14775.1	17213.3	16612.4	14370.1
1145	High	Q99J09	Methylosome protein 50 OS=Mus musculus GN=Wdr77 PE=1 SV=1	0	Mouse	Mus musculus	370	3	D6RIL4;F7D5L2;Q99J09	34.845	21	5	10	5	342	36.9	5.27	42.93	5	0	1979.3	1876.8	1591	1740.9	1682.7	1768.1
1146	High	Q5F4S9	Protein Trpm3 OS=Mus musculus GN=Trpm3 PE=2 SV=1	0	Mouse	Mus musculus	2574	47	B2RUS0;D3YWW1;D3Z539;D5MNX2;E9PUC8;F4YJP8;F4YJP9;F4YJQ0;F4YJQ1;F4YJQ2;F6M2J8;H3BJ13;H3BL00;J9S2Y6;J9S2Z5;J9S305;J9S314;J9SQE7;J9SQF3;J9SQF8;J9SQG4;J9SUA7;J9SUB2;J9SVL3;J9T120;J9T143;J9T153;J9T334;J9T345;Q2TV84;Q2TV84-2;Q2TV84-3;Q2TV84-4;Q2TV84-5;Q3UQF1;Q5F4S6;Q5F4S7;Q5F4S8;Q5F4S9;Q5F4T0;Q69ZE8;Q8BIH6;Q8BJ11;Q8BJE6;Q8BKH4;Q8BKI1;Q8CIR4	158.263	23	35	53	34	1721	196.2	7.56	165.14	35	1	9123.4	9570.1	16668.2	8025	8512.8	15647.4
1147	High	Q91XH5	Sepiapterin reductase OS=Mus musculus GN=Spr PE=2 SV=1	0	Mouse	Mus musculus	6180	4	G3UXX3;G3UZ79;Q64105;Q91XH5	138.931	56	12	142	12	262	27.9	6.21	584.69	12	0	17169.1	18507.6	19054	15103.1	18120.8	21718.8
1148	High	L7N466	Protein Mthfsl OS=Mus musculus GN=Mthfsl PE=4 SV=1	0	Mouse	Mus musculus	4084	3	L7N466;Q3TYX5;Q8R1G5	16.671	19	4	7	1	203	23.2	6.7	20.46	4	3	2481.8	2049.1	2590.1	2183.3	1792.3	2255.8
1149	High	Q8VI86	COMM domain containing 1, isoform CRA_b OS=Mus musculus GN=Commd1 PE=2 SV=1	0	Mouse	Mus musculus	7877	6	A2RSF1;F7BCN0;F7BZY0;G8JL54;Q3UGT3;Q8VI86	22.962	11	3	4	3	243	26.8	6.64	18.89	3	0	776.2	769	799.6	682.8	662.7	691.2
1150	High	Q571A2	MKIAA4106 protein (Fragment) OS=Mus musculus GN=Cul2 PE=2 SV=1	0	Mouse	Mus musculus	7397	5	E0CYT5;H7BX52;Q571A2;Q9D4H8;Q9D4H8-2	177.73	38	29	91	29	748	87.1	6.99	261.46	29	0	25108.2	25631	21304	22093.8	22774.3	22197.4
1151	High	Q3UNA4-2	Isoform 2 of NTF2-related export protein 2 OS=Mus musculus GN=Nxt2	0.005	Mouse	Mus musculus	9829	3	Q3UNA4;Q3UNA4-2;Q6P250	5.037	8	1	1	1	198	22.6	6.9	4.11	1	0	100.1	107.7	123.7	88.1	93.3	121.7
1152	High	F7CD65	Epsin-2 (Fragment) OS=Mus musculus GN=Epn2 PE=4 SV=1	0	Mouse	Mus musculus	3657	1	F7CD65	42.451	51	6	13	2	148	16.4	7.74	48.3	6	0	499.6	521	421.3	439.7	422.5	360.3
1153	High	Q9WTL8	Aryl hydrocarbon receptor nuclear translocator-like protein 1 OS=Mus musculus GN=Arntl PE=1 SV=2	0	Mouse	Mus musculus	6952	8	Q3UHZ2;Q68HB9;Q6F6D6;Q6F6D7;Q9WTL8;Q9WTL8-2;Q9WTL8-3;Q9WTL8-5	17.591	8	4	4	4	632	69.4	6.58	14.25	4	0	409.9	358	330	360.8	368.5	352.8
1154	High	Q8K4K6	Pantothenate kinase 1 OS=Mus musculus GN=Pank1 PE=1 SV=1	0	Mouse	Mus musculus	1677	5	Q3TQQ7;Q543J7;Q8BQG7;Q8K4K6;V9GXL0	26.001	12	6	8	4	548	60.1	8.03	26.07	6	0	739	792	732.5	650.4	609.7	586.2
1155	High	Q80U38	Protein KHNYN OS=Mus musculus GN=Khnyn PE=2 SV=2	0	Mouse	Mus musculus	3630	2	Q80U38;Q8BLJ8	21.633	10	6	6	6	671	74.5	7.87	17.73	6	0	388.4	343.7	419.1	341.9	338.5	446.4
1156	High	A7TU71	Protein Shroom2 OS=Mus musculus GN=Shroom2 PE=1 SV=1	0	Mouse	Mus musculus	1440	4	A2ALU4;A2ALU4-2;A7TU71;Q8C7N5	126.058	15	20	36	18	1487	165.2	6.7	136.53	20	2	9325.5	9750	6071	8208.8	7537.9	6126.5
1157	High	Q5SS80	Dehydrogenase/reductase SDR family member 13 OS=Mus musculus GN=Dhrs13 PE=2 SV=1	0	Mouse	Mus musculus	10050	4	B0QZT2;Q5SS80;Q5SS80-2;Q5SS84	19.357	10	3	4	3	376	40.7	7.93	14.33	3	0	1132.5	862.8	1519.6	997	799.6	1535.2
1158	High	P56371	Ras-related protein Rab-4A OS=Mus musculus GN=Rab4a PE=1 SV=2	0	Mouse	Mus musculus	9666	3	B2RRN5;P56371;Q3ULK1	61.513	41	8	140	5	218	24.4	6.07	433.41	8	0	4956.6	5112.3	5050.3	4363.9	4749.4	5244.6
1159	High	Q9D4J1	EF-hand domain-containing protein D1 OS=Mus musculus GN=Efhd1 PE=2 SV=1	0	Mouse	Mus musculus	975	1	Q9D4J1	49.714	30	6	25	4	240	27	6.02	76.87	6	0	665.7	597	865	586.1	637.2	920
1160	High	P68134	Actin, alpha skeletal muscle OS=Mus musculus GN=Acta1 PE=1 SV=1	0	Mouse	Mus musculus	6850	10	E9Q2D1;F6WX90;P68134;Q61264;Q61272;Q61273;Q61274;Q7M0E4;Q8CF71;V9GXQ2	361.068	67	32	1846	2	377	42	5.39	5524.54	32	0	272.3	231.8	239.9	239.8	231.8	243.5
1161	High	B2RPU6	Mdm1 protein OS=Mus musculus GN=Mdm1 PE=2 SV=1	0	Mouse	Mus musculus	2370	10	B2RPU6;B7SNM8;B7SNM9;B7ZMS8;E9PW14;E9Q0B1;Q9D067;Q9D067-2;Q9D067-3;Q9D067-4	12.804	5	3	3	3	718	80.8	9.44	11.01	3	0	763.3	641	676.9	672.3	580.5	579.7
1162	High	P11214	Tissue-type plasminogen activator OS=Mus musculus GN=Plat PE=1 SV=3	0.002	Mouse	Mus musculus	2144	1	P11214	7.837	4	2	2	2	559	63.1	8.15	5.94	2	0	712.5	834.2	677.7	627.5	695	711.4
1163	High	O54865	Guanylate cyclase soluble subunit beta-1 OS=Mus musculus GN=Gucy1b3 PE=2 SV=1	0	Mouse	Mus musculus	919	3	O54865;Q3UTI4;Q80YP4	176.794	44	30	97	30	620	70.6	5.31	340.31	30	0	30891.1	29139.5	19917.1	27207.5	25863	20499.3
1164	High	Q68FG0	Zinc finger C4H2 domain-containing protein OS=Mus musculus GN=Zc4h2 PE=2 SV=1	0.004	Mouse	Mus musculus	5913	2	Q05BE0;Q68FG0	5.281	6	1	1	1	224	26.2	7.14	4.39	1	0	129.6	128	144.3	114.1	131.1	159.4
1165	High	Q5SX31	Putative uncharacterized protein OS=Mus musculus GN=Trim37 PE=2 SV=1	0.009	Mouse	Mus musculus	5011	2	F6XMH5;Q5SX31	4.04	1	1	1	1	961	107.6	5.21	2.91	1	0	56.6	61.4	53.6	49.9	56.9	47.3
1166	High	Q3U0F3	Putative uncharacterized protein OS=Mus musculus GN=Itm2c PE=2 SV=1	0	Mouse	Mus musculus	7180	2	Q3U0F3;Q91VK4	46.522	28	5	16	5	269	30.5	8.75	61.77	5	0	3567.8	3527.2	2772.1	3142.8	3192.4	2747.7
1167	High	Q9R0L7	A-kinase anchor protein 8-like OS=Mus musculus GN=Akap8l PE=1 SV=1	0	Mouse	Mus musculus	3393	5	Q3TLG2;Q5RL57;Q99LI6;Q9D0K8;Q9R0L7	35.725	11	6	15	6	642	71.4	5.05	55.82	6	0	3239.3	3245.6	2680.7	2853.5	2681.8	2396.9
1168	High	Q3UVT7	Palmdelphin OS=Mus musculus GN=Palmd PE=1 SV=1	0	Mouse	Mus musculus	4362	3	D3Z486;Q3UVT7;Q9JHU2	26.265	15	7	9	7	551	62.6	5.49	25.78	7	0	3076.8	4073.7	1863.3	2710.9	2771.1	1682.2
1169	High	P63318	Protein kinase C gamma type OS=Mus musculus GN=Prkcg PE=1 SV=1	0	Mouse	Mus musculus	4262	3	P63318;Q2NKI4;Q64493	386.642	60	39	315	36	697	78.3	7.46	1213.23	39	0	61832.6	77381.2	64387.3	54480.9	64619.8	61567.8
1170	High	P62823	Ras-related protein Rab-3C OS=Mus musculus GN=Rab3c PE=1 SV=1	0	Mouse	Mus musculus	7896	4	P62823;Q3TU26;Q920F0;Q9CXS2	201.778	86	19	383	11	227	25.9	5.24	1316.69	19	7	42739.2	49796.4	26329.3	37658.5	41868.4	31189.2
1171	High	O88839	Disintegrin and metalloproteinase domain-containing protein 15 OS=Mus musculus GN=Adam15 PE=1 SV=2	0.004	Mouse	Mus musculus	3377	5	O88839;O88839-2;O88839-3;Q3TD57;Q8CA82	5.229	1	1	1	1	864	92.6	6.54	3.38	1	0	207.9	200	236.5	183.2	189.7	211.8
1172	High	Q3TVV7	Putative uncharacterized protein OS=Mus musculus GN=Umps PE=2 SV=1	0	Mouse	Mus musculus	10046	3	D6RJ62;Q3TVV7;Q544K9	59.086	22	14	22	14	481	52.2	6.48	62.04	14	0	7852.2	7723.9	8414.2	6919.4	7028.8	8499.4
1173	High	Q8BUY8	G-protein coupled receptor-associated sorting protein 2 OS=Mus musculus GN=Gprasp2 PE=2 SV=2	0	Mouse	Mus musculus	8894	1	Q8BUY8	33.192	11	7	12	7	826	92.7	5.11	37.16	7	0	1474	1461.9	1454.4	1298.9	1309.2	1342
1174	High	Q9DBX6	Cytochrome P450 2S1 OS=Mus musculus GN=Cyp2s1 PE=2 SV=1	0	Mouse	Mus musculus	1426	3	D3Z7F1;Q8K027;Q9DBX6	54.93	22	12	16	12	501	55.6	8.78	54.96	12	0	3173.1	2148.8	3691.8	2796.3	2252	3341.5
1175	High	A2AMH5	Choline transporter-like protein 1 OS=Mus musculus GN=Slc44a1 PE=4 SV=1	0	Mouse	Mus musculus	8526	6	A2AMH3;A2AMH4;A2AMH5;A2AMH8;Q6X893;Q6X893-2	67.308	17	12	43	12	656	73	8.6	127.34	12	0	10659.7	10732.7	15143.1	9395.3	11632.4	14320.1
1176	High	Q93092	Transaldolase OS=Mus musculus GN=Taldo1 PE=1 SV=2	0	Mouse	Mus musculus	1746	1	Q93092	184.919	52	23	131	23	337	37.4	7.03	412.59	23	0	43705.7	41332.8	48878.2	38522.5	41775.7	56672.8
1177	High	Q14BV7	Acyl-Coenzyme A binding domain containing 6 OS=Mus musculus GN=Acbd6 PE=2 SV=1	0	Mouse	Mus musculus	391	3	Q14BV7;Q9D061-2;Q9D061-3	80.12	39	10	45	10	282	30.9	5.11	141.85	10	0	10029.4	10991.5	7642.1	8842.9	8573.3	7083.5
1178	High	P45376	Aldose reductase OS=Mus musculus GN=Akr1b1 PE=1 SV=3	0	Mouse	Mus musculus	8111	12	D3YVJ7;G3X9Y6;P45376;Q3TCL2;Q3ULP0;Q54A37;Q571M4;Q5I0T6;Q5U415;Q8VC28;Q91X42;Q9JLI0	126.856	65	20	81	19	316	35.7	7.18	259.48	20	1	21225.2	21230.7	17226.9	18714.3	20536	20068.5
1179	High	Q3U6V6	Putative uncharacterized protein OS=Mus musculus GN=Snx10 PE=2 SV=1	0	Mouse	Mus musculus	7594	6	D3YW62;D3Z4P6;Q3U6V6;Q3U746;Q3UBN7;Q9CWT3	17.645	11	2	5	1	201	23.5	5.78	19.12	2	0	309.5	331.5	214	272.9	292.9	221.9
1180	High	Q5FWJ7	Vesicle transport through interaction with t-SNAREs homolog 1A (Yeast), isoform CRA_d OS=Mus musculus GN=Vti1a PE=2 SV=1	0	Mouse	Mus musculus	9424	4	O89116;Q5FWJ7;Q8CBJ3;Q8CET6	45.404	31	8	29	8	224	25.9	6.4	83.96	8	0	8334.8	9297.8	7835	7349.2	7002.4	6341.4
1181	High	P16014	Secretogranin-1 OS=Mus musculus GN=Chgb PE=1 SV=2	0	Mouse	Mus musculus	7523	5	P16014;Q3UZP2;Q3UZU8;Q8BP91;Q9CTW1	40.833	14	10	14	10	677	77.9	5.07	39.31	10	0	4105.2	5399.6	4003.6	3619.8	4098.1	3828.3
1182	High	Q9CWD8	Iron-sulfur protein NUBPL OS=Mus musculus GN=Nubpl PE=2 SV=2	0	Mouse	Mus musculus	2129	4	F7D3P0;Q3URR8;Q8BNI3;Q9CWD8	59.989	29	7	21	7	319	34.1	9.07	81.94	7	0	4114.7	3702.7	3393.5	3628.3	3185.2	3283.7
1183	High	Q3UMG6	Non-metastatic cells 7, protein expressed in, isoform CRA_c OS=Mus musculus GN=Nme7 PE=2 SV=1	0	Mouse	Mus musculus	1351	5	Q05BM9;Q3UMG6;Q80UP4;Q8BUH2;Q9QXL8	16.29	10	4	7	4	395	44.4	7.12	20.42	4	0	1320.8	1375	1214.2	1164.7	1111.1	1128.2
1184	High	Q924D0	Reticulon-4-interacting protein 1, mitochondrial OS=Mus musculus GN=Rtn4ip1 PE=1 SV=2	0	Mouse	Mus musculus	2297	2	D3Z792;Q924D0	78.123	39	12	26	12	396	43.3	9.2	97.49	12	0	4593.1	4512.2	4932.8	4050.4	4125.4	4555.3
1185	High	Q3U5A0	Ankyrin repeat and SOCS box-containing protein 1, isoform CRA_a OS=Mus musculus GN=Asb1 PE=2 SV=1	0	Mouse	Mus musculus	5255	7	G3X9J5;Q05BP3;Q3U5A0;Q80TI9;Q9D9S9;S4W2P0;S4W6L8	16.042	9	3	4	3	336	37.2	7.65	10.67	3	0	624.5	646.8	506.9	550.7	531.6	503.2
1186	High	Q9JI78	Peptide-N(4)-(N-acetyl-beta-glucosaminyl)asparagine amidase OS=Mus musculus GN=Ngly1 PE=1 SV=2	0	Mouse	Mus musculus	3353	1	Q9JI78	50.13	18	11	15	11	651	74.2	6.89	49.69	11	0	4366.7	4219.7	4329.1	3851.2	3800.4	4029.8
1187	High	Q99KC8	von Willebrand factor A domain-containing protein 5A OS=Mus musculus GN=Vwa5a PE=1 SV=2	0	Mouse	Mus musculus	8290	2	F6TIL5;Q99KC8	135.425	32	23	58	21	793	87.1	6.58	201.05	23	2	13251.9	13625.4	15586.2	11687.5	12091.4	14905.4
1188	High	Q80YD6	Secretion-regulating guanine nucleotide exchange factor OS=Mus musculus GN=Sergef PE=2 SV=2	0.001	Mouse	Mus musculus	2928	1	Q80YD6	8.362	4	2	2	2	464	49.2	6.19	5.9	2	0	961.6	1019.8	1125.7	848.1	910.9	1138.4
1189	High	Q3UV17	Keratin, type II cytoskeletal 2 oral OS=Mus musculus GN=Krt76 PE=2 SV=1	0	Mouse	Mus musculus	6429	18	B2RTB6;O43790;P07744;P78385;P78386;Q14533;Q32MB2;Q3UV17;Q4L0E6;Q61726;Q61726;Q6IMF0;Q6NT21;Q7RTS7;Q8N1N4-2;Q99M73;Q9CV13;Q9ERE2	22.066	5	5	19	1	594	62.8	8.43	43.11	5	0	830.1	658.1	642.2	732.2	695.4	720.7
1190	High	B2RTJ2	BTB/POZ domain-containing protein KCTD21 OS=Mus musculus GN=Kctd21 PE=2 SV=1	0	Mouse	Mus musculus	1121	3	B2RTJ2;B6ICZ4;Q3URF8	14.545	19	4	4	3	260	29.6	6.79	13.33	4	1	1109.4	1004.4	968.8	978.9	1008.1	1066.7
1191	High	Q9CQT7	Desumoylating isopeptidase 1 OS=Mus musculus GN=Desi1 PE=1 SV=1	0.001	Mouse	Mus musculus	3479	5	D6RDE8;E9Q2Y9;F8WJJ8;Q3TCG9;Q9CQT7	8.213	10	2	2	2	168	18.4	4.94	7.17	2	0	857	753.7	1107.8	756.2	896.4	1138.9
1192	High	O70209	PDZ and LIM domain protein 3 OS=Mus musculus GN=Pdlim3 PE=1 SV=1	0.002	Mouse	Mus musculus	6829	1	O70209	7.775	10	2	2	2	316	34.3	7.91	7.37	2	0	250.1	256.1	200.3	220.7	211.5	201.4
1193	High	Q3TQU6	Putative uncharacterized protein OS=Mus musculus GN=Spin1 PE=2 SV=1	0	Mouse	Mus musculus	1466	4	Q3TLF7;Q3TQU2;Q3TQU6;Q3UWM7	21.776	30	4	5	1	225	25.2	5.86	17.85	4	0	406.9	379.6	396.5	359.1	365.8	399.4
1194	High	Q3UDP0	WD repeat-containing protein 41 OS=Mus musculus GN=Wdr41 PE=2 SV=1	0	Mouse	Mus musculus	6690	4	B2RQV3;Q3UDP0;Q3UDP0-2;S4R290	60.579	34	12	24	12	460	51.5	5.15	102.48	12	0	3892.1	3983.7	3815.7	3435.1	3482.4	3563.1
1195	High	P63147	Ubiquitin-conjugating enzyme E2 B OS=Mus musculus GN=Ube2b PE=1 SV=1	0	Mouse	Mus musculus	934	1	P63147	11.746	11	1	4	1	152	17.3	5.01	21.8	1	0	496.3	521.9	352.4	438.1	478.7	378.7
1196	High	P70302	Stromal interaction molecule 1 OS=Mus musculus GN=Stim1 PE=1 SV=2	0	Mouse	Mus musculus	7957	2	P70302;Q3TUX9	115.098	26	19	51	18	685	77.5	6.54	172.94	19	1	11021.9	10542.6	13871.4	9730.5	8805.5	12732.5
1197	High	Q8BXC6	COMM domain-containing protein 2 OS=Mus musculus GN=Commd2 PE=1 SV=1	0	Mouse	Mus musculus	6325	2	G3X955;Q8BXC6	31.32	37	7	9	7	199	22.8	6.62	30.05	7	0	2899.4	2988.7	2986	2560.4	2517.3	2626.7
1198	High	Q5EG47	5'-AMP-activated protein kinase catalytic subunit alpha-1 OS=Mus musculus GN=Prkaa1 PE=1 SV=2	0	Mouse	Mus musculus	8054	39	E9PXN0;E9Q528;F6QI24;F6SKY8;F6T8D7;F6U3N7;F6VRJ8;F6WLE9;F6XGJ4;F6YKI2;F6YKY3;F6ZAP6;F6ZMY5;F7ANP4;F7AXR3;F7BAX1;F7BY56;F7C9A1;F7CFJ3;F7D8Y4;J3QM56;J3QN18;K7N6U8;K7N6Z0;K7N749;L7N218;L7N233;L7N271;L7N2B0;L7N2C0;L7N2C7;L7N471;L7N476;M0QW51;M0QWQ9;Q3TUQ7;Q5EG47;Q60689;Q8BUX6	84.267	31	17	33	12	559	63.9	8.12	111.58	17	5	8073.1	8202.7	8986.7	7130.7	7412.1	8325.4
1199	High	Q3TWY9	Rab28 OS=Mus musculus GN=Rab28 PE=2 SV=1	0	Mouse	Mus musculus	2373	3	Q3TTF7;Q3TWY9;Q9CZQ8	27.839	34	7	10	7	221	24.7	5.67	33.77	7	0	2122.8	1893.7	1974.3	1875.1	1714.8	1992.8
1200	High	Q7TSH4	Centriolar coiled-coil protein of 110 kDa OS=Mus musculus GN=Ccp110 PE=1 SV=1	0	Mouse	Mus musculus	6107	3	Q3URA7;Q7TSH4;Q7TSU8	31.4	9	7	7	6	1004	111.1	8.85	28.5	7	0	1110.4	1043.2	1197.8	980.8	984.6	1007.3
1201	High	Q5EBQ2	MCG7941, isoform CRA_f OS=Mus musculus GN=Pebp1 PE=2 SV=1	0	Mouse	Mus musculus	3168	7	D3Z1V4;D6RHS6;E9QLE5;Q3TGC5;Q5EBQ2;Q8VIN1;Q8VIN1-2	193.842	78	12	325	12	187	20.8	5.4	1386.2	12	0	63420.6	70731	54995.1	56022.3	63241.5	65676.6
1202	High	P68404-2	Isoform Beta-II of Protein kinase C beta type OS=Mus musculus GN=Prkcb	0	Mouse	Mus musculus	7410	1	P68404-2	302.687	62	39	284	3	673	76.8	7.02	1043.07	39	0	4046.1	3981.6	2377.8	3574.6	3448.4	2372.9
1203	High	Q9JL61	DNA-binding protein Rfx5 OS=Mus musculus GN=Rfx5 PE=1 SV=2	0.009	Mouse	Mus musculus	260	4	D3Z0D4;Q0P5W9;Q6DI69;Q9JL61	4.108	2	1	1	1	658	69.7	9.57	3.6	1	0	102.3	100.6	112	90.4	99.8	122.4
1204	High	Q6NXK8	Acid-sensing ion channel 1 OS=Mus musculus GN=Asic1 PE=1 SV=1	0	Mouse	Mus musculus	2944	2	Q6NXK8;Q6NXK8-2	21.378	10	3	7	3	526	59.6	5.58	23.84	3	0	690.9	635.2	681.9	610.4	557.7	697.9
1205	High	Q8JZV7	Putative N-acetylglucosamine-6-phosphate deacetylase OS=Mus musculus GN=Amdhd2 PE=2 SV=1	0	Mouse	Mus musculus	2540	2	F6UP77;Q8JZV7	56.226	26	9	18	9	409	43.5	6.23	69.46	9	0	3110	2851.6	3282.5	2748	2950.4	3313.1
1206	High	P08003	Protein disulfide-isomerase A4 OS=Mus musculus GN=Pdia4 PE=1 SV=3	0	Mouse	Mus musculus	9258	1	P08003	259.905	50	33	125	32	638	71.9	5.31	439.79	33	1	25747.8	28029.6	28052	22748.6	23189.5	26283
1207	High	Q9CR47	Ribosome biogenesis protein NSA2 homolog OS=Mus musculus GN=Nsa2 PE=2 SV=1	0.007	Mouse	Mus musculus	1928	3	Q32P03;Q5M9P2;Q9CR47	4.491	3	1	1	1	260	30	10.24	3.19	1	0	346.4	303.8	345.4	306.1	308.1	306.6
1208	High	Q543M9	MCG14605, isoform CRA_c OS=Mus musculus GN=Trp53rk PE=2 SV=1	0	Mouse	Mus musculus	1028	5	A2A5R0;Q543M9;Q5U452;Q8C5U8;Q99PW4	22.134	16	4	10	3	244	27.4	9.23	33.22	4	0	1621.5	1457.8	1634.8	1433.1	1410.3	1714.9
1209	High	B1AQY2	Rho GTPase-activating protein 23 OS=Mus musculus GN=Arhgap23 PE=4 SV=1	0	Mouse	Mus musculus	9028	5	B1AQY2;D6RDB5;F8VQ11;Q69ZH9;Q69ZH9-2	183.588	31	38	88	36	1488	162.1	9.03	286.26	38	0	14755.6	14922.9	14387	13041.5	12886.2	11619
1210	High	V9GWU7	Serine/threonine-protein kinase WNK3 OS=Mus musculus GN=Wnk3 PE=4 SV=1	0	Mouse	Mus musculus	1	5	E9Q470;Q80XP9;Q80XP9-2;V9GWU7;V9GXP7	54.348	7	11	17	5	1789	197.6	6.05	59.05	11	0	1279.1	1199.9	976.4	1130.6	1210.6	963.3
1211	High	G3X9E0	Ankyrin repeat domain-containing protein 45 OS=Mus musculus GN=Ankrd45 PE=4 SV=1	0	Mouse	Mus musculus	4379	4	D3YVW9;G3X9E0;Q810N6;Q9D470	11.858	10	2	3	2	282	31.7	5.14	10.88	2	0	636.2	551	368.1	562.3	444.8	373.3
1212	High	P97376	Protein FRG1 OS=Mus musculus GN=Frg1 PE=1 SV=2	0	Mouse	Mus musculus	7563	2	P97376;Q3V3M3	26.093	29	6	7	6	258	29.1	8.92	27.31	6	0	1542.2	1462.3	2337.7	1363.3	1159.2	2077.9
1213	High	E9PX68	Protein Slc4a1ap OS=Mus musculus GN=Slc4a1ap PE=1 SV=1	0	Mouse	Mus musculus	6334	8	E9PX68;E9Q1Q0;E9Q585;O54716;Q3UHY0;Q3UUI2;Q5BKS1;Q6GQW1	33.964	13	7	8	7	744	82.8	5.03	29.64	7	0	2582.7	2426	2902.2	2283.2	2088.4	2693.4
1214	High	P70211	Netrin receptor DCC OS=Mus musculus GN=Dcc PE=1 SV=2	0	Mouse	Mus musculus	6803	4	P70211;P70211-2;P70211-3;Q3TZP5	55.499	10	12	16	12	1447	158.2	6.73	45.64	12	0	3985.3	4418.9	2320.6	3523.2	4449.2	2817.6
1215	High	Q9DB29	Isoamyl acetate-hydrolyzing esterase 1 homolog OS=Mus musculus GN=Iah1 PE=1 SV=1	0	Mouse	Mus musculus	8645	1	Q9DB29	25.945	29	6	11	6	249	28	5.52	28.58	6	0	2469.5	2294.5	2723.6	2183.4	2223.5	2555.2
1216	High	B7FAU8	Guanosine diphosphate (GDP) dissociation inhibitor 1 (Fragment) OS=Mus musculus GN=Gdi1 PE=4 SV=1	0	Mouse	Mus musculus	7142	1	B7FAU8	90.124	62	14	147	1	149	16.9	4.83	434.65	14	0	354.8	352.1	548.7	313.7	353.5	638.4
1217	High	Q6P069	Sorcin OS=Mus musculus GN=Sri PE=1 SV=1	0	Mouse	Mus musculus	8519	3	F6T867;Q6P069;Q6P069-2	46.543	39	7	24	7	198	21.6	5.59	74.39	7	0	7098.2	7079.7	9272.7	6276.2	6787.3	9107
1218	High	B7ZN59	Tmem132e protein OS=Mus musculus GN=Tmem132e PE=2 SV=1	0	Mouse	Mus musculus	2357	2	B7ZN59;Q6IEE6	60.149	13	11	18	11	1072	116	6.14	58.26	11	0	3598	3768.3	2683.8	3181.6	3402.9	2914.8
1219	High	Q9D0B5	Thiosulfate sulfurtransferase/rhodanese-like domain-containing protein 3 OS=Mus musculus GN=Tstd3 PE=1 SV=1	0	Mouse	Mus musculus	6061	1	Q9D0B5	12.922	20	3	5	3	157	17.3	8.13	14.22	3	0	897.1	899.9	781.9	793.3	836.7	812.5
1220	High	O09126	Semaphorin-4D OS=Mus musculus GN=Sema4d PE=1 SV=2	0	Mouse	Mus musculus	5179	2	O09126;Q8BJC1	75.594	16	14	35	14	861	95.6	7.81	120.54	14	0	8204.1	8219.5	7354.7	7255.1	6850.9	7554.4
1221	High	Q91WB4	Pleckstrin homology domain-containing family F member 2 OS=Mus musculus GN=Plekhf2 PE=1 SV=1	0.001	Mouse	Mus musculus	5878	2	A8Y5N8;Q91WB4	8.555	12	3	3	2	249	27.7	8.21	8.28	3	0	683.5	591.7	543.5	604.5	579	570.4
1222	High	Q8VEL2	Myotubularin-related protein 14 OS=Mus musculus GN=Mtmr14 PE=2 SV=2	0	Mouse	Mus musculus	6035	11	D3Z1C1;D6RDS6;D6RFN8;F6RV41;F6W741;F6YA17;F7BA73;P15375;Q3TTC5;Q8VEL2;Q9D0W0	19.553	11	6	8	6	648	72.4	6.76	23.38	6	0	1148.7	1088.1	1053.8	1016	959.3	977.2
1223	High	Q3TGX0	Secretory carrier membrane protein 4, isoform CRA_e OS=Mus musculus GN=Scamp4 PE=2 SV=1	0	Mouse	Mus musculus	4137	2	Q3TGX0;Q3U4R0	13.281	8	2	9	2	230	25.3	8.66	28.56	2	0	3725.7	3884	2410.2	3295.4	3430.9	2424.1
1224	High	Q3UBP0	Adenylosuccinate synthetase isozyme 1 OS=Mus musculus GN=Adssl1 PE=2 SV=1	0	Mouse	Mus musculus	5147	3	J3QN31;P28650-2;Q3UBP0	168.181	55	23	112	20	457	50.2	8.43	417.16	23	3	17995.6	16102	22482.5	15917.2	17254	23186.2
1225	High	Q8BGB7	Enolase-phosphatase E1 OS=Mus musculus GN=Enoph1 PE=2 SV=1	0	Mouse	Mus musculus	6055	2	Q8BGB7;Q8BGB7-2	47.84	37	7	51	7	257	28.6	4.92	156.26	7	0	9723.3	9359.5	7136	8601	9362.6	8019.7
1226	High	Q9CYN2	Signal peptidase complex subunit 2 OS=Mus musculus GN=Spcs2 PE=1 SV=1	0	Mouse	Mus musculus	3133	1	Q9CYN2	70.56	56	14	33	13	226	25	8.57	122.55	14	1	8464.8	9522.5	10115.6	7489.1	7109	8974.1
1227	High	Q99KR7	Peptidyl-prolyl cis-trans isomerase F, mitochondrial OS=Mus musculus GN=Ppif PE=1 SV=1	0	Mouse	Mus musculus	6123	2	Q8BQ12;Q99KR7	45.228	34	9	42	7	206	21.7	9.16	117.38	9	1	13967.6	12746.8	15782.1	12358.1	12167.4	15444.9
1228	High	B2RY84	Kif14 protein OS=Mus musculus GN=Kif14 PE=2 SV=1	0	Mouse	Mus musculus	9025	12	A2AKI2;B2RY84;E9PZX1;E9Q3T3;G3UXC8;G3UY57;L0N7N1;Q61790;Q7TQJ9;Q80TF6;Q8R096;Q9CV48	11.739	1	3	7	1	1674	186.3	7.84	19.94	3	0	44.5	44	26.8	39.4	44.6	28.4
1229	High	Q9ERR7	15 kDa selenoprotein OS=Mus musculus GN=Sep15 PE=1 SV=3	0	Mouse	Mus musculus	5118	1	Q9ERR7	18.238	22	3	14	3	162	17.8	5.35	46.82	3	0	3221.5	3471.8	3725.6	2850.4	2661.1	3246.7
1230	High	P09240	Cholecystokinin OS=Mus musculus GN=Cck PE=1 SV=3	0.003	Mouse	Mus musculus	1271	2	P09240;Q8R041	6.155	15	2	3	2	115	12.8	9.35	8.42	2	0	514.3	650.2	174.6	455.1	511.4	184
1231	High	Q640N2	ADP-ribosylation factor-like protein 13B OS=Mus musculus GN=Arl13b PE=1 SV=2	0.001	Mouse	Mus musculus	2368	3	Q640N2;Q9CUD0;Q9D1Z5	9.713	7	2	3	2	427	48.1	6.32	14.02	2	0	893.5	784.2	965.3	790.7	821.6	941.7
1232	High	Q570Z5	Diacylglycerol kinase (Fragment) OS=Mus musculus GN=Dgkg PE=2 SV=1	0	Mouse	Mus musculus	2993	5	F2Z409;Q570Z5;Q8C248;Q8C413;Q91WG7	132.518	30	19	54	19	789	88.6	6.83	181.98	19	0	10220.7	15105.5	12766.1	9045.6	13154.7	11751.5
1233	High	Q8R0F6	Integrin-linked kinase-associated serine/threonine phosphatase 2C OS=Mus musculus GN=Ilkap PE=2 SV=1	0	Mouse	Mus musculus	6484	4	Q8R0F6;Q8R0F6-2;Q9CS46;Q9Z0T2	36.463	21	9	12	9	392	42.7	7.36	33.34	9	0	4498.8	4254.3	4983.3	3981.6	3763.4	5165.2
1234	High	Q6QD59	Vesicle transport protein SEC20 OS=Mus musculus GN=Bnip1 PE=2 SV=1	0	Mouse	Mus musculus	1243	4	B8JJI4;F6QGF9;F7C279;Q6QD59	56.117	47	11	17	11	228	26.2	8.75	55.24	11	0	6064.6	6297.7	6722.5	5367.6	4874	5778.5
1235	High	Q9JKB1	Ubiquitin carboxyl-terminal hydrolase isozyme L3 OS=Mus musculus GN=Uchl3 PE=1 SV=2	0	Mouse	Mus musculus	9614	3	B2RTM4;Q8BWQ9;Q9JKB1	140.8	70	18	81	18	230	26.1	5.05	252.42	18	0	18080.4	19332.4	14709.6	16004.1	17578.8	15809.1
1236	High	Q3UFQ8	Leucine-rich repeat-containing protein 16B OS=Mus musculus GN=Lrrc16b PE=2 SV=2	0	Mouse	Mus musculus	1195	1	Q3UFQ8	27.719	7	8	10	8	1375	150.3	7.72	27.45	8	0	1058.7	1106.6	912.6	937.3	1068.8	893.1
1237	High	Q3UH12	Putative uncharacterized protein (Fragment) OS=Mus musculus GN=Epb4.1 PE=2 SV=1	0	Mouse	Mus musculus	3728	1	Q3UH12	127.936	47	22	73	3	476	53.9	9.09	267.96	22	1	771.2	690.7	2795.4	682.8	703.4	1732.3
1238	High	Q91VP7	Transmembrane protein 101 OS=Mus musculus GN=Tmem101 PE=2 SV=1	0.006	Mouse	Mus musculus	4419	1	Q91VP7	4.716	11	2	2	2	257	28.8	9.57	2.67	2	0	265.9	254.5	286.1	235.4	243.8	278.6
1239	High	Q3V0G7	GTPase-activating Rap/Ran-GAP domain-like protein 3 OS=Mus musculus GN=Garnl3 PE=1 SV=1	0	Mouse	Mus musculus	5511	6	A2AHW8;A2AUQ6;B1AW31;B1AW32;Q3V0G7;Q3V0G7-2	72.861	19	15	25	15	1038	115.4	7.17	93.51	15	0	5737.4	5690	5694.8	5080.3	4949.9	5173.4
1240	High	Q3TBL6	Tumor necrosis factor alpha-induced protein 8-like protein 3 OS=Mus musculus GN=Tnfaip8l3 PE=2 SV=1	0	Mouse	Mus musculus	8883	1	Q3TBL6	17.791	16	4	7	4	204	23.2	7.96	23.25	4	0	1694.9	2589.1	718.2	1500.9	2263.9	669.4
1241	High	Q9D850	Transmembrane protein 68 OS=Mus musculus GN=Tmem68 PE=2 SV=1	0	Mouse	Mus musculus	3104	2	Q9D850;Q9D850-2	28.45	18	5	8	5	329	37.8	8.46	26.45	5	0	2431.5	2497.4	2033.9	2153.3	1955.7	1933.9
1242	High	Q9CZ46	Putative uncharacterized protein OS=Mus musculus GN=Stmn2 PE=2 SV=1	0	Mouse	Mus musculus	3560	2	P55821;Q9CZ46	68.172	22	9	47	2	209	23.8	8.19	158.08	9	0	2154.3	2209.7	1931.5	1907.8	1804.5	1774.2
1243	High	Q9CZT6	Protein CMSS1 OS=Mus musculus GN=Cmss1 PE=2 SV=1	0	Mouse	Mus musculus	8848	1	Q9CZT6	10.348	12	4	6	2	276	31.6	8.46	15.47	4	0	901.1	949	1133	798	762.9	947.3
1244	High	P50171-2	Isoform Long of Estradiol 17-beta-dehydrogenase 8 OS=Mus musculus GN=Hsd17b8	0	Mouse	Mus musculus	9408	4	A0A068BEQ2;G3UX44;P50171;P50171-2	49.765	38	8	19	8	274	28.3	7.83	69.62	8	0	4296.9	3571.2	3491.7	3805.6	3730.9	3730.2
1245	High	Q04857	Collagen alpha-1(VI) chain OS=Mus musculus GN=Col6a1 PE=2 SV=1	0	Mouse	Mus musculus	6799	4	B0LAD9;Q04857;Q8C6Y0;Q99LW4	63.773	15	14	18	14	1025	108.4	5.36	64.08	14	0	4902.2	4386.2	4961.4	4341.9	4265.1	5058.1
1246	High	Q07646	Mesoderm-specific transcript protein OS=Mus musculus GN=Mest PE=2 SV=1	0.001	Mouse	Mus musculus	7183	8	D3YV56;D3YZ83;D3YZU2;D3Z328;D3Z383;D3Z3U2;Q07646;Q07646-2	8.779	8	2	5	2	335	38.9	9.74	20.42	2	0	764.1	661	481.8	676.8	584.5	545.8
1247	High	Q9D6Y4	Protein MEF2BNB OS=Mus musculus GN=Mef2bnb PE=2 SV=1	0.003	Mouse	Mus musculus	1462	3	D3Z373;D6RJ21;Q9D6Y4	6.695	23	2	4	2	120	13.6	6.54	17.38	2	0	613.5	524.3	530.5	543.4	573.5	532.3
1248	High	P58391	Small conductance calcium-activated potassium channel protein 3 OS=Mus musculus GN=Kcnn3 PE=1 SV=2	0	Mouse	Mus musculus	9870	9	P58391;Q45FA7;Q80X11;Q9EQR3;Q9EQR3-2;Q9EQR3-7;Q9EQR3-8;Q9EQR3-9;Z4YL28	18.619	7	6	8	3	732	81.3	8.95	22.39	6	0	1548.2	1531.2	1023.9	1371.3	1244.9	934.2
1249	High	Q9CWG9	Biogenesis of lysosome-related organelles complex 1 subunit 2 OS=Mus musculus GN=Bloc1s2 PE=1 SV=1	0.004	Mouse	Mus musculus	5526	1	Q9CWG9	5.252	10	2	2	2	143	16.3	4.88	5.38	2	0	962.9	907.2	810.4	852.9	832.8	813.5
1250	High	A2AI87	Phosphorylase b kinase regulatory subunit alpha, skeletal muscle isoform OS=Mus musculus GN=Phka1 PE=4 SV=1	0	Mouse	Mus musculus	214	10	A2AI87;A2AI88;A2AI89;A2AI91;P18826;P18826-2;Q3TQJ0;Q3UV91;Q8BSV5;Q8CBA7	78.69	17	17	26	15	1241	138.7	5.85	81.78	17	2	5949.5	6514.1	8897.1	5270.7	5373.3	7075.6
1251	High	Q80UP8	Sodium-dependent phosphate transporter 2 OS=Mus musculus GN=Slc20a2 PE=1 SV=2	0	Mouse	Mus musculus	7702	2	P70456;Q80UP8	45.733	15	7	21	6	656	70.8	6.48	71.33	7	0	4348.7	4296.7	11293.9	3852.6	3976.7	8620.9
1252	High	Q8BVI4	Dihydropteridine reductase OS=Mus musculus GN=Qdpr PE=1 SV=2	0	Mouse	Mus musculus	9745	4	D3YWR7;D3Z099;D3Z1A1;Q8BVI4	182.45	64	12	221	12	241	25.6	7.81	838.85	12	0	38032.6	36270.5	48219.3	33699.8	39509.9	53380.7
1253	High	Q8R1K4-2	Isoform 2 of 5-phosphohydroxy-L-lysine phospho-lyase OS=Mus musculus GN=Phykpl	0	Mouse	Mus musculus	2589	4	F8WHK6;Q8R1K4;Q8R1K4-2;Q8R1K4-3	20.328	11	5	8	5	468	51.6	6.71	22.11	5	0	1126.7	1143.3	1363.4	998.4	1076.7	1338.2
1254	High	Q6IFT4	Rho GTPase-activating protein 20 OS=Mus musculus GN=Arhgap20 PE=2 SV=1	0	Mouse	Mus musculus	3242	2	D3YUH8;Q6IFT4	28.916	8	8	8	8	1182	131.3	7.21	24.21	8	0	2026.5	1939.8	2121.3	1795.8	1607.7	1988.6
1255	High	Q9D273	Cob(I)yrinic acid a,c-diamide adenosyltransferase, mitochondrial OS=Mus musculus GN=Mmab PE=1 SV=1	0	Mouse	Mus musculus	8169	4	D3Z1G7;Q3UQM9;Q9D273;Q9D273-2	54.915	37	9	21	9	237	26.3	9.2	69.63	9	0	5630	5562.2	4299.5	4989.5	4982.2	4572.8
1256	High	B2RXW9	Fam179b protein OS=Mus musculus GN=Fam179b PE=2 SV=1	0	Mouse	Mus musculus	5536	6	B2RXS2;B2RXW9;B7ZWL4;Q6A070;Q6A070-2;Q8CA10	11.793	2	3	3	3	1826	200.4	8.41	9.63	3	0	295.2	256.6	251.2	261.6	260.4	273.2
1257	High	B2RVQ7	Zinc finger protein 706 OS=Mus musculus GN=Zfp706 PE=2 SV=1	0	Mouse	Mus musculus	2024	1	B2RVQ7	10.937	34	4	10	4	76	8.5	10.01	23.48	4	0	3930.2	3985.1	4843.7	3483.4	3457.5	4509.4
1258	High	J3QPC3	Protein BC024978 OS=Mus musculus GN=BC024978 PE=4 SV=1	0.004	Mouse	Mus musculus	9524	3	D3Z7G4;F7BUA2;J3QPC3	5.755	4	1	1	1	361	38.9	5.96	3.26	1	0	98.4	98	92.1	87.2	76.5	85
1259	High	D3YUV9	Eukaryotic translation initiation factor 4E type 2 OS=Mus musculus GN=Eif4e2 PE=3 SV=1	0	Mouse	Mus musculus	6748	10	D3YUV9;D3Z729;D3Z730;G3X9H1;M0QWD1;Q0P688;Q3UUT0;Q80ZJ3;Q8BMB3;Q9D334	31.079	29	5	17	5	259	29.5	8.25	55.19	5	0	2670.9	2788.5	2449.9	2367.6	2309	2366.7
1260	High	G5E8G5	Prominin 1, isoform CRA_a OS=Mus musculus GN=Prom1 PE=4 SV=1	0	Mouse	Mus musculus	7358	11	G3X9J8;G5E8G5;O54990;O54990-2;O54990-3;O54990-4;O54990-5;O54990-6;Q8C3K1;Q8CDK8;Q8R056	47.163	9	7	13	7	867	97.1	6.58	49.01	7	0	2052.6	1985.2	2031.5	1819.6	2248.4	1810.9
1261	High	P20934	Protein EVI2A OS=Mus musculus GN=Evi2a PE=1 SV=2	0	Mouse	Mus musculus	3605	2	P20934;Q3TBB7	14.612	15	3	5	3	223	24.1	9.52	20.2	3	0	1099.8	1026.3	1589	975	1201.3	1554.9
1262	High	P49442	Inositol polyphosphate 1-phosphatase OS=Mus musculus GN=Inpp1 PE=1 SV=2	0	Mouse	Mus musculus	1855	5	E0CX64;E0CYQ4;E9QAI9;H3BK26;P49442	115.405	42	14	68	14	396	43.3	5.01	268.19	14	0	16586.7	16817.4	18373.2	14704.9	15455.9	19072.6
1263	High	Q78J03	Methionine-R-sulfoxide reductase B2, mitochondrial OS=Mus musculus GN=Msrb2 PE=1 SV=1	0	Mouse	Mus musculus	1996	1	Q78J03	25.479	25	6	8	6	175	19.1	9.06	26.91	6	0	2368.5	2410.1	2575.4	2100.4	2217.2	2362.7
1264	High	A2AR99	Calcitonin receptor-like OS=Mus musculus GN=Calcrl PE=2 SV=1	0.007	Mouse	Mus musculus	6489	1	A2AR99	4.432	2	1	1	1	463	53.2	6.71	3.4	1	0	85.7	104.2	125.3	76	91.8	107.7
1265	High	Q5I1X5	RelA-associated inhibitor OS=Mus musculus GN=Ppp1r13l PE=1 SV=1	0	Mouse	Mus musculus	3238	1	Q5I1X5	10.873	5	2	2	2	824	88.9	6.86	9.11	2	0	114	107.1	111.8	101.1	99.8	106.2
1266	High	Q3TLU5	Putative uncharacterized protein OS=Mus musculus GN=Slc2a6 PE=2 SV=1	0.006	Mouse	Mus musculus	9068	4	A2AR26;Q3TLU5;Q3UDF0;Q8BTN2	4.662	2	1	1	1	497	54.4	8.32	3.36	1	0	65	56.8	55.8	57.6	55.2	53.5
1267	High	Q8BJ34-6	Isoform 6 of Meiosis arrest female protein 1 OS=Mus musculus GN=Marf1	0.002	Mouse	Mus musculus	8006	4	Q8BJ34;Q8BJ34-3;Q8BJ34-4;Q8BJ34-6	7.17	1	2	2	1	1736	192.7	8.24	5.64	2	0	84.6	70.3	54.1	75	78.9	70
1268	High	Q8R138	Transmembrane protein 119 OS=Mus musculus GN=Tmem119 PE=2 SV=1	0	Mouse	Mus musculus	3848	1	Q8R138	15.649	9	3	4	3	280	29.4	4.51	16.13	3	0	1359.5	1320.8	801.5	1206	1061	781.5
1269	High	Q3U7X9	Putative uncharacterized protein OS=Mus musculus GN=Ap2a2 PE=2 SV=1	0	Mouse	Mus musculus	4856	2	E9PWD0;Q3U7X9	461.476	51	49	429	1	938	104	6.83	1418.74	49	0	1373.8	1095.5	720.4	1218.7	1292.7	829.6
1270	High	F6ZGI7	Molybdopterin synthase sulfur carrier subunit OS=Mus musculus GN=Mocs2 PE=3 SV=1	0	Mouse	Mus musculus	475	2	F6ZGI7;Q9Z224	10.974	36	3	5	3	88	9.7	4.61	15.38	3	0	1513.2	1540.2	1468	1342.4	1398.6	1391.5
1271	High	Q9Z2A7	Diacylglycerol O-acyltransferase 1 OS=Mus musculus GN=Dgat1 PE=1 SV=1	0	Mouse	Mus musculus	5625	3	F6UUI9;F6V8W6;Q9Z2A7	18.753	12	3	4	3	498	56.8	9.39	24.32	3	0	980.1	958.7	958	869.6	852.5	888.2
1272	High	V9GX06	Uncharacterized protein (Fragment) OS=Mus musculus GN=Gm11214 PE=3 SV=1	0	Mouse	Mus musculus	1169	1	V9GX06	98.101	36	6	619	2	183	19.9	7.42	1529.17	6	0	998.7	874.4	781.1	886.1	859.2	863.8
1273	High	Q5U4C1	G-protein coupled receptor-associated sorting protein 1 OS=Mus musculus GN=Gprasp1 PE=1 SV=1	0	Mouse	Mus musculus	1443	3	Q5U4C1;Q5U4C1-2;Q6PD32	99.507	18	19	37	19	1347	151.7	5.08	125.24	19	0	8297.7	8178.5	6390.8	7362.1	7122.5	6425.5
1274	High	Q6ZWY7	Putative uncharacterized protein (Fragment) OS=Mus musculus GN=Pfdn5 PE=2 SV=1	0	Mouse	Mus musculus	4938	8	E9PVG3;E9PZ62;E9Q093;E9Q5Q8;H7BWX1;Q6ZWY7;Q9DAJ0;Q9WU28	78.786	69	10	37	10	160	18	6.33	121.97	10	0	10521.8	10120.2	8305.5	9336.4	9307.3	9012.5
1275	High	Q7TQK5	Coiled-coil domain-containing protein 93 OS=Mus musculus GN=Ccdc93 PE=2 SV=1	0	Mouse	Mus musculus	1109	8	E9QAD4;Q7TQK5;Q8BUE0;Q8BUU2;Q8BWK1;Q9D266;Q9D652;Q9DAA5	150.628	38	25	48	4	629	72.6	8.29	169.65	25	21	15335.7	16288.9	15940.8	13608.8	13012.6	13826.2
1276	High	Q9CWS0	N(G),N(G)-dimethylarginine dimethylaminohydrolase 1 OS=Mus musculus GN=Ddah1 PE=1 SV=3	0	Mouse	Mus musculus	2978	3	D3YU15;Q3UF01;Q9CWS0	234.416	64	20	147	19	285	31.4	5.97	565.41	20	1	40013	39074.3	34683.6	35509.4	37487.7	36677.4
1277	High	Q640Q5	PAB-dependent poly(A)-specific ribonuclease subunit PAN3 OS=Mus musculus GN=Pan3 PE=2 SV=3	0.004	Mouse	Mus musculus	4401	8	H3BJA8;H3BJH6;H3BKF3;H3BKQ1;H3BLB9;Q5U221;Q640Q5;Q640Q5-2	5.218	2	2	2	2	837	89.7	8.1	5.66	2	0	637.4	648.9	720.3	565.7	537.9	630.5
1278	High	Q921G6	Leucine-rich repeat and calponin homology domain-containing protein 4 OS=Mus musculus GN=Lrch4 PE=2 SV=1	0.003	Mouse	Mus musculus	6336	4	H3BLL3;Q6KAP0;Q8C2M4;Q921G6	5.795	2	1	1	1	680	73.1	7.53	3.27	1	0	113.8	100.2	98.7	101	98.4	95.5
1279	High	Q497N0	Chaperonin containing Tcp1, subunit 6b (Zeta) OS=Mus musculus GN=Cct6b PE=2 SV=1	0	Mouse	Mus musculus	1591	3	B1AT05;Q497N0;Q8BVT1	66.171	16	7	50	1	531	58.1	7.36	172.54	7	0	155.4	135.2	115.5	138	140.7	144.7
1280	High	P07934	Phosphorylase b kinase gamma catalytic chain, skeletal muscle/heart isoform OS=Mus musculus GN=Phkg1 PE=2 SV=3	0	Mouse	Mus musculus	6456	3	D3Z1B5;D3Z472;P07934	32.906	26	9	16	8	388	44.9	6.55	35.78	9	1	3935	4235.6	5886.3	3493.5	3697.2	4772.5
1281	High	S4R278	Ankyrin-3 (Fragment) OS=Mus musculus GN=Ank3 PE=4 SV=1	0	Mouse	Mus musculus	7908	1	S4R278	97.629	36	14	44	1	459	50.7	5.15	158.94	14	0	211.8	189.5	500.5	188.1	166.8	424
1282	High	Q8BH64	EH domain-containing protein 2 OS=Mus musculus GN=Ehd2 PE=1 SV=1	0	Mouse	Mus musculus	10102	3	D3Z7U7;Q8BH64;Q8R2X0	56.448	26	14	24	12	543	61.1	6.51	78.81	14	0	4487.8	4300.7	4802.2	3985.7	4206.2	4835.7
1283	High	Q9JK38	Glucosamine 6-phosphate N-acetyltransferase OS=Mus musculus GN=Gnpnat1 PE=2 SV=1	0.003	Mouse	Mus musculus	8997	1	Q9JK38	5.833	10	1	1	1	184	20.8	7.69	5.22	1	0	65	59.9	62.5	57.7	63.4	72
1284	High	P04443	Hemoglobin subunit beta-H0 OS=Mus musculus GN=Hbb-bh0 PE=2 SV=5	0.009	Mouse	Mus musculus	5142	4	P04443;P04444;Q61600;Q9CZK5	4.103	7	1	1	1	147	16.4	8.62	2.95	1	0	156.6	123.3	123	139.1	156.6	325.6
1285	High	Q8VHK9	ATP-dependent RNA helicase DHX36 OS=Mus musculus GN=Dhx36 PE=1 SV=2	0	Mouse	Mus musculus	4434	3	A0JLR3;B2RQS6;Q8VHK9	90.763	22	21	32	19	1001	113.8	8.29	99.94	21	2	7407	7105.6	7160.1	6579	6038.7	6877.8
1286	High	B1AQF4	Dual-specificity protein phosphatase 3 OS=Mus musculus GN=Dusp3 PE=4 SV=1	0	Mouse	Mus musculus	4400	5	B1AQF4;H3BKD1;H3BKL8;Q3V2Y9;Q9D7X3	64.273	47	7	52	7	210	23.2	7.31	216.59	7	0	10432.4	10895.5	8269.6	9266.7	9023.3	8117.2
1287	High	Q91W92	Cdc42 effector protein 1 OS=Mus musculus GN=Cdc42ep1 PE=1 SV=1	0	Mouse	Mus musculus	4383	1	Q91W92	53.568	19	6	17	6	409	43.1	7.21	68.8	6	0	2447.3	2216.9	4614.5	2174	2255.8	3921.6
1288	High	Q80ZI6	E3 ubiquitin-protein ligase LRSAM1 OS=Mus musculus GN=Lrsam1 PE=2 SV=1	0	Mouse	Mus musculus	1720	6	A2AHX2;A2AHX3;A2AHX4;A2AHX5;A2AHX6;Q80ZI6	113.664	30	24	38	24	727	83.9	6.14	127.57	24	0	10159.4	10111.7	9222.8	9025.6	8222.2	8253
1289	High	Q3TIJ1	Putative uncharacterized protein OS=Mus musculus GN=Cops4 PE=2 SV=1	0	Mouse	Mus musculus	6225	2	D6RG47;Q3TIJ1	213.09	81	28	144	1	406	46.3	5.72	507.55	28	0	436.5	417.2	398	387.8	400.9	403.2
1290	High	Q9JM45	CIP7 OS=Mus musculus GN=2010204K13Rik PE=2 SV=1	0.003	Mouse	Mus musculus	2913	1	Q9JM45	6.503	22	2	2	2	83	8.9	7.81	4.49	2	0	917.2	1153.4	531.1	814.9	762.2	603.2
1291	High	Q8BVA5	UPF0554 protein C2orf43 homolog OS=Mus musculus PE=2 SV=1	0	Mouse	Mus musculus	586	4	Q8BVA5;Q8BVA5-2;Q8BVA5-3;Q8BVA5-4	27.327	18	6	11	6	326	37.3	8.28	34.43	6	0	3928.8	3918.5	4803.6	3490.9	3188.6	4067.7
1292	High	Q91XC8	Death-associated protein 1 OS=Mus musculus GN=Dap PE=1 SV=3	0.002	Mouse	Mus musculus	9397	1	Q91XC8	7.966	16	2	3	2	102	11.1	9.36	8.19	2	0	62.5	54	95.5	55.5	45.4	68.7
1293	High	Q9CYZ2	Tumor protein D54 OS=Mus musculus GN=Tpd52l2 PE=1 SV=1	0	Mouse	Mus musculus	5215	4	Q3TAI4;Q9CYZ2;Q9CZ22;V9GWU5	103.673	64	17	47	1	220	24	6.15	172.18	17	0	703.5	624.3	349.2	625.1	545.5	314.4
1294	High	Q9CY45	N(6)-adenine-specific DNA methyltransferase 2 OS=Mus musculus GN=N6amt2 PE=2 SV=1	0	Mouse	Mus musculus	9092	1	Q9CY45	18.228	22	5	8	5	214	24.5	4.67	20.46	5	0	2507.8	2450.3	2166.3	2228.4	2290	2123.9
1295	High	Q02788	Collagen alpha-2(VI) chain OS=Mus musculus GN=Col6a2 PE=2 SV=3	0	Mouse	Mus musculus	5274	2	D3Z7D5;Q02788	19.92	5	5	6	5	1034	110.3	6.42	21.87	5	0	2388.4	2471.4	2513.2	2122.3	1996.3	2533.7
1296	High	P58058	NAD kinase OS=Mus musculus GN=Nadk PE=1 SV=2	0.004	Mouse	Mus musculus	3837	7	A2A9N9;A2A9P0;A2A9P2;P58058;Q3TN62;Q3TNZ1;Q3UGI1	5.689	5	2	2	2	439	48.6	6.52	5.26	2	0	366.6	361.5	315.6	325.8	350	347.4
1297	High	Q920V1	UDP-GalNAc:beta-1,3-N-acetylgalactosaminyltransferase 1 OS=Mus musculus GN=B3galnt1 PE=2 SV=2	0.007	Mouse	Mus musculus	10088	1	Q920V1	4.395	5	1	1	1	331	39.3	8.02	3.69	1	0	66.1	80.8	59.8	58.7	70	58.6
1298	High	A8IK50	Purkinje cell protein 2 OS=Mus musculus GN=Pcp2 PE=2 SV=1	0	Mouse	Mus musculus	7572	2	A8IK50;P12660	32.85	31	3	7	3	136	14.8	4.68	34.18	3	0	914.2	911.5	3696.4	812.5	886.9	3286
1299	High	Q8R033	LYR motif-containing protein 2 OS=Mus musculus GN=Lyrm2 PE=2 SV=1	0	Mouse	Mus musculus	2100	1	Q8R033	11.284	39	4	4	4	88	10.4	10.4	10.12	4	0	1290.4	1321.1	1123.9	1146.9	1164	1202.5
1300	High	Q91YE8	Synaptopodin-2 OS=Mus musculus GN=Synpo2 PE=1 SV=2	0	Mouse	Mus musculus	4285	5	B2RY03;D3YVV9;E9Q1U2;Q91YE8;Q91YE8-2	22.004	8	6	7	6	1087	116.5	7.37	22.49	6	0	1864.9	1467.7	1569.4	1657.5	1660.7	1662.3
1301	High	A7ISP9	EMAP-like protein 4 OS=Mus musculus GN=Eml4 PE=2 SV=1	0	Mouse	Mus musculus	8492	4	A7ISP9;Q3TGL8;Q3UMY5-2;Q3UMY5-4	72.841	19	16	27	1	977	108.6	6.4	85.35	16	0	183.1	175.1	124.7	162.8	163.2	130.9
1302	High	Q5DTL0	MKIAA4152 protein (Fragment) OS=Mus musculus GN=Enpp5 PE=2 SV=1	0	Mouse	Mus musculus	7592	3	Q5DTL0;Q5FWJ8;Q9EQG7	31.321	16	7	14	7	478	54.5	5.91	43.81	7	0	3273	3445.6	3130.2	2910	2961.4	2892.5
1303	High	D3YU39	Cholinephosphotransferase 1 OS=Mus musculus GN=Chpt1 PE=3 SV=1	0.004	Mouse	Mus musculus	43	6	D3YU39;D3Z6W4;D6RCW3;Q8C025;Q8C025-2;Q8C025-3	5.464	3	1	2	1	406	45.4	7.08	6.97	1	0	545.5	535.1	1171	485	496.6	911
1304	High	Q9DB26	Phytanoyl-CoA dioxygenase domain-containing protein 1 OS=Mus musculus GN=Phyhd1 PE=2 SV=2	0	Mouse	Mus musculus	2914	7	A2AQZ2;A2AQZ5;A2AQZ7;B7ZNN8;D6RI61;D6RIQ3;Q9DB26	15.32	13	3	6	3	291	32.5	6.34	15.08	3	0	413.2	429.8	592.4	367.4	416.3	524.6
1305	High	Q8C7J6	Potassium channel tetramerisation domain containing 12b OS=Mus musculus GN=Kctd12b PE=2 SV=1	0	Mouse	Mus musculus	6080	1	Q8C7J6	28.307	20	9	18	3	292	33.3	5.95	46.87	9	0	869.1	960.2	1272.8	772.8	890.4	1348.8
1306	High	P31650	Sodium- and chloride-dependent GABA transporter 3 OS=Mus musculus GN=Slc6a11 PE=1 SV=2	0	Mouse	Mus musculus	5877	6	E9PXG1;G5E8Z4;P31650;P31651;Q8BKG0;Q8VCS9	130.28	22	17	159	15	627	69.9	6.98	567.33	17	2	50332.1	36347.8	61515.6	44758.6	41571.8	64216.2
1307	High	Q3UNN8	Inactive phospholipase D5 OS=Mus musculus GN=Pld5 PE=2 SV=1	0	Mouse	Mus musculus	2408	4	D3YYN6;Q3UNN8;Q3UNN8-2;Q3UNN8-3	11.578	6	4	5	3	536	61	8.72	12.37	4	0	172.9	160.9	418.8	153.8	142.6	357.1
1308	High	B1AV75	Protein 2610301B20Rik OS=Mus musculus GN=2610301B20Rik PE=4 SV=1	0	Mouse	Mus musculus	2367	3	B1AV75;Q3UJP5;Q9D005	33.984	30	6	16	6	210	23.9	6.86	53.27	6	0	4235.4	4203.1	3497.1	3767	3644.8	3591.9
1309	High	H9H9R8	RIKEN cDNA C030048B08, isoform CRA_a OS=Mus musculus GN=Rbm48 PE=4 SV=1	0.005	Mouse	Mus musculus	3188	2	H9H9R8;Q8K2X2	4.87	5	1	1	1	413	45.8	8.94	4.37	1	0	50.2	41.4	38.3	44.7	40.6	46.1
1310	High	Q9CZW6	E3 ubiquitin-protein ligase RNF146 OS=Mus musculus GN=Rnf146 PE=1 SV=2	0.003	Mouse	Mus musculus	1582	2	H9KV17;Q9CZW6	6.072	4	2	3	2	359	38.9	5.2	8.26	2	0	1278.7	1264.8	1195.4	1137.5	1159.1	1132
1311	High	P97793	ALK tyrosine kinase receptor OS=Mus musculus GN=Alk PE=1 SV=2	0	Mouse	Mus musculus	9926	1	P97793	18.272	4	5	6	5	1621	174.8	6.93	16.81	5	0	1276	1089.1	938.8	1135.2	1033.2	1000.3
1312	High	Q80SX0	StAR-related lipid transfer protein 4 OS=Mus musculus GN=Stard4 PE=2 SV=1	0.005	Mouse	Mus musculus	4156	4	D3YW24;D3YW30;Q80SX0;Q99JV5	4.971	6	1	1	1	224	25.5	5.34	3.4	1	0	120.1	120.5	163.2	106.8	131	163.9
1313	High	Q9CRC6	UPF0693 protein C10orf32 homolog OS=Mus musculus PE=1 SV=1	0	Mouse	Mus musculus	4878	1	Q9CRC6	10.424	27	2	2	2	105	11.5	6.79	8.99	2	0	953.7	894.8	1047.6	848.5	857.3	985.9
1314	High	Q80ZV0	Ribonuclease H2 subunit B OS=Mus musculus GN=Rnaseh2b PE=1 SV=2	0.001	Mouse	Mus musculus	5164	1	Q80ZV0	8.836	7	2	2	2	308	34.7	9.45	5.67	2	0	428.9	413.9	634.5	381.6	388.9	519
1315	High	Q9D945	Protein LLP homolog OS=Mus musculus GN=Llph PE=2 SV=1	0.005	Mouse	Mus musculus	1077	3	D3YXW1;Q9D945;Q9D945-2	4.991	11	1	1	1	130	15.4	10.36	4.22	1	0	216.8	185.3	201.8	192.9	186.6	193.7
1316	High	O70274	Protein tyrosine phosphatase type IVA 2 OS=Mus musculus GN=Ptp4a2 PE=1 SV=1	0	Mouse	Mus musculus	6738	2	O70274;Q3UXF9	23.948	35	6	12	2	167	19.1	8.37	30.7	6	0	1130.7	1268.7	1006.1	1006.2	995.8	1030.4
1317	High	Q8C1Z7	Bardet-Biedl syndrome 4 protein homolog OS=Mus musculus GN=Bbs4 PE=1 SV=1	0	Mouse	Mus musculus	4345	1	Q8C1Z7	28.738	12	7	9	6	520	58.2	8.1	34.09	7	0	3614.2	2934.3	2305.4	3216.6	2417.7	2232.8
1318	High	Q3TU64	Putative uncharacterized protein OS=Mus musculus GN=Col1a2 PE=2 SV=1	0	Mouse	Mus musculus	7169	6	E0CXI2;Q3TP88;Q3TU64;Q3TUE2;Q3TX57;Q91VL4	50.957	6	8	26	8	1372	129.5	9.19	84.61	8	0	6563.7	8162.7	7562	5842.2	6035.6	6350.3
1319	High	P62071	Ras-related protein R-Ras2 OS=Mus musculus GN=Rras2 PE=1 SV=1	0	Mouse	Mus musculus	1603	2	P62071;Q9CTF6	73.635	51	10	32	8	204	23.4	6.01	107.93	10	0	4575.4	4850.6	2984.4	4072.6	4350.6	3182.2
1320	High	Q3TC93	HCLS1-binding protein 3 OS=Mus musculus GN=Hs1bp3 PE=1 SV=2	0	Mouse	Mus musculus	6160	2	Q3TC93;Q8C910	42.507	30	8	11	8	395	43.7	4.98	40.05	8	0	2257.1	2362.2	2373.1	2009.1	1946.4	2198.4
1321	High	Q91YU9	Prdx5 protein (Fragment) OS=Mus musculus GN=Prdx5 PE=2 SV=1	0	Mouse	Mus musculus	4838	1	Q91YU9	83.156	96	8	121	1	89	9.6	5.38	386.68	8	0	114.7	111.5	99.5	102.1	108.2	102
1322	High	J3KMP6	Protein FAM92A1 OS=Mus musculus GN=Fam92a PE=4 SV=1	0	Mouse	Mus musculus	10027	5	F6VZK2;G3UY30;J3KMP6;Q8BP22;Z4YJZ2	16.244	14	4	4	4	355	39.9	7.71	12.37	4	0	844.8	853.3	819.9	752	783.2	818.8
1323	High	Q8VEH5	EPM2A-interacting protein 1 OS=Mus musculus GN=Epm2aip1 PE=2 SV=1	0	Mouse	Mus musculus	7252	1	Q8VEH5	130.298	36	19	67	19	606	70.1	5.87	258.52	19	0	12464.3	13315.2	11607.4	11095.6	11178.5	11087.8
1324	High	Q3UQ71	Putative uncharacterized protein OS=Mus musculus GN=Ephx2 PE=2 SV=1	0	Mouse	Mus musculus	7903	4	A8JYK8;P34914;P34914-2;Q3UQ71	150.264	37	17	52	17	554	62.5	6.33	210.08	17	0	12064.9	11663.9	6802.9	10740.4	9868.8	7117.1
1325	High	G3X8P9	Aldehyde oxidase 1 OS=Mus musculus GN=Aox1 PE=4 SV=1	0.003	Mouse	Mus musculus	4962	4	G3X8P9;O54754;Q3UV07;Q8R387	6.02	2	2	2	1	1333	146.6	6.93	6.53	2	0	85.4	77.2	80.8	76	77.4	75.9
1326	High	Q9D7J9	Enoyl-CoA hydratase domain-containing protein 3, mitochondrial OS=Mus musculus GN=Echdc3 PE=1 SV=1	0.004	Mouse	Mus musculus	155	2	A2AR43;Q9D7J9	5.32	6	1	1	1	300	32.4	8.34	4.66	1	0	126	121.5	155.1	112.2	110.4	130.9
1327	High	Q3TE95	Putative uncharacterized protein OS=Mus musculus GN=Rcn2 PE=2 SV=1	0	Mouse	Mus musculus	3210	4	D6RHL9;Q3TE95;Q8BP39;Q8BP92	120.773	44	15	90	15	355	41	4.59	400.23	15	0	15855.8	17107.2	18161.4	14116.4	13549.8	15312.7
1328	High	Q3TM70	EH-domain containing 4 OS=Mus musculus GN=Ehd4 PE=2 SV=1	0	Mouse	Mus musculus	7245	6	Q1MWP8;Q1MWP9;Q3TM70;Q3TQ74;Q3TWP9;Q91VL7	177.645	54	27	104	19	541	61.4	6.76	329.4	27	1	16572.1	15144.9	13587.4	14755.3	13303.5	14270.5
1329	High	Q545N7	Creatine kinase, mitochondrial 1, ubiquitous, isoform CRA_a OS=Mus musculus GN=Ckmt1 PE=2 SV=1	0	Mouse	Mus musculus	2643	6	A2ARP5;B0R0E8;B0R0E9;B0R0F0;Q545N7;Q6P8J7	302.6	69	30	538	27	418	47	8.16	2514.19	30	1	78526.1	78629.9	84008.2	69922.5	70060.9	74668.8
1330	High	A2A6Q5-3	Isoform 3 of Cell division cycle protein 27 homolog OS=Mus musculus GN=Cdc27	0	Mouse	Mus musculus	8948	7	A2A6Q5;A2A6Q5-2;A2A6Q5-3;Q3TTW1;Q3UYS3;Q8BYJ1;Q8R568	35.516	14	10	12	10	831	92.5	7.02	38.3	10	0	3829.7	4008.1	3311.6	3410.3	3169.8	3079
1331	High	Q6P5D4	Centrosomal protein of 135 kDa OS=Mus musculus GN=Cep135 PE=1 SV=1	0	Mouse	Mus musculus	2784	4	E0CX33;Q3TA38-2;Q3UVI6;Q6P5D4	25.474	7	9	15	7	1140	133.3	6.48	40	9	1	2009.7	1874.4	2022	1789.6	1845	1846.7
1332	High	A4FUP9	Glycosyltransferase 1 domain-containing protein 1 OS=Mus musculus GN=Glt1d1 PE=2 SV=2	0.007	Mouse	Mus musculus	326	1	A4FUP9	4.431	3	1	1	1	346	38.8	5.66	3.07	1	0	278.9	280.1	221.5	248.4	284.9	248.9
1333	High	Q542A1	Putative uncharacterized protein OS=Mus musculus GN=Bcap29 PE=2 SV=1	0	Mouse	Mus musculus	4667	1	Q542A1	58.861	35	12	25	12	240	27.9	9.72	72.84	12	0	6968.9	8036.8	7503.1	6206	6156.3	7018.4
1334	High	A2AN37	Uridine-cytidine kinase OS=Mus musculus GN=Uck1 PE=3 SV=1	0	Mouse	Mus musculus	6636	4	A2AN37;F7CBX2;P52623;Q3V218	45.421	31	9	17	8	283	31.6	7.58	58.57	9	1	5039.4	4772.7	4903	4487.9	4345.3	5070.9
1335	High	O55060	Thiopurine S-methyltransferase OS=Mus musculus GN=Tpmt PE=1 SV=1	0	Mouse	Mus musculus	5761	6	D3YWK6;D3Z0R1;D3Z217;D3Z380;D6RIK3;O55060	48.736	40	9	21	9	240	27.6	6.44	75.4	9	0	3997.2	4204.4	5255.8	3560	3877.2	5550.6
1336	High	Q62245	Son of sevenless homolog 1 OS=Mus musculus GN=Sos1 PE=1 SV=2	0	Mouse	Mus musculus	7430	5	Q2M4G6;Q3USK4;Q62245;Q9JKM6;Q9QYS7	149.642	27	32	50	25	1319	150.8	6.89	152.57	32	7	13594.9	14594.6	13994	12110.1	12744.3	14951.9
1337	High	Q6ZQ17	MKIAA0956 protein (Fragment) OS=Mus musculus GN=Atp11b PE=2 SV=1	0	Mouse	Mus musculus	6083	6	E9Q0M7;F6TYE6;Q3U2B7;Q6DFW5;Q6ZQ17;Q8R0F1	42.984	8	8	11	8	1210	136.9	7.06	40.17	8	0	2103.6	1997.6	2078.3	1874.4	1753.1	1804.8
1338	High	E9PX89	BolA-like protein 3 OS=Mus musculus GN=Bola3 PE=3 SV=1	0	Mouse	Mus musculus	5272	4	E9PX89;E9Q705;Q3TSQ5;Q8CEI1	16.584	24	4	5	4	136	15.2	7.71	14.28	4	0	1835.2	1676	2567	1635.4	1605.6	2470
1339	High	Q9CQC8	Maspardin OS=Mus musculus GN=Spg21 PE=1 SV=1	0	Mouse	Mus musculus	4509	2	Q9CQC8;Q9CQC8-2	11.936	11	3	3	3	308	34.9	6.28	11.08	3	0	717.5	704.6	652.4	639.4	638.6	665
1340	High	Q8C3P7	N6-adenosine-methyltransferase subunit METTL3 OS=Mus musculus GN=Mettl3 PE=1 SV=2	0	Mouse	Mus musculus	471	8	G3UXX7;G3UYB5;G3UZP2;G3UZP3;G5E922;Q3U6J4;Q8C3P7;Q8C3P7-2	31.634	16	7	7	7	580	64.6	6.49	26.11	7	0	1195.7	1100.9	1099.7	1065.5	979.7	1115.5
1341	High	Q9DAR7	m7GpppX diphosphatase OS=Mus musculus GN=Dcps PE=1 SV=1	0	Mouse	Mus musculus	1503	3	D6RFQ0;Q3TBW9;Q9DAR7	90.093	47	15	41	15	338	39	6.48	152.76	15	0	6673.5	6511.7	7609.9	5948	6096.6	7771.2
1342	High	Q3SXD3	HD domain-containing protein 2 OS=Mus musculus GN=Hddc2 PE=2 SV=1	0	Mouse	Mus musculus	1292	2	E0CYK6;Q3SXD3	41.976	41	7	19	7	199	22.7	5.02	69.31	7	0	2382.1	2343.2	1923.1	2123.3	2312.6	2291.7
1343	High	P58389	Serine/threonine-protein phosphatase 2A activator OS=Mus musculus GN=Ppp2r4 PE=1 SV=1	0	Mouse	Mus musculus	6969	7	A2AWE9;A2AWF0;B7ZDE0;D6RFC2;F6Z6I0;P58389;Q8C0E1	92.848	49	14	91	14	323	36.7	6.39	281.5	14	0	23584.5	22526.7	20796.5	21023.1	22327.4	23566.9
1344	High	Q80VM5	Dipeptidyl aminopeptidase-like protein 6 OS=Mus musculus GN=Dpp6 PE=2 SV=1	0	Mouse	Mus musculus	9043	4	D6RFR3;Q5U4C2;Q80VM5;Q9Z218	382.614	47	44	255	1	803	91.2	6.48	926.09	44	0	1647.6	1948.4	1137.7	1468.7	1726	1081.2
1345	High	Q8BIW1	Protein prune homolog OS=Mus musculus GN=Prune PE=2 SV=1	0	Mouse	Mus musculus	4564	1	Q8BIW1	129.469	45	18	67	18	454	50.2	5.11	226.9	18	0	13902.9	13489.4	14598	12393.9	12359.8	15146.5
1346	High	Q8BTZ4	Anaphase-promoting complex subunit 5 OS=Mus musculus GN=Anapc5 PE=2 SV=1	0	Mouse	Mus musculus	8424	8	Q3TGH0;Q3THU3;Q3TWF7;Q3TXL9;Q3U5Y4;Q3U981;Q3UFC2;Q8BTZ4	40.405	15	10	18	9	740	83	6.71	47.88	10	0	3894	3848.9	3242	3471.4	3416.8	3281.9
1347	High	O70591	Prefoldin subunit 2 OS=Mus musculus GN=Pfdn2 PE=2 SV=2	0	Mouse	Mus musculus	8959	2	F8WJ30;O70591	95.117	73	13	50	13	154	16.5	6.58	168.88	13	0	14086.5	14086.9	12387.5	12558.2	12539.2	13046.5
1348	High	Q8BZF8	Phosphoglucomutase-like protein 5 OS=Mus musculus GN=Pgm5 PE=1 SV=2	0	Mouse	Mus musculus	1237	3	Q0VG59;Q8BVU7;Q8BZF8	36.474	12	7	25	6	567	62.2	7.18	66.58	7	0	3913	3319.4	3992	3488.9	3537.7	4264.7
1349	High	Q6PAL5	Uncharacterized protein OS=Mus musculus GN=4931406P16Rik PE=2 SV=1	0.002	Mouse	Mus musculus	6264	5	Q3TDH2;Q3UYG5;Q6PAL5;Q6ZQD1;Q8C5X1	7.636	2	2	2	2	1059	115.5	7.33	6.45	2	0	592.9	526.4	704.6	528.7	500.5	647.9
1350	High	P61759	Prefoldin subunit 3 OS=Mus musculus GN=Vbp1 PE=2 SV=2	0	Mouse	Mus musculus	229	9	A2A520;A3KMJ8;B1AR51;E9Q7P0;K3W4R0;P61759;Q3TIR6;Q69Z23;Q69Z23-2	111.316	67	18	66	18	196	22.4	6.28	184.61	18	0	24574.1	24576.4	21545.2	21915.7	22194.4	22978.7
1351	High	P42232	Signal transducer and activator of transcription 5B OS=Mus musculus GN=Stat5b PE=1 SV=1	0	Mouse	Mus musculus	9479	10	A2A5D3;B2C3G8;D3YXG0;D3Z2Q7;P42230;P42232;Q3UZ79;Q6PHA0;Q71UV3;Q9R0X9	100.452	27	21	32	19	786	89.9	6.05	103.77	21	2	8934.1	6883.5	9414.5	7968.6	7068.7	11363.1
1352	High	Q62178	Semaphorin-4A OS=Mus musculus GN=Sema4a PE=1 SV=2	0	Mouse	Mus musculus	9150	9	D3YUM4;D3YVM6;D3YWV5;D3YZ30;D3Z336;Q62178;V9GWW2;V9GXF5;V9GXH9	60.519	23	15	22	15	760	83.4	7.72	75.7	15	0	8100.4	8284.6	5816.3	7227.3	7098.1	6014.8
1353	High	E9PV26	Protein BC068157 OS=Mus musculus GN=BC068157 PE=1 SV=1	0	Mouse	Mus musculus	6787	5	E9PV26;H3BJU6;H3BLA4;Q6NVE5;Q8CEU8	81.907	21	16	22	16	1098	110.6	9.98	86.02	16	0	5102.7	6198.8	2951	4553.2	4942.5	3103.5
1354	High	Q3TDI7	RIKEN cDNA 3110040N11, isoform CRA_d OS=Mus musculus GN=3110040N11Rik PE=2 SV=1	0.001	Mouse	Mus musculus	6581	2	Q3TDI7;Q9CRC3	8.475	10	1	2	1	126	13.2	9.33	9	1	0	533	485.9	386.5	475.6	481.3	420.2
1355	High	Q9QY39	PDZ domain-containing protein 4 OS=Mus musculus GN=Pdzd4 PE=2 SV=2	0	Mouse	Mus musculus	9477	2	A2AFG3;Q9QY39	17.796	8	5	6	5	772	86.8	5.99	17.59	5	0	831.2	842.8	574.5	741.7	792.6	599.7
1356	High	B1AUW6	Interleukin-1 receptor-associated kinase 1 OS=Mus musculus GN=Irak1 PE=3 SV=1	0	Mouse	Mus musculus	4235	20	B1AUV9;B1AUW6;B1AUW8;B1AUW9;F6THK7;F6TQF4;F7CUT1;O35942;Q3TF15;Q540G0;Q62406-2;Q6PFG1;Q8BP64;Q8BR10;Q8K4N6;Q8K4N7;Q8K4N8;Q91Z18;Q921N9;Q99J34	15.996	6	4	5	3	750	81.8	6.49	13	4	0	1053.3	888.2	857.7	939.9	922	814.3
1357	High	O09172	Glutamate--cysteine ligase regulatory subunit OS=Mus musculus GN=Gclm PE=2 SV=1	0	Mouse	Mus musculus	8694	4	F6VNW5;H3BJA3;O09172;Q3T9P2	48.999	31	7	24	7	274	30.5	5.52	83.31	7	0	6134.3	5740.3	8344.8	5474	5464.7	7868.3
1358	High	Q8JZU2	Protein Slc25a1 OS=Mus musculus GN=Slc25a1 PE=2 SV=1	0	Mouse	Mus musculus	7261	3	F6VVY4;Q3TDH6;Q8JZU2	66.859	26	10	32	10	311	33.9	9.89	103.56	10	0	8967.5	7481.9	9849.1	8002.3	7194.2	9036.3
1359	High	Q8R5I6	Glutathione S-transferase mu 4 OS=Mus musculus GN=Gstm4 PE=2 SV=1	0	Mouse	Mus musculus	418	4	A2AE91;J3QQ61;Q7M0F3;Q8R5I6	50.961	40	10	65	4	218	25.5	6.93	275.38	10	0	1085	1124.6	863.9	968.4	1108.7	1071.6
1360	High	Q80W04	Transmembrane and coiled-coil domains protein 2 OS=Mus musculus GN=Tmcc2 PE=1 SV=1	0	Mouse	Mus musculus	5848	4	Q3T9T1;Q3TYQ4;Q3TZY4;Q80W04	66.525	28	13	21	12	706	77	6.84	74.73	13	1	4615.8	4225.5	4714.8	4120.2	4051.1	4624.7
1361	High	Q3U1Q4	Putative uncharacterized protein OS=Mus musculus GN=Grb2 PE=2 SV=1	0	Mouse	Mus musculus	5970	5	B1AT92;B1AT95;Q3U1Q4;Q60631;Q60631-2	79.448	71	16	71	16	217	25.2	6.07	221	16	0	22061.2	20846.8	17370.9	19693	16452.8	16279.6
1362	High	A2A841	Protein 4.1 OS=Mus musculus GN=Epb4.1 PE=1 SV=1	0	Mouse	Mus musculus	1548	12	A0A068WAZ7;A2A838;A2A839;A2A841;A2AD32;B6ZHC3;B6ZHC8;F7BUB8;F7CR30;P48193;Q3U0G7;Q3V048	166.159	36	30	95	8	869	97.2	5.49	323.83	30	19	11521.3	10000	29406.2	10284.8	9478.6	26796.8
1363	High	P53668	LIM domain kinase 1 OS=Mus musculus GN=Limk1 PE=1 SV=1	0	Mouse	Mus musculus	7086	7	E9PVB6;F6PZ73;P53668;Q3TA53;Q3TDI9;Q3UR47;Q3UTQ4	28.164	10	6	8	6	647	72.7	6.9	26.09	6	0	1509.8	1565	2532.7	1347.8	1432.3	2241.4
1364	High	F8WHH7	Ly6/PLAUR domain-containing protein 1 OS=Mus musculus GN=Lypd1 PE=4 SV=1	0.004	Mouse	Mus musculus	70	4	E0CXP0;F6TKE8;F8WHH7;Q8BLC3	5.311	8	1	1	1	142	15.3	7.15	3.57	1	0	169.8	280.4	118.9	151.6	194.6	112.3
1365	High	Q3TBE9	Deafness, autosomal dominant 5 (Human) OS=Mus musculus GN=Dfna5 PE=2 SV=1	0	Mouse	Mus musculus	3601	6	D3YYP5;E9Q308;E9Q5V3;Q3TBE9;Q3U2S1;Q9Z2D3	71.73	27	12	23	12	512	56.6	5.39	79.71	12	0	4006.9	3618.9	3727.2	3577.3	3614.5	3747.8
1366	High	Q7M084	Kininogen, LMW (Fragment) OS=Mus musculus PE=1 SV=1	0	Mouse	Mus musculus	102	1	Q7M084	13.789	49	4	6	1	95	10.6	7.99	12.78	4	0	143.6	119	92.4	128.2	124.2	95.8
1367	High	O08576-4	Isoform 4 of RUN domain-containing protein 3A OS=Mus musculus GN=Rundc3a	0	Mouse	Mus musculus	3965	3	O08576-2;O08576-3;O08576-4	73.773	32	14	28	1	413	46.8	5.49	103.71	14	0	66.9	70.1	97.2	59.7	60.1	62.2
1368	High	E9QQ25	Striated muscle-specific serine/threonine-protein kinase OS=Mus musculus GN=Speg PE=1 SV=1	0	Mouse	Mus musculus	5554	7	D3Z7T0;E9QQ25;F6RU40;Q62407;Q62407-2;Q62407-3;Q62407-4	99.338	10	23	30	23	3262	354.1	8.18	98.78	23	0	9017.5	9413.3	5706.1	8053.1	7844.2	5378
1369	High	Q8VCY8-2	Isoform 2 of Lipid phosphate phosphatase-related protein type 2 OS=Mus musculus GN=Lppr2	0	Mouse	Mus musculus	4515	2	Q8VCY8;Q8VCY8-2	37.159	16	6	14	6	452	48.4	9.45	53.62	6	0	2447.2	2810.8	1333.3	2185.5	2559.8	1385.1
1370	High	Q3UUH0	Putative uncharacterized protein OS=Mus musculus GN=Asl PE=2 SV=1	0	Mouse	Mus musculus	2817	6	E0CXM2;E0CY49;E0CYV3;F7D439;Q3UUH0;Q91YI0	121.582	42	19	49	19	464	51.7	6.96	164.1	19	0	11021.1	11909.3	11647	9843.2	12013.3	13720.7
1371	High	Q923B0	Gamma-glutamylaminecyclotransferase OS=Mus musculus GN=Ggact PE=1 SV=1	0.001	Mouse	Mus musculus	5703	4	E0CX39;E0CZ04;Q923B0;Q923B0-2	9.502	9	1	5	1	149	17.1	5.29	20.74	1	0	159.2	165.2	212.3	142.2	168.1	216.6
1372	High	Q564G0	Guanylate kinase OS=Mus musculus GN=Guk1 PE=2 SV=1	0	Mouse	Mus musculus	1628	3	E9Q7K1;Q564G0;Q64520	80.394	60	13	42	13	219	24	7.44	157.3	13	0	10317.8	11075.3	8732.1	9216.5	10049.9	9389
1373	High	B7ZNX2	Anaphase promoting complex subunit 1 OS=Mus musculus GN=Anapc1 PE=2 SV=1	0	Mouse	Mus musculus	8723	6	A2ATQ5;B7ZNX2;P53995;Q3TP10;Q3UE43;Q6PG65	108.181	13	21	32	21	1944	215.9	6.38	118.18	21	0	7783.6	7769.3	6949.5	6953.3	6709.9	6753.2
1374	High	Q6P5E4	UDP-glucose:glycoprotein glucosyltransferase 1 OS=Mus musculus GN=Uggt1 PE=1 SV=4	0	Mouse	Mus musculus	3757	9	B0LAE5;G3UXP5;G3UY35;G3UY73;G3UYG7;G3UZC1;G3UZU8;Q6P5E4;Q8BWM7	312.578	35	45	125	44	1551	176.3	5.62	467.93	45	1	27101	26374.2	27702.1	24210.2	21658.2	24992.3
1375	High	Q6Q899	Probable ATP-dependent RNA helicase DDX58 OS=Mus musculus GN=Ddx58 PE=1 SV=2	0	Mouse	Mus musculus	4699	10	A1L0V6;A2AP29;A7YY79;Q05CC6;Q3KQQ7;Q3U1I9;Q6Q899;Q6Q899-2;Q6Q899-3;Q6Q899-4	40.44	9	8	11	8	926	105.9	6.65	37.6	8	0	2476.9	1958.5	2264.8	2212.8	2065.9	2795
1376	High	V9GXM1	ADP-ribosylation factor GTPase-activating protein 1 OS=Mus musculus GN=Arfgap1 PE=1 SV=1	0	Mouse	Mus musculus	4043	8	Q05BC5;Q05DE0;Q3TGS9;Q6PB94;Q9EPJ9;Q9EPJ9-2;V9GWV1;V9GXM1	149.281	52	18	118	18	424	46.5	5.57	450.87	18	0	33125.2	37388.2	21692.1	29596.1	29620.7	22161.4
1377	High	Q9CPU0	Lactoylglutathione lyase OS=Mus musculus GN=Glo1 PE=1 SV=3	0	Mouse	Mus musculus	1082	1	Q9CPU0	84.936	60	14	75	14	184	20.8	5.47	190.44	14	0	24774.4	24403.1	27175.9	22135.1	23404.9	28969.3
1378	High	Q8BGP6	Solute carrier family 25 member 40 OS=Mus musculus GN=Slc25a40 PE=2 SV=1	0	Mouse	Mus musculus	3440	2	Q8BGP6;Q8BGP6-2	11.766	9	3	3	3	337	37.9	8.95	8.16	3	0	391.6	339.9	351.8	349.9	321.9	376
1379	High	Q8VC51	Telomerase Cajal body protein 1 OS=Mus musculus GN=Wrap53 PE=2 SV=1	0.001	Mouse	Mus musculus	5895	1	Q8VC51	8.643	5	2	2	2	532	58.1	4.48	6.99	2	0	117	100.9	138.2	104.6	106.6	153.6
1380	High	Q8BNY6	Neuronal calcium sensor 1 OS=Mus musculus GN=Ncs1 PE=2 SV=3	0	Mouse	Mus musculus	4022	1	Q8BNY6	90.441	68	13	49	13	190	21.9	4.83	160.53	13	0	14263.9	17411.9	12274.9	12752.5	14052.9	11164
1381	High	Q3UGT9	Parvin, beta OS=Mus musculus GN=Parvb PE=2 SV=1	0	Mouse	Mus musculus	420	1	Q3UGT9	19.655	13	4	6	3	365	41.6	6.33	21.48	4	0	1584.9	1507	1706.3	1417.1	1496.5	1513.9
1382	High	A2AT37	Protein Upf2 OS=Mus musculus GN=Upf2 PE=2 SV=1	0	Mouse	Mus musculus	8096	4	A2AT37;F6Q3G7;Q7TMJ9;Q810R2	102.667	20	25	44	24	1269	147.5	5.64	119.97	25	0	12543.7	12085.4	10612.7	11215.9	10772.6	10517.6
1383	High	B2RR26	NHL repeat containing 2 OS=Mus musculus GN=Nhlrc2 PE=2 SV=1	0	Mouse	Mus musculus	176	3	B2RR26;Q8C1S8;Q9CW64	82.452	25	15	28	15	725	78.4	5.54	96.11	15	0	5255.3	5238.5	5534.2	4699.4	4627.6	5239.6
1384	High	Q3UV20	Putative uncharacterized protein OS=Mus musculus GN=Mdga2 PE=2 SV=1	0	Mouse	Mus musculus	9888	4	B2RQF5;F6UYI7;P60755;Q3UV20	103.815	24	19	29	19	1025	114.9	7.93	98.94	19	0	7399.5	7042.8	5998.9	6617.7	6532	5968.4
1385	High	P26618	Platelet-derived growth factor receptor alpha OS=Mus musculus GN=Pdgfra PE=1 SV=3	0.002	Mouse	Mus musculus	1496	9	P26618;P35917;P35918;Q60515;Q80Y86;Q8CD05;Q8VCD0;Q8VHX3;Q9CW58	7.113	2	3	4	2	1089	122.6	5.15	10.42	3	0	110.6	127.9	73.1	98.9	99.7	85.9
1386	High	P35922	Fragile X mental retardation protein 1 homolog OS=Mus musculus GN=Fmr1 PE=1 SV=1	0	Mouse	Mus musculus	7477	22	D3Z6U8;E9QAS8;E9QAS9;E9QAT0;E9QNF5;P35922;P35922-10;P35922-11;P35922-12;P35922-2;P35922-3;P35922-4;P35922-5;P35922-6;P35922-7;P35922-8;P35922-9;Q6AXB7;Q8BPK8;Q8BPN5;Q925S6;Q9QYM8	96.364	32	17	44	13	614	68.9	7.62	146.78	17	1	7475.3	8057.1	6548.9	6685.8	5343.9	4937.9
1387	High	G3X915	LysM and putative peptidoglycan-binding domain-containing protein 2 OS=Mus musculus GN=Lysmd2 PE=4 SV=1	0	Mouse	Mus musculus	8091	3	G3X915;Q9D7V2;Q9D7V2-2	36.39	37	7	28	5	215	23.6	5.52	81.07	7	0	5104.9	5409.3	4095.3	4565.9	4943	3939
1388	High	P46684	Zinc finger protein ZIC 1 OS=Mus musculus GN=Zic1 PE=1 SV=2	0.002	Mouse	Mus musculus	6978	3	P46684;Q3TWA9;Q3UR19	7.146	2	1	2	1	447	48.3	8.44	5.26	1	0	166.8	133.9	360.7	149.2	154.6	317.7
1389	High	Q61592	Growth arrest-specific protein 6 OS=Mus musculus GN=Gas6 PE=2 SV=2	0.001	Mouse	Mus musculus	3355	1	Q61592	9.33	4	3	3	3	674	74.6	5.52	5.81	3	0	643.3	457.2	487.9	575.4	587.9	501.8
1390	High	Q8BIP0	Aspartate--tRNA ligase, mitochondrial OS=Mus musculus GN=Dars2 PE=2 SV=1	0	Mouse	Mus musculus	2262	3	Q811F8;Q8BIE1;Q8BIP0	49.066	18	11	16	11	653	74.1	6.98	43.53	11	0	5131.8	5042.5	4832.3	4590.6	4632.4	4323.2
1391	High	Q05CI8	Ccbl1 protein OS=Mus musculus GN=Ccbl1 PE=2 SV=1	0	Mouse	Mus musculus	3217	3	A2AQY8;A2AQY9;Q05CI8	45.758	25	9	18	8	424	47.5	6.95	61.62	9	0	3224.9	3097.7	3546.3	2885.4	2929.3	3544.1
1392	High	Q3U292	Putative uncharacterized protein OS=Mus musculus GN=Hist1h1d PE=2 SV=1	0	Mouse	Mus musculus	7428	3	I7HFT9;Q07133;Q3U292	188.321	52	23	221	2	221	22.1	11.03	759.37	23	5	24665.2	15617.8	58010.7	22069.8	15944.2	50270.7
1393	High	Q9D6J6	NADH dehydrogenase [ubiquinone] flavoprotein 2, mitochondrial OS=Mus musculus GN=Ndufv2 PE=1 SV=2	0	Mouse	Mus musculus	8011	4	D6RGN4;M0QWP9;Q9D6J6;Q9D6J6-2	152.747	56	15	209	14	248	27.3	7.4	716.18	15	1	35368.7	34210.3	36259.2	31647.7	29646.6	32912.2
1394	High	Q9EQQ9-3	Isoform 3 of Bifunctional protein NCOAT OS=Mus musculus GN=Mgea5	0	Mouse	Mus musculus	2292	5	Q05CX1;Q9CU60;Q9EQQ9;Q9EQQ9-2;Q9EQQ9-3	119.569	30	24	48	24	954	107.3	5.12	157.42	24	0	14616.3	14446.5	9198.9	13078.6	12510.6	9919.5
1395	High	Q9D0J4	ADP-ribosylation factor-like protein 2 OS=Mus musculus GN=Arl2 PE=1 SV=1	0	Mouse	Mus musculus	7684	1	Q9D0J4	41.139	36	5	19	5	184	20.9	5.96	63.2	5	0	2195.6	2120.7	2181.2	1964.7	2054.4	2254
1396	High	Q8BH95	Enoyl-CoA hydratase, mitochondrial OS=Mus musculus GN=Echs1 PE=1 SV=1	0	Mouse	Mus musculus	5942	3	F6T930;Q8BH95;Q8BU95	168.792	48	17	155	17	290	31.5	8.48	509.77	17	0	32605.1	31859.3	33725.2	29176.2	29296.6	33710.5
1397	High	Q8VDQ1	Prostaglandin reductase 2 OS=Mus musculus GN=Ptgr2 PE=1 SV=2	0	Mouse	Mus musculus	9910	4	D6RGL6;Q3TXN1;Q8VDQ1;Q8VDQ1-2	47.366	35	10	16	10	351	38	5.41	55.6	10	0	3505.3	3303.7	3254.7	3136.7	2987.3	3392.6
1398	High	E9QL43	Nucleoporin-like protein 2 OS=Mus musculus GN=Nupl2 PE=4 SV=1	0.002	Mouse	Mus musculus	7293	3	E9QL43;Q8CIC2;Q8CIC2-2	6.938	6	2	2	2	420	44.3	9.25	5.81	2	0	231.2	207.2	181.5	206.9	209.3	204.3
1399	High	Q8CFW7	Coiled-coil and C2 domain-containing protein 2A OS=Mus musculus GN=Cc2d2a PE=1 SV=1	0	Mouse	Mus musculus	3915	4	D3YZ31;F6YZ61;Q8CFW7;Q8CFW7-2	21.911	5	7	7	7	1633	187.4	6.83	17.49	7	0	1092.4	946.9	932.8	977.9	914.9	992.5
1400	High	Q8R570	Synaptosomal-associated protein 47 OS=Mus musculus GN=Snap47 PE=1 SV=1	0	Mouse	Mus musculus	8101	9	B2FDF6;B2FDF7;I7HFU4;I7HIK2;I7HPB1;J3JS29;Q8R570;Q8R570-2;X5J4L2	179.386	65	23	100	23	413	46.5	5.76	362.17	23	0	24505.4	27312.8	21791.7	21937.9	22349	20138.7
1401	High	Q9Z280	Phospholipase D1 OS=Mus musculus GN=Pld1 PE=2 SV=1	0	Mouse	Mus musculus	6491	8	D3Z2V2;D6RH77;F6QJR6;F6WKY8;Q3UWT7;Q6NVF2;Q9Z280;Q9Z280-2	65.51	15	16	20	16	1074	123.9	8.72	58.56	16	0	4896.1	4575.9	6885.7	4383.2	4713.3	6363.1
1402	High	E9PUI5	Formin-binding protein 1-like OS=Mus musculus GN=Fnbp1l PE=1 SV=1	0	Mouse	Mus musculus	6013	6	E9PUI5;E9PUK3;P97499;Q5XKB2;Q8K012;Q8K012-2	59.495	20	13	22	13	609	70.4	6.73	73.91	13	0	8256.3	7937.6	5345.2	7391.6	6667.6	5695.8
1403	High	Q91WN1	DnaJ homolog subfamily C member 9 OS=Mus musculus GN=Dnajc9 PE=2 SV=2	0	Mouse	Mus musculus	1363	2	Q8BRQ6;Q91WN1	37.915	27	8	14	8	259	30	5.94	43.69	8	0	4434.4	3563.7	5856	3970.7	3582.6	6203.6
1404	High	Q8BH01	Transmembrane and coiled-coil domain-containing protein 3 OS=Mus musculus GN=Tmco3 PE=2 SV=1	0.001	Mouse	Mus musculus	80	3	Q8BH01;Q8BH01-2;Q8BH01-3	9.799	5	2	2	2	678	75.9	7.17	5.84	2	0	249.7	273.2	326.5	223.6	238.8	284.8
1405	High	F8WHD8	Synaptojanin-2 OS=Mus musculus GN=Synj2 PE=4 SV=1	0	Mouse	Mus musculus	6098	17	D3YWM9;D3YZB2;D3YZB3;D3YZB4;D3YZB5;D3Z6E7;E9Q4P5;F6U4I6;F7BI35;F8WHD8;Q3TTB3;Q9D2G5;Q9D2G5-2;Q9D2G5-3;Q9D2G5-4;Q9D2G5-5;Q9D2G5-6	24.604	5	6	7	6	1479	163.5	7.75	20.68	6	0	719.3	725.2	936.3	644.2	731.2	910.2
1406	High	P61226	Ras-related protein Rap-2b OS=Mus musculus GN=Rap2b PE=1 SV=1	0	Mouse	Mus musculus	7112	1	P61226	120.33	64	14	110	9	183	20.5	4.81	387.34	14	6	28219.6	31249	15757.9	25280.5	25958.8	16913.5
1407	High	Q91Y18	Protein Pcdha9 OS=Mus musculus GN=Pcdha9 PE=2 SV=1	0	Mouse	Mus musculus	1266	36	B5AK96;B9EJ65;B9EJ92;B9EKB6;O88190;O88191;O88192;O88193;O88194;O88195;O88689;O88690;Q05C01;Q3UQY8;Q3UTG9;Q641K6;Q66JL9;Q6ZQD4;Q766H1;Q8BRP3;Q8BRR0;Q8K488;Q8K4A3;Q8K4A7;Q91Y10;Q91Y11;Q91Y12;Q91Y13;Q91Y14;Q91Y15;Q91Y16;Q91Y17;Q91Y18;Q91Y19;Q91Y20;Q91Y21	29.324	6	6	8	3	950	102.9	5.11	23.98	6	0	1194.4	1226.4	807.7	1070.1	1024	768.2
1408	High	Q99LP6	GrpE protein homolog 1, mitochondrial OS=Mus musculus GN=Grpel1 PE=1 SV=1	0	Mouse	Mus musculus	748	2	Q3UTB8;Q99LP6	85.383	49	12	55	12	217	24.3	8.38	199.56	12	0	14381.4	15874.6	14180.4	12884.4	12727.3	14010.9
1409	High	Q9R1Q8	Transgelin-3 OS=Mus musculus GN=Tagln3 PE=1 SV=1	0	Mouse	Mus musculus	7559	3	Q8BT95;Q9D6K2;Q9R1Q8	186.598	84	18	200	15	199	22.5	7.33	683.88	18	6	48782.3	49478.4	48032.3	43707.1	44846.7	44937.5
1410	High	P61219	DNA-directed RNA polymerases I, II, and III subunit RPABC2 OS=Mus musculus GN=Polr2f PE=2 SV=1	0.007	Mouse	Mus musculus	4327	3	P61219;Q3TES3;Q3TN04	4.399	12	3	3	2	127	14.5	4.22	6.43	3	0	681.8	591.7	655	611	602.7	778.7
1411	High	Q9R112	Sulfide:quinone oxidoreductase, mitochondrial OS=Mus musculus GN=Sqrdl PE=1 SV=3	0	Mouse	Mus musculus	9463	4	F6ZKZ3;H3BLH2;Q3UDS4;Q9R112	106.498	48	19	40	19	450	50.3	9.09	137.26	19	0	8587.6	7798.7	12074.8	7695.8	7610.5	11336.8
1412	High	Q9QZB1	Regulator of G-protein signaling 20 OS=Mus musculus GN=Rgs20 PE=1 SV=1	0	Mouse	Mus musculus	1905	3	E9Q720;Q8C5J7;Q9QZB1	38.57	33	6	32	5	239	27	5.16	106.47	6	1	7177.5	6821	3933	6433	5478.1	3905.6
1413	High	P21460	Cystatin-C OS=Mus musculus GN=Cst3 PE=2 SV=2	0	Mouse	Mus musculus	4683	4	A2APX3;P21460;Q3U5K7;Q9EPX9	89.95	59	9	47	9	140	15.5	9	167.66	9	0	8807.6	8657.4	5135.3	7894.1	7478.3	5356.9
1414	High	P70232-2	Isoform 2 of Neural cell adhesion molecule L1-like protein OS=Mus musculus GN=Chl1	0	Mouse	Mus musculus	6763	1	P70232-2	202.517	33	32	77	2	1150	128.9	6.1	275.83	32	29	16011.9	18828.5	19771.8	14352.1	17295.7	20803.9
1415	High	B2RQ71	Dip2c protein OS=Mus musculus GN=Dip2c PE=2 SV=1	0	Mouse	Mus musculus	4314	7	B2RQ71;E9PWR4;Q5EBR0;Q69ZV2;Q6NY04;Q6PGL8;Q8CBE5	221.838	28	37	93	3	1556	170.8	7.39	320.74	37	33	20431.9	20610.7	19624.5	18314.7	18657.5	17975.2
1416	High	A0PCF8	Vasohibin 1 OS=Mus musculus GN=Vash1 PE=2 SV=1	0.001	Mouse	Mus musculus	5788	3	A0PCF8;Q0VGS1;Q8C1W1	10.17	6	2	2	2	375	41.8	9.39	7.39	2	0	373.4	343.7	294.7	334.7	318.9	294.9
1417	High	Q3TST4	Putative uncharacterized protein OS=Mus musculus GN=Grk5 PE=2 SV=1	0	Mouse	Mus musculus	3768	1	Q3TST4	19.72	11	5	6	4	590	67.7	8.19	21.48	5	0	612.2	540.5	529.6	548.8	571.6	541.1
1418	High	P04925	Major prion protein OS=Mus musculus GN=Prnp PE=1 SV=2	0	Mouse	Mus musculus	7233	6	P04925;Q3TZI7;Q3UBH0;Q3UF68;Q3UG89;Q9QYT9	54.019	20	7	32	7	254	28	9.33	111.91	7	0	9250.8	10382	6422.7	8293.5	9125.2	6464.8
1419	High	Q924L1	LETM1 domain-containing protein 1 OS=Mus musculus GN=Letmd1 PE=2 SV=1	0	Mouse	Mus musculus	1379	3	Q924L1;Q924L1-2;Q924L1-3	52.711	20	7	17	7	360	41.7	10.54	72.71	7	0	3934.5	3670.9	3208.9	3527.7	3144.3	2784.1
1420	High	B2BH30	Metabotropic glutamate receptor subtype 5b OS=Mus musculus GN=Grm5 PE=2 SV=1	0	Mouse	Mus musculus	6388	9	B2BH30;B7ZMP7;E9QMC2;F6WSV0;F6YJ89;Q3UVX5-2;Q4VA56;Q80T47;Q8BJY3	167.768	25	30	87	28	1203	131.8	7.84	263.53	30	2	37507.4	42349.3	15903	33630	35748.8	17875
1421	High	Q8K3H0	DCC-interacting protein 13-alpha OS=Mus musculus GN=Appl1 PE=1 SV=1	0	Mouse	Mus musculus	5042	2	D5MCW5;Q8K3H0	198.201	50	30	88	29	707	79.3	5.41	328.59	30	0	22946	24627.9	18913.3	20578.5	19716.4	17164.6
1422	High	G3EB90	NADH-ubiquinone oxidoreductase chain 1 OS=Mus musculus GN=ND1 PE=3 SV=1	0	Mouse	Mus musculus	483	3	G3EB90;Q3TNL9;Q4JFN6	36.158	9	3	16	3	318	36.1	6.93	77.31	3	0	2990.8	2738.8	2783.6	2682.5	2712.3	3105.2
1423	High	Q9DBE8	Alpha-1,3/1,6-mannosyltransferase ALG2 OS=Mus musculus GN=Alg2 PE=2 SV=2	0	Mouse	Mus musculus	3098	2	F6RBY3;Q9DBE8	129.798	40	16	80	16	415	47.4	7.97	309.93	16	0	15711.2	16167.5	16243.1	14092.8	14308.5	15587.4
1424	High	Q7TMK9-2	Isoform 2 of Heterogeneous nuclear ribonucleoprotein Q OS=Mus musculus GN=Syncrip	0	Mouse	Mus musculus	9306	9	G3UWM1;G3UXJ6;G3UXU5;G3UY67;G3UYK7;G3UZ48;G3UZI2;G3XA76;Q7TMK9-2	193.204	49	28	135	1	562	62.6	7.56	476.56	28	0	270.9	242.2	222.1	243	217.2	205.5
1425	High	P39087	Glutamate receptor ionotropic, kainate 2 OS=Mus musculus GN=Grik2 PE=1 SV=4	0	Mouse	Mus musculus	3002	17	A3KMF0;A3KMF1;D3Z797;E9Q2Y1;F6QF13;F6Z3M4;P39087;P39087-2;Q3UZT1;Q60934;Q6PAQ0;Q8BQZ0;Q8BRQ3;Q8BRT2;Q8C825;Q8C9A0;Q8K0C2	108.781	25	21	48	18	908	102.4	7.77	148.73	21	2	9620.9	9054.6	8950.8	8631	8091	8757.8
1426	High	P35762	CD81 antigen OS=Mus musculus GN=Cd81 PE=1 SV=2	0	Mouse	Mus musculus	4476	2	P35762;Q3UWG5	71.245	34	5	128	5	236	25.8	5.83	723.6	5	0	19403.7	20689.2	26944.5	17407.8	20752.7	27688.5
1427	High	Q5SS00	DBF4-type zinc finger-containing protein 2 homolog OS=Mus musculus GN=Zdbf2 PE=2 SV=1	0.005	Mouse	Mus musculus	7280	1	Q5SS00	4.859	1	1	1	1	2493	273.6	5.22	3.64	1	0	241.1	208.7	183.8	216.3	211.1	209.5
1428	High	E9PZ86	Protein Auts2 OS=Mus musculus GN=Auts2 PE=4 SV=1	0.009	Mouse	Mus musculus	379	3	E9PWJ4;E9PZ86;Q8VDM3	4.131	1	1	1	1	804	89.3	9.26	2.85	1	0	348	410.4	279.2	312.2	328.9	270.2
1429	High	Q9R0A5	Serine/threonine-protein kinase Nek3 OS=Mus musculus GN=Nek3 PE=1 SV=2	0.003	Mouse	Mus musculus	5674	3	F8WGD4;Q99K72;Q9R0A5	6.612	6	2	2	2	511	57.4	6.87	6.92	2	0	70.6	56	56.2	63.3	60.7	53.3
1430	High	Q9CTN4	Rho-related BTB domain-containing protein 3 OS=Mus musculus GN=Rhobtb3 PE=2 SV=3	0	Mouse	Mus musculus	3070	2	Q8BV11;Q9CTN4	14.396	7	3	3	3	611	69.2	7.06	10.05	3	0	431.3	438.3	563.3	387	412.6	514.4
1431	High	O88992	C1q-related factor OS=Mus musculus GN=C1ql1 PE=1 SV=2	0.005	Mouse	Mus musculus	7768	2	O88992;Q0VF50	5.135	4	1	1	1	258	26.5	5.82	4.9	1	0	347.1	384.5	418.1	311.5	281.9	452.2
1432	High	A2A8L5	Receptor-type tyrosine-protein phosphatase F OS=Mus musculus GN=Ptprf PE=1 SV=1	0	Mouse	Mus musculus	5688	5	A2A8L5;Q3TT24;Q3V0J9;Q4U1Z0;Q64696	207.924	28	34	86	4	1898	211.4	6.65	300.52	34	20	5241.1	5085.1	3823.7	4703.3	4712.4	4451.3
1433	High	Q8K2Y3	Protein eva-1 homolog B OS=Mus musculus GN=Eva1b PE=2 SV=1	0.003	Mouse	Mus musculus	2543	1	Q8K2Y3	5.814	13	1	1	1	164	18.3	4.68	5.26	1	0	108.2	103.2	108.2	97.1	107.5	108.4
1434	High	E9QNP0	KxDL motif-containing protein 1 OS=Mus musculus GN=Kxd1 PE=4 SV=1	0	Mouse	Mus musculus	9979	22	A5JUZ1;B0LAC2;D3YWA5;D3YXX6;D3YYZ2;D3Z2M8;E9Q4P0;E9Q5F6;E9Q9J0;E9QNP0;J3QK04;P0CG49;P0CG50;P62984;Q3TH47;Q5SX22;Q6NZC5;Q8C2K3;Q8R0Z9;Q8VC46;Q922B0;Q922Z8	129.096	43	17	395	1	232	26.8	9.83	1358.47	17	16	105657	106825	104387	94823	98835	110966
1435	High	Q64467	Glyceraldehyde-3-phosphate dehydrogenase, testis-specific OS=Mus musculus GN=Gapdhs PE=2 SV=1	0	Mouse	Mus musculus	4696	3	Q3V2I5;Q64467;S4R2G5	13.926	5	3	40	1	440	47.6	7.88	139.64	3	0	285.8	241.9	198.2	256.5	294.9	206.5
1436	High	Q5M8N4	Epimerase family protein SDR39U1 OS=Mus musculus GN=Sdr39u1 PE=2 SV=1	0	Mouse	Mus musculus	2929	2	Q5M8N4;Q5M8N4-2	58.973	34	11	35	11	308	33	8.91	130.6	11	0	6566.2	6524.5	8012.6	5893.8	5950.6	7609.8
1437	High	Q3KNZ2	Beta-carotene 9', 10'-dioxygenase 2 OS=Mus musculus GN=Bco2 PE=2 SV=1	0.003	Mouse	Mus musculus	1356	1	Q3KNZ2	6.591	4	2	2	2	532	60.1	6.54	6.16	2	0	431.3	436.5	352.6	387.2	410.3	318.4
1438	High	A2AKW0	Solute carrier family 25 member 51 OS=Mus musculus GN=Slc25a51 PE=3 SV=1	0	Mouse	Mus musculus	9771	5	A2AKV9;A2AKW0;G3UYJ3;Q3V0T4;Q5HZI9	54.338	39	13	26	13	315	35.5	9.76	81.19	13	0	8232.3	8221.5	7030.1	7390.5	7110.1	6813
1439	High	P63024	Vesicle-associated membrane protein 3 OS=Mus musculus GN=Vamp3 PE=1 SV=1	0	Mouse	Mus musculus	4483	1	P63024	83.712	51	9	277	2	103	11.5	8.5	1523.5	9	0	663.1	620.8	706	595.3	590.7	621.7
1440	High	Q6A029	MKIAA0639 protein (Fragment) OS=Mus musculus GN=Kif13b PE=2 SV=1	0.001	Mouse	Mus musculus	6210	1	Q6A029	8.499	5	4	4	1	810	87.6	5.63	9.45	4	0	550.2	485.3	514.9	494	471.1	519
1441	High	Q8BXA5	Cleft lip and palate transmembrane protein 1-like protein OS=Mus musculus GN=Clptm1l PE=2 SV=1	0	Mouse	Mus musculus	7964	1	Q8BXA5	17.024	9	3	5	3	539	62.1	8.84	15.35	3	0	861.8	851.2	966.8	773.8	749.5	941.6
1442	High	Q8R3G1	Nuclear inhibitor of protein phosphatase 1 OS=Mus musculus GN=Ppp1r8 PE=1 SV=1	0	Mouse	Mus musculus	1360	2	A2ADR8;Q8R3G1	63.325	30	9	21	9	351	38.5	7.37	84.08	9	0	4633.4	4056.5	5661.7	4160.3	4475.9	5255.5
1443	High	Q6DI68	Atp9a protein (Fragment) OS=Mus musculus GN=Atp9a PE=2 SV=1	0	Mouse	Mus musculus	5088	10	A2AQC3;A2AQC9;A2AUZ0;A2AUZ1;B2FDH4;O70228;Q505G9;Q6DI68;Q8C288;Q8C4G3	156.983	28	29	72	25	1106	124.5	8.21	229.04	29	4	16718.4	17971.9	17523.9	15013.8	15196.4	16437.4
1444	High	Q5U5V2	Hydroxylysine kinase OS=Mus musculus GN=Hykk PE=2 SV=2	0.002	Mouse	Mus musculus	6419	2	Q5U5V2;Q5U5V2-2	7.78	6	2	3	2	376	42.3	6.02	11.88	2	0	942.8	1010.4	1066.1	846.7	893.5	1150
1445	High	Q9JLR1	Protein transport protein Sec61 subunit alpha isoform 2 OS=Mus musculus GN=Sec61a2 PE=2 SV=3	0	Mouse	Mus musculus	4709	4	A2ATT9;Q3TTK6;Q9CYJ6;Q9JLR1	36.851	11	6	16	3	476	52.2	8.06	54.47	6	0	1599.8	1662.1	1498	1436.8	1381.1	1342.8
1446	High	Q9R1E0	Forkhead box protein O1 OS=Mus musculus GN=Foxo1 PE=1 SV=2	0.005	Mouse	Mus musculus	5326	4	Q5RJI9;Q70KY4;Q9R1E0;Q9WVH5	5.047	3	2	2	1	652	69.5	6.95	3.99	2	0	90.2	85.6	87.8	81	89.5	87.5
1447	High	Q9D8Z1	Activating signal cointegrator 1 complex subunit 1 OS=Mus musculus GN=Ascc1 PE=2 SV=1	0	Mouse	Mus musculus	920	2	Q3UMX8;Q9D8Z1	21.231	13	5	6	5	356	41.3	6.54	17	5	0	1718.7	1755.7	1661.3	1543.9	1486.9	1649.3
1448	High	Q8K1S6	Protein spire homolog 2 OS=Mus musculus GN=Spire2 PE=2 SV=1	0	Mouse	Mus musculus	272	4	B9EKT8;Q6ZQ06;Q8K1S6;Q8K1S6-2	15.225	7	5	10	4	718	80.2	7.37	16.65	5	0	753.1	692.2	744.3	676.6	738.2	723.3
1449	High	Q9D9V3	Ethylmalonyl-CoA decarboxylase OS=Mus musculus GN=Echdc1 PE=1 SV=2	0	Mouse	Mus musculus	6852	3	E0CXS3;Q9D9V3;Q9D9V3-2	82.48	41	12	35	12	322	35.4	7.01	122.8	12	0	7696.8	7720.4	9948.5	6915.3	6902.9	9131.3
1450	High	Q8R555	Cartilage acidic protein 1 OS=Mus musculus GN=Crtac1 PE=2 SV=1	0	Mouse	Mus musculus	4425	1	Q8R555	66.285	21	13	23	13	646	70.3	5.14	81.71	13	0	7472.9	7717.4	4886.1	6714.7	6373.3	4488.9
1451	High	Q91VK6	Phosphatase and actin regulator (Fragment) OS=Mus musculus GN=Phactr2 PE=2 SV=1	0	Mouse	Mus musculus	8618	8	A1L3S9;A3KGD2;B1AVN8;B1AVN9;B1AVP0;Q3UQ19;Q3UTF8;Q91VK6	38.658	16	8	11	8	673	73.2	5.82	36.04	8	0	2499.4	2313.6	2269.6	2245.9	1624.2	1981.7
1452	High	B7ZBW1	Potassium voltage-gated channel subfamily KQT member 2 OS=Mus musculus GN=Kcnq2 PE=1 SV=1	0	Mouse	Mus musculus	9381	28	B7ZBV3;B7ZBV4;B7ZBV5;B7ZBV6;B7ZBV7;B7ZBV8;B7ZBV9;B7ZBW1;B7ZBW2;E9PZW1;F6UC55;G3UWC1;G3XA60;G5E900;Q3UY10;Q9Z351;Q9Z351-10;Q9Z351-11;Q9Z351-12;Q9Z351-13;Q9Z351-2;Q9Z351-3;Q9Z351-4;Q9Z351-5;Q9Z351-6;Q9Z351-7;Q9Z351-8;Q9Z351-9	92.774	27	18	33	18	852	93.9	9.28	101.81	18	0	8684	9783.2	6032.4	7804	8672.6	5898.7
1453	High	Q6F4J1	Tubulin gamma chain OS=Mus musculus GN=Tubg1 PE=2 SV=1	0	Mouse	Mus musculus	6363	1	Q6F4J1	55.13	29	10	21	3	451	51.1	6.02	83.84	10	8	3884	3793.7	3282.1	3490.4	3376.6	3244.9
1454	High	O54785	LIM domain kinase 2 OS=Mus musculus GN=Limk2 PE=1 SV=2	0.006	Mouse	Mus musculus	6833	4	O54785;O54785-2;Q5NC03;Q9QWM3	4.831	4	1	2	1	638	72.2	7.5	5.88	1	0	48.8	52.5	42.2	43.9	41.7	45.5
1455	High	B7ZNG9	Rasgef1a protein OS=Mus musculus GN=Rasgef1a PE=2 SV=1	0	Mouse	Mus musculus	7603	4	A6H650;B7ZNG9;E9Q1N6;Q3TYC0	26.268	14	7	9	7	490	55.9	8.4	26.79	7	0	4309.8	5239.8	1344.3	3873.3	4068.2	1307.2
1456	High	E9Q827	cAMP-regulated phosphoprotein 19 OS=Mus musculus GN=Arpp19 PE=4 SV=1	0	Mouse	Mus musculus	226	5	E9PXD7;E9Q4B9;E9Q827;P56212;P56212-2	57.222	49	7	45	6	145	16.1	9.76	134.61	7	0	6059.4	5249.6	2660.5	5445.8	4445.7	2999.1
1457	High	Q3UYM1	RIKEN cDNA 6330412F12, isoform CRA_e OS=Mus musculus GN=Nub1 PE=2 SV=1	0	Mouse	Mus musculus	4360	3	A0JLP6;A0PJ90;Q3UYM1	84.693	26	16	27	16	614	70.3	5.88	84.32	16	0	8774.6	8362.6	8928.1	7886	7949.5	9182.5
1458	High	P45952	Medium-chain specific acyl-CoA dehydrogenase, mitochondrial OS=Mus musculus GN=Acadm PE=1 SV=1	0	Mouse	Mus musculus	17	5	D6RFD7;P45952;Q3V2I9;Q8BJT5;Q91WS8	100.922	37	17	70	17	421	46.5	8.37	229.33	17	0	18961.7	17067	19170	17041.5	16091	18197.7
1459	High	P52503	NADH dehydrogenase [ubiquinone] iron-sulfur protein 6, mitochondrial OS=Mus musculus GN=Ndufs6 PE=1 SV=2	0	Mouse	Mus musculus	2412	1	P52503	108.074	66	9	70	9	116	13	8.65	321.49	9	0	17633.2	16612.3	20146.9	15847.6	14715.1	16600.5
1460	High	E9Q3J1	Probable E3 ubiquitin-protein ligase DTX3 OS=Mus musculus GN=Dtx3 PE=4 SV=1	0	Mouse	Mus musculus	1355	5	D3YV13;D3Z4X6;E9Q3J1;Q3UFK3;Q80V91	22.931	16	4	8	4	395	42.9	8.54	28.05	4	0	1988.6	2003.2	1648	1787.3	1794.4	1769.8
1461	High	P06745	Glucose-6-phosphate isomerase OS=Mus musculus GN=Gpi PE=1 SV=4	0	Mouse	Mus musculus	3264	3	B7ZWL9;P06745;Q3ZBD7	390.734	61	38	571	18	558	62.7	8.13	1839.63	38	27	141165	141814	107650	126886	137137	122772
1462	High	Q8BR86	Kin of IRRE-like protein 3 OS=Mus musculus GN=Kirrel3 PE=2 SV=1	0	Mouse	Mus musculus	2646	6	G5E8B6;Q3TAG1;Q8BR86;Q8BR86-2;Q8BR86-3;Q8BR86-4	21.56	7	6	8	6	778	85.4	6.93	21.7	6	0	3570.9	3504	3221.4	3209.8	2896.6	3041
1463	High	Q8BGZ4	Cell division cycle protein 23 homolog OS=Mus musculus GN=Cdc23 PE=1 SV=2	0	Mouse	Mus musculus	6270	5	G3X8W7;Q3TEF0;Q8BGZ4;Q8BGZ4-2;Q8BXQ5	69.887	19	12	19	12	597	68.5	7.18	63.83	12	0	4479.7	4549.8	4074.3	4026.7	3974.7	3880.1
1464	High	P51860	Nucleosome assembly protein 1-like 2 OS=Mus musculus GN=Nap1l2 PE=2 SV=2	0.003	Mouse	Mus musculus	10068	1	P51860	6.673	4	2	3	2	460	52.1	4.44	8.28	2	0	172.5	165.9	133.1	155.1	152.4	149.1
1465	High	E9Q6T9	BTB/POZ domain-containing protein KCTD1 OS=Mus musculus GN=Kctd1 PE=4 SV=1	0	Mouse	Mus musculus	702	4	B6ICZ4;E9Q6T9;Q5M956;Q5M956-2	11.487	2	2	7	1	861	96.1	5.81	24.25	2	0	461.8	406.8	290.4	415.1	378.2	292.6
1466	High	Q9JLT4	Thioredoxin reductase 2, mitochondrial OS=Mus musculus GN=Txnrd2 PE=1 SV=4	0	Mouse	Mus musculus	892	8	D3Z0K8;J3QMN4;J3QMQ8;Q9D8I4;Q9JLT4;Q9JLT4-2;Q9JLT4-3;Q9JLT4-4	71.34	26	9	30	8	524	56.6	8.46	109.73	9	0	7078.3	6987	6941	6363	6093.9	6842.4
1467	High	Q8K2X3	CST complex subunit STN1 OS=Mus musculus GN=Obfc1 PE=1 SV=2	0	Mouse	Mus musculus	4255	2	Q3UXU8;Q8K2X3	28.104	11	6	9	6	378	43.5	5.77	24.54	6	0	2385.7	2278.2	2322.6	2145	2215.5	2359.1
1468	High	Q4GX45	Peroxisomal N1-acetyl-spermine/spermidine OS=Mus musculus GN=Paox PE=2 SV=1	0	Mouse	Mus musculus	4071	4	Q3TXR6;Q4GX45;Q8C0L6;Q8C0L6-2	51.206	25	11	15	11	504	55.5	5.11	47.69	11	0	4827.7	4943	4504.3	4341.1	4574	4625.6
1469	High	E9PZJ8	Activating signal cointegrator 1 complex subunit 3 OS=Mus musculus GN=Ascc3 PE=1 SV=1	0	Mouse	Mus musculus	9311	2	E9PZJ8;E9PZJ8-2	79.545	11	20	21	20	2198	250.4	7.02	68.15	20	0	4456.2	4176.3	3604.6	4007.1	3840.5	3539.2
1470	High	Q3TZ21	Aurora kinase A interacting protein 1 OS=Mus musculus GN=Aurkaip1 PE=2 SV=1	0.006	Mouse	Mus musculus	5312	3	Q3TZ21;Q8CCC0;Q9DCJ7	4.732	5	1	1	1	200	23.3	10.73	3.24	1	0	264	226.2	221.6	237.4	224	208.8
1471	High	Q9Z0Z4	Hephaestin OS=Mus musculus GN=Heph PE=2 SV=3	0	Mouse	Mus musculus	6679	4	A2AI62;Q3V2W4;Q9Z0Z4;Q9Z0Z4-2	44.979	13	12	12	12	1157	129.6	6.13	41.71	12	0	2507.3	2749.1	3756.2	2254.8	2740	3523.3
1472	High	Q60936	Chaperone activity of bc1 complex-like, mitochondrial OS=Mus musculus GN=Adck3 PE=1 SV=2	0	Mouse	Mus musculus	7168	12	E0CXR1;E0CXR6;E0CXT4;E0CYC1;E0CYD3;E0CYG7;E0CYT4;E0CZ05;F6T0A8;F7B1B6;Q60936;Q60936-2	106.484	32	16	37	16	645	71.7	6.54	122.57	16	0	7020	7107	7292.4	6313.8	6673.8	7564.7
1473	High	B2RRH9	Guanine monphosphate synthetase OS=Mus musculus GN=Gmps PE=2 SV=1	0	Mouse	Mus musculus	9111	1	B2RRH9	233.602	54	33	107	33	693	76.7	6.73	394.94	33	0	26955.5	28314.6	26877.9	24244.6	25564.3	29443.3
1474	High	Q8K2Z8	Ubiquitin-conjugating enzyme E2 Q2 OS=Mus musculus GN=Ube2q2 PE=2 SV=2	0	Mouse	Mus musculus	3760	5	D3Z647;Q3TS71;Q8BW45;Q8K2Z8;Q8K2Z8-2	14.663	9	3	7	1	378	42.9	5.03	18.84	3	0	337.8	332.3	371.1	303.8	328.8	383.3
1475	High	Q8K031	StAR-related lipid transfer protein 8 OS=Mus musculus GN=Stard8 PE=2 SV=2	0.005	Mouse	Mus musculus	6927	1	Q8K031	5.188	1	1	2	1	1019	113	5.68	4.43	1	0	354.8	284.3	265.9	319.1	320.3	281
1476	High	Q9JIX8-4	Isoform 4 of Apoptotic chromatin condensation inducer in the nucleus OS=Mus musculus GN=Acin1	0	Mouse	Mus musculus	5459	13	B8JJ89;B8JJ90;B8JJ91;F6Q8C0;F6RJ39;Q05D19;Q3UXT9;Q3UZ28;Q7TSL7;Q9JIX8;Q9JIX8-2;Q9JIX8-3;Q9JIX8-4	222.62	34	39	100	3	1298	146.2	6.13	332.61	39	1	1955.1	1827.7	2198.4	1758.7	1648.5	1890.6
1477	High	P35285	Ras-related protein Rab-22A OS=Mus musculus GN=Rab22a PE=1 SV=2	0	Mouse	Mus musculus	5677	5	A2ARZ7;D6RFT6;P35285;Q3TM43;Q9CXG2	60.282	60	10	24	8	194	21.8	8.15	105.99	10	2	5083.9	5234.1	4604.4	4573.4	4681	4652.7
1478	High	P59438	Hermansky-Pudlak syndrome 5 protein homolog OS=Mus musculus GN=Hps5 PE=1 SV=2	0.009	Mouse	Mus musculus	754	6	E9Q3X4;P59438;P59438-2;P59438-3;Q640Q9;Q6ZQ01	3.983	1	1	1	1	1126	126.3	5.74	2.88	1	0	28.1	27.7	24.9	25.3	25.9	22.5
1479	High	Q920R0	Alsin OS=Mus musculus GN=Als2 PE=1 SV=3	0	Mouse	Mus musculus	9766	3	Q3TAJ7;Q920R0;Q920R0-2	179.735	24	30	56	29	1651	182.5	6.3	199.68	30	1	11741.8	12132.1	19689	10563.7	10987.3	18009.1
1480	High	A2RRY6	Collagen triple helix repeat containing 1 OS=Mus musculus GN=Cthrc1 PE=2 SV=1	0.003	Mouse	Mus musculus	626	3	A2RRY6;B7ZMQ8;Q9D1D6	5.911	3	1	3	1	245	26.4	7.5	7.1	1	0	340.2	288.3	398.6	306.1	245.2	329.7
1481	High	Q8VCU0	Protein angel homolog 1 OS=Mus musculus GN=Angel1 PE=2 SV=2	0.007	Mouse	Mus musculus	4704	1	Q8VCU0	4.504	3	1	1	1	667	75.2	4.73	2.89	1	0	64.4	52.6	60.6	57.9	62.5	55.5
1482	High	A2API5	Low-density lipoprotein receptor-related protein 1B OS=Mus musculus GN=Lrp1b PE=4 SV=1	0	Mouse	Mus musculus	4841	5	A2API5;E9Q202;F6YDG9;Q3UWT4;Q9JI18	100.648	6	25	29	24	4630	516.7	5.45	91.91	25	0	7486.4	7643.3	4519.5	6736.5	6146.2	4393.1
1483	High	Q6PGJ3	L1 cell adhesion molecule OS=Mus musculus GN=L1cam PE=2 SV=1	0	Mouse	Mus musculus	9762	9	A2AFG7;A2AFG8;B7ZCD3;F6UIL7;F7A5H7;P11627;Q684Q2;Q6PGJ3;Q9QYQ7	327.719	38	39	179	38	1259	140.8	5.96	688.07	39	1	40659.7	39747	27583.4	36588.1	33465	30422.1
1484	High	Q3UC32	Actin-related protein 2/3 complex subunit 5 OS=Mus musculus GN=Arpc5 PE=2 SV=1	0	Mouse	Mus musculus	5163	3	E9Q2K4;Q3UA72;Q3UC32	63.724	50	9	41	1	151	16.3	5.4	152.61	9	0	1562.2	1487.4	1033.2	1406.1	1617.9	1069
1485	High	B9EKE7	Tmed8 protein OS=Mus musculus GN=Tmed8 PE=2 SV=1	0	Mouse	Mus musculus	427	2	B9EKE7;Q3UHI4	25.508	20	5	10	5	326	35.8	4.74	37.4	5	0	2217.4	2129.4	1994.4	1995.9	1913.4	1926.3
1486	High	Q91XI5	Deoxyguanosine kinase 3 OS=Mus musculus GN=Dguok PE=2 SV=1	0	Mouse	Mus musculus	4216	2	Q3TKB4;Q91XI5	34.827	31	5	10	2	236	27.5	9.32	55.14	5	0	636.9	548.2	657.3	573.3	512	649.1
1487	High	P62827	GTP-binding nuclear protein Ran OS=Mus musculus GN=Ran PE=1 SV=3	0	Mouse	Mus musculus	8686	4	P62827;Q14AA6;Q3ULW0;Q61820	129.137	55	13	115	13	216	24.4	7.49	392.81	13	0	38888	36689.1	36454.2	35004.6	35919.9	40460.1
1488	High	Q6PGG8	Tdrkh protein OS=Mus musculus GN=Tdrkh PE=2 SV=1	0	Mouse	Mus musculus	9985	2	Q6PGG8;Q80VL1	107.161	33	18	39	18	560	62.1	4.94	141.61	18	0	9074.6	9052.3	11013.9	8168.4	7670.4	9476.9
1489	High	Q8K4L3	Supervillin OS=Mus musculus GN=Svil PE=1 SV=1	0	Mouse	Mus musculus	8226	7	E3VVQ8;E9Q3Z5;E9Q983;F6R6A4;Q7TMJ2;Q8K4L2;Q8K4L3	20.801	4	6	6	6	2170	243	6.87	19.17	6	0	1236.7	1188.7	1256.3	1113.3	1108.2	1184.7
1490	High	Q9CQ79	Thioredoxin domain-containing protein 9 OS=Mus musculus GN=Txndc9 PE=2 SV=1	0	Mouse	Mus musculus	4265	1	Q9CQ79	48.937	42	9	20	9	226	26.2	5.95	72.14	9	0	4521.3	4480.9	4112.5	4070.1	3913	3749.1
1491	High	Q8K558-2	Isoform 2 of Trem-like transcript 1 protein OS=Mus musculus GN=Treml1	0.001	Mouse	Mus musculus	1748	4	A6XA75;B7ZNI7;Q8K558;Q8K558-2	8.248	4	1	2	1	322	34.2	5.49	6.59	1	0	164.1	121.7	119.4	147.7	141.4	171.4
1492	High	Q8BQU3	Protein ACN9 homolog, mitochondrial OS=Mus musculus GN=Acn9 PE=2 SV=1	0.001	Mouse	Mus musculus	6492	2	Q3V4A6;Q8BQU3	8.908	10	1	2	1	125	14.5	9.07	6.96	1	0	284.6	286.9	312.8	256.2	259.4	264.9
1493	High	P56873	Sjoegren syndrome/scleroderma autoantigen 1 homolog OS=Mus musculus GN=Sssca1 PE=2 SV=1	0	Mouse	Mus musculus	6886	4	E0CYU9;P56873;Q9CZE1;Q9D002	19.034	18	2	4	2	199	21.3	5.12	18.65	2	0	1049.9	1098.9	952.9	945.4	873.2	878.5
1494	High	O70200	Allograft inflammatory factor 1 OS=Mus musculus GN=Aif1 PE=1 SV=1	0	Mouse	Mus musculus	4059	4	A1E2H8;O70200;Q7TSW1;Q9EQW9	11.792	17	2	5	2	147	16.9	8.76	13.73	2	0	606.5	563.2	258.1	546.1	480.5	279.6
1495	High	Q9CQ46	EF-hand calcium-binding domain-containing protein 2 OS=Mus musculus GN=Efcab2 PE=2 SV=1	0.005	Mouse	Mus musculus	5832	1	Q9CQ46	4.944	7	1	1	1	164	18.9	4.45	4.7	1	0	210.3	210.3	225.2	189.4	206.6	242.6
1496	High	Q8BG58	Transmembrane prolyl 4-hydroxylase OS=Mus musculus GN=P4htm PE=2 SV=1	0	Mouse	Mus musculus	3493	1	Q8BG58	13.459	6	2	4	2	503	57	6.09	15.78	2	0	666	659.6	524	599.7	610.6	582.3
1497	High	P70444	BH3-interacting domain death agonist OS=Mus musculus GN=Bid PE=1 SV=2	0	Mouse	Mus musculus	1022	1	P70444	12.258	18	2	3	2	195	21.9	4.81	12.01	2	0	557.3	525.6	440.6	501.9	504.1	462
1498	High	Q9ER35	Fructosamine-3-kinase OS=Mus musculus GN=Fn3k PE=2 SV=1	0	Mouse	Mus musculus	886	3	Q6P264;Q7TQJ3;Q9ER35	106.667	47	13	45	13	309	35	8.4	165.11	13	0	7860.2	8109	8337.7	7078.5	6984.1	8117.6
1499	High	Q8BUN5	Mothers against decapentaplegic homolog 3 OS=Mus musculus GN=Smad3 PE=1 SV=2	0	Mouse	Mus musculus	7985	6	A2CG44;F7BUP2;Q05CN3;Q3V3E0;Q8BUN5;Q8C2P1	14.003	7	4	6	2	425	48.1	7.15	19.42	4	2	1465	1533	1240.6	1319.3	1287.7	1230.2
1500	High	O88696	ATP-dependent Clp protease proteolytic subunit, mitochondrial OS=Mus musculus GN=Clpp PE=1 SV=1	0	Mouse	Mus musculus	4356	3	O88696;Q3UGW4;Q8CF81	92.349	39	10	58	10	272	29.8	7.47	201.37	10	0	10166.8	9804.7	10177	9157	9479.3	11111.5
1501	High	Q2TAX1	Glutamate receptor, ionotropic, kainate 5 (Gamma 2) OS=Mus musculus GN=Grik5 PE=2 SV=1	0	Mouse	Mus musculus	9855	4	Q2TAX1;Q3UYN0;Q61626;Q80WU3	21.309	7	8	8	4	979	109.2	8.28	20.76	8	3	2119.3	2141.2	1018.5	1908.8	1650.4	1005.1
1502	High	Q80Y32	HMG box domain containing 4 OS=Mus musculus GN=Hmgxb4 PE=2 SV=1	0	Mouse	Mus musculus	4597	6	Q3U0Q0;Q80Y32;Q8BTT5;Q8CGJ8;Q8R579;Q9D639	13.838	7	3	3	3	594	65.3	9.38	10.74	3	0	153.8	126.2	182.6	138.5	139.2	180.1
1503	High	Q60590	Alpha-1-acid glycoprotein 1 OS=Mus musculus GN=Orm1 PE=1 SV=1	0.002	Mouse	Mus musculus	8559	2	P07361;Q60590	6.791	8	2	2	1	207	23.9	5.85	5.79	2	1	340.3	284.5	417.3	306.5	252.7	405.8
1504	High	Q3U0P5	Ectonucleoside triphosphate diphosphohydrolase 6, isoform CRA_a OS=Mus musculus GN=Entpd6 PE=2 SV=1	0	Mouse	Mus musculus	9882	2	Q3U0P5;Q8CHZ3	22.822	15	4	5	4	455	49.8	8.62	19.69	4	0	654	742.2	587.8	589.1	640.9	661.4
1505	High	Q8CAF4	NHS-like protein 1 OS=Mus musculus GN=Nhsl1 PE=1 SV=3	0	Mouse	Mus musculus	3696	3	E0CYL9;Q8CAF4;Q8CAF4-3	13.864	2	4	7	4	1587	169.3	7.49	16.77	4	0	1530.7	1811.6	1917.4	1378.8	1522.5	1594.1
1506	High	E9QP56	Apolipoprotein C-III OS=Mus musculus GN=Apoc3 PE=4 SV=1	0	Mouse	Mus musculus	3952	2	E9QP56;P33622	27.217	34	3	14	3	137	15.2	5.57	56.69	3	0	1309.9	1127.8	1438.7	1179.9	1034.6	1368
1507	High	O89020-3	Isoform 3 of Afamin OS=Mus musculus GN=Afm	0	Mouse	Mus musculus	9352	3	O89020;O89020-2;O89020-3	13.204	6	3	4	3	611	69.6	5.63	12.05	3	0	632.1	555	582.6	569.4	555.3	649.7
1508	High	P11352	Glutathione peroxidase 1 OS=Mus musculus GN=Gpx1 PE=1 SV=2	0	Mouse	Mus musculus	8136	1	P11352	48.366	41	7	19	7	201	22.3	7.21	65.57	7	0	5621.8	5115.5	5573.2	5064.1	4530.9	6144.9
1509	High	P30412	Peptidyl-prolyl cis-trans isomerase C OS=Mus musculus GN=Ppic PE=1 SV=1	0.008	Mouse	Mus musculus	3354	1	P30412	4.14	6	1	1	1	212	22.8	7.5	3.39	1	0	117	81.9	96.7	105.4	107.2	93.2
1510	High	A2AJW4	Protein phosphatase 1 regulatory subunit 3 OS=Mus musculus GN=Ppp1r3d PE=4 SV=1	0.007	Mouse	Mus musculus	7174	1	A2AJW4	4.516	5	1	1	1	279	30.5	8.25	3.27	1	0	171.1	158.6	166.2	154.2	163.4	154.7
1511	High	Q5U3K5	Rab-like protein 6 OS=Mus musculus GN=Rabl6 PE=1 SV=2	0	Mouse	Mus musculus	3719	1	Q5U3K5	149.858	39	26	84	26	725	79.8	5.53	294.66	26	0	19532.6	20045.4	16471.4	17598	16869.3	15802.1
1512	High	A8C756	Thyroid adenoma-associated protein homolog OS=Mus musculus GN=Thada PE=2 SV=1	0.001	Mouse	Mus musculus	9719	4	A8C756;A8C756-2;A8C756-3;A8C756-5	9.301	2	2	2	2	1938	217.2	6.25	6.91	2	0	67.3	59.2	80.9	60.6	59.1	60.7
1513	High	Q8C0D5	Elongation factor Tu GTP-binding domain-containing protein 1 OS=Mus musculus GN=Eftud1 PE=2 SV=1	0	Mouse	Mus musculus	3688	4	D3Z1V3;F6TSM8;Q8BZK6;Q8C0D5	105.063	22	24	35	23	1127	125.7	6.16	115.41	24	0	10520	10207.4	8568.3	9480.1	9246.3	8488.9
1514	High	O35231	Kinesin-like protein KIFC3 OS=Mus musculus GN=Kifc3 PE=1 SV=4	0	Mouse	Mus musculus	2807	5	A2AKI2;E9PWU7;O35231;O35231-2;Q80TF6	26.734	7	5	8	4	824	92.5	7.71	26.89	5	0	774.5	725.9	584.5	697.9	665.7	591.4
1515	High	O70318	Band 4.1-like protein 2 OS=Mus musculus GN=Epb41l2 PE=1 SV=2	0	Mouse	Mus musculus	2474	10	B6ZHC6;B6ZHD0;O70318;Q3UNQ6;Q7TPN6;Q80UE3;Q811B2;Q8BSR4;Q8C928;Q8CGJ6	392.688	49	54	279	1	988	109.9	5.43	1068.69	54	47	60718.7	62732.7	50576.3	54718.1	54368.8	47449
1516	High	D3YZD8	Mth938 domain-containing protein OS=Mus musculus GN=Aamdc PE=4 SV=1	0	Mouse	Mus musculus	6574	9	D3YWY5;D3YX09;D3YY39;D3YZD8;D3Z1Q3;D3Z442;Q8CF11;Q8R0P4;Q8R0P4-2	49.844	48	7	25	7	150	16.3	7.97	77.55	7	0	6124.2	6441.1	6940.8	5519	6469.4	7064.7
1517	High	Q9QZH6	Evolutionarily conserved signaling intermediate in Toll pathway, mitochondrial OS=Mus musculus GN=Ecsit PE=1 SV=2	0	Mouse	Mus musculus	4217	2	J3KMM6;Q9QZH6	55.332	45	14	24	14	435	49.8	6.6	76.14	14	0	5430.5	5470.3	5793.9	4893.9	4719.2	5107.6
1518	High	Q8BSL7	ADP-ribosylation factor 2 OS=Mus musculus GN=Arf2 PE=1 SV=2	0	Mouse	Mus musculus	4888	4	A2A6T9;D3YV25;E9Q2C2;Q8BSL7	146.803	64	11	536	3	181	20.7	6.58	2193.68	11	0	1256.6	1199.1	1294.9	1132.4	1128.2	1346.8
1519	High	Q9EPS3	D-glucuronyl C5-epimerase OS=Mus musculus GN=Glce PE=1 SV=2	0	Mouse	Mus musculus	3979	2	Q69ZY0;Q9EPS3	19.87	10	6	6	6	618	70	8.85	15.86	6	0	2072.4	1824.2	1912.4	1867.7	1615.8	1972.6
1520	High	Q99PT1	Rho GDP-dissociation inhibitor 1 OS=Mus musculus GN=Arhgdia PE=1 SV=3	0	Mouse	Mus musculus	2910	1	Q99PT1	127.926	65	14	185	14	204	23.4	5.2	657.91	14	0	50824.8	51982.9	41857.4	45813.6	49679.8	48798.4
1521	High	E9PVM3	Type II inositol 3,4-bisphosphate 4-phosphatase OS=Mus musculus GN=Inpp4b PE=4 SV=1	0	Mouse	Mus musculus	8179	9	E9PVM1;E9PVM3;E9Q2C4;F8WJC1;Q1A6U9;Q1A6V0;Q1A6V1;Q3URI3;Q6P1Y8	50.105	15	10	11	10	941	106.3	6.04	43.63	10	0	2721	2496.7	3328.2	2452.8	2194.4	3263.6
1522	High	Q3U6L3	Glutaredoxin, isoform CRA_a OS=Mus musculus GN=Glrx PE=2 SV=1	0	Mouse	Mus musculus	72	2	Q3U6L3;Q9D6F8	47.272	54	6	28	6	107	11.9	8.37	98.19	6	0	5653.5	5922.1	5448.2	5096.5	5396.2	5564.5
1523	High	Q3UX08	Putative uncharacterized protein OS=Mus musculus GN=Chic1 PE=2 SV=1	0.001	Mouse	Mus musculus	5545	2	Q3UX08;Q8CBW7	8.68	5	1	3	1	247	28	4.61	9.9	1	0	516.1	492	556.8	465.4	496.3	525.2
1524	High	Q9CZJ9	DnaJ homolog subfamily C member 18 OS=Mus musculus GN=Dnajc18 PE=2 SV=1	0.001	Mouse	Mus musculus	5900	1	Q9CZJ9	9.477	7	2	2	2	357	41.4	8.78	7.82	2	0	565.7	613.3	578.8	510.2	530.4	550
1525	High	P61963	DDB1- and CUL4-associated factor 7 OS=Mus musculus GN=Dcaf7 PE=2 SV=1	0	Mouse	Mus musculus	2077	3	P61963;Q3U3H9;Q80ZU1	53.325	30	8	28	8	342	38.9	5.52	96.13	8	0	6599.2	6777.8	5704.2	5952	5941	6351.1
1526	High	P09528	Ferritin heavy chain OS=Mus musculus GN=Fth1 PE=1 SV=2	0	Mouse	Mus musculus	1419	1	P09528	133.851	70	12	88	12	182	21.1	5.88	352.33	12	0	19518.2	18325.6	18743.2	17608.4	16930	19093.8
1527	High	Q921H9	Cytochrome c oxidase assembly factor 7 OS=Mus musculus GN=Coa7 PE=2 SV=1	0	Mouse	Mus musculus	9732	1	Q921H9	27.65	23	6	16	6	231	25.6	6.29	47.93	6	0	7197.8	6721.3	6350.9	6494	6269.3	6314.7
1528	High	D3Z4T5	Megakaryocyte-associated tyrosine kinase, isoform CRA_c OS=Mus musculus GN=Matk PE=4 SV=1	0	Mouse	Mus musculus	2050	9	D3YVQ8;D3Z4T5;D6RGA0;P41242;P41242-2;P41242-3;P70223;Q2M2N5;Q9D6H7	44.747	20	7	11	7	466	51.7	8.51	48.95	7	0	2736.6	3147.1	1775.3	2469.1	2567.5	1728.8
1529	High	O54692	Centromere/kinetochore protein zw10 homolog OS=Mus musculus GN=Zw10 PE=2 SV=3	0	Mouse	Mus musculus	1941	1	O54692	45.234	12	9	14	9	779	88	5.92	45.12	9	0	3048.4	3284	3418.4	2750.7	2674.6	3390.5
1530	High	E9Q9Q2	Protein R3hdm1 OS=Mus musculus GN=R3hdm1 PE=1 SV=1	0	Mouse	Mus musculus	5388	5	B9EHE8;E9Q9Q2;F6TDX7;Q80U91;Q80ZH9	31.624	7	8	9	7	1135	124.3	8.7	28.06	8	1	1375	1514.5	1142.5	1240.7	1216.3	1111.7
1531	High	Q5SYL3	UPF0378 protein KIAA0100 OS=Mus musculus GN=Kiaa0100 PE=2 SV=1	0	Mouse	Mus musculus	2743	2	A0PJA0;Q5SYL3	67.491	9	17	22	17	2234	254.3	7.34	69.06	17	0	5244.3	4970.7	5918.5	4732.9	4557	5656.9
1532	High	Q8BXL7	ADP-ribosylation factor-related protein 1 OS=Mus musculus GN=Arfrp1 PE=2 SV=2	0.001	Mouse	Mus musculus	1450	4	E9PZK7;Q80SX7;Q8BXL7;V9GX20	8.449	13	2	4	2	201	22.6	6.55	15.21	2	0	583.7	565.2	687.4	526.8	512.7	610.7
1533	High	Q3URU2	Paternally-expressed gene 3 protein OS=Mus musculus GN=Peg3 PE=1 SV=1	0	Mouse	Mus musculus	2036	3	Q0P5Y8;Q3URU2;Q3URU2-2	23.593	5	6	6	6	1571	178.8	5.45	19.32	6	0	1956.1	1778.2	2113.1	1765.6	1626.7	2160.8
1534	High	Q8CIB3	Potassium inwardly-rectifying channel, subfamily J, member 16 OS=Mus musculus GN=Kcnj16 PE=2 SV=1	0	Mouse	Mus musculus	2478	4	A2A5W7;A2A5W8;Q8CIB3;Q9Z307	23.132	16	7	11	7	419	48	7.83	35.74	7	0	2114.9	2026.6	4499.6	1909	1703	2911.9
1535	High	P54923	[Protein ADP-ribosylarginine] hydrolase OS=Mus musculus GN=Adprh PE=2 SV=1	0	Mouse	Mus musculus	5524	2	P54923;Q9CTF5	109.353	48	15	52	15	362	40	5.76	189.76	15	0	14457.2	14207.2	11390.7	13051.5	12824.3	13006.3
1536	High	Q3UFN0	Putative uncharacterized protein (Fragment) OS=Mus musculus GN=Cdh19 PE=2 SV=1	0	Mouse	Mus musculus	5368	6	B2RXP4;E9Q3A7;E9QAI4;F7DD52;Q30KP0;Q3UFN0	15.21	7	3	6	2	459	52.1	4.87	15.89	3	0	419.3	378	493.5	378.6	343.4	351.8
1537	High	P43274	Histone H1.4 OS=Mus musculus GN=Hist1h1e PE=1 SV=2	0	Mouse	Mus musculus	83	3	I7HFT9;P43274;Q07133	195.831	54	25	221	8	219	22	11.11	726.44	25	17	55246.3	49213.4	162656	49888.8	43863.2	156822
1538	High	E9Q2W8	Loss of heterozygosity 12 chromosomal region 1 protein homolog OS=Mus musculus GN=Loh12cr1 PE=4 SV=1	0	Mouse	Mus musculus	6415	2	E9Q2W8;Q9D920	41.163	35	7	13	7	196	22.6	8.84	43.28	7	0	2644.2	2595.1	2378.3	2388	2349.8	2317.7
1539	High	Q7M753	Pantothenate kinase 2 OS=Mus musculus GN=Pank2 PE=2 SV=1	0	Mouse	Mus musculus	3314	12	F6VV40;Q3TIG7;Q3TQQ7;Q3U4S0;Q3UWJ1;Q7M752;Q7M753;Q8R2W9;V9GX56;V9GXK8;V9GXL0;V9GXP9	47.593	20	8	14	6	456	50.2	8.88	47.05	8	2	2290.2	2290.9	1921.9	2068.4	2101.5	1949.5
1540	High	P17751	Triosephosphate isomerase OS=Mus musculus GN=Tpi1 PE=1 SV=4	0	Mouse	Mus musculus	2196	2	H7BXC3;P17751	229.034	64	19	481	19	299	32.2	5.74	1911.05	19	0	120819	128051	109278	109128	120573	125936
1541	High	D3Z0Q9	Sodium/hydrogen exchanger (Fragment) OS=Mus musculus GN=Slc9a6 PE=3 SV=1	0	Mouse	Mus musculus	2697	1	D3Z0Q9	23.609	12	4	10	1	291	32.1	5.38	32.12	4	0	203.8	237.9	259.1	184.1	192.2	228.6
1542	High	Q6ZWQ6	Huntingtin interacting protein 2, isoform CRA_e OS=Mus musculus GN=Ube2k PE=2 SV=1	0	Mouse	Mus musculus	2090	5	D3Z4U3;F8WIC2;Q3TL77;Q3V3R8;Q6ZWQ6	69.462	44	9	31	9	200	22.4	5.44	105.45	9	0	7308.1	7321.6	6472.7	6601.2	6725.9	6788.2
1543	High	P63300	Selenoprotein W OS=Mus musculus GN=Sepw1 PE=1 SV=3	0	Mouse	Mus musculus	6260	1	P63300	10.64	13	1	4	1	88	9.7	8.72	14.74	1	0	1319	1334.5	1153.4	1191.5	1144	1101.3
1544	High	Q0PD14	RAB39B, member RAS oncogene family OS=Mus musculus GN=Rab39b PE=2 SV=1	0	Mouse	Mus musculus	5124	2	Q0PD14;Q8BHD0	75.33	52	12	149	11	213	24.6	7.83	459.58	12	0	16845.7	16467.5	16065.6	15217.1	14850.4	14572.9
1545	High	Q8CIN4	Serine/threonine-protein kinase PAK 2 OS=Mus musculus GN=Pak2 PE=1 SV=1	0	Mouse	Mus musculus	3925	6	Q5DTJ2;Q811J8;Q8BGF1;Q8BVX1;Q8CIN4;Q8K0Z3	222.517	62	27	102	17	524	57.9	5.77	444.12	27	4	13285.2	13922.5	13424.2	12001.1	12175.4	14269.9
1546	High	Q3U804	Putative uncharacterized protein OS=Mus musculus GN=Actb PE=2 SV=1	0	Mouse	Mus musculus	9997	5	Q3U804;Q6IWE2;Q7M0E4;Q8CF71;V9GXQ2	516.788	76	32	3029	1	374	41.8	6.3	13182.4	32	0	497.3	369.6	329.7	449.3	482.8	352.9
1547	High	D3Z0Y8	Ubiquitin thioesterase OTUB2 OS=Mus musculus GN=Otub2 PE=4 SV=1	0	Mouse	Mus musculus	9627	3	D3Z0Y8;F6SXD2;Q9CQX0	13.435	11	3	3	3	323	37	8.15	11.15	3	0	1017	1108.7	699	918.8	1037.4	730.2
1548	High	J3QMK2	MCG22959, isoform CRA_a OS=Mus musculus GN=Bbip1 PE=4 SV=1	0.006	Mouse	Mus musculus	4897	1	J3QMK2	4.694	15	1	1	1	67	7.6	8.76	2.93	1	0	319.6	285.5	284	288.8	229.8	244.7
1549	High	E9Q411	Protein Nbas OS=Mus musculus GN=Nbas PE=1 SV=1	0	Mouse	Mus musculus	2302	8	E9Q411;Q3UJX6;Q6GQV6;Q6PGH6;Q80X24;Q80XK8;Q8BUH3;Q9D3Z9	148.897	16	33	50	31	2356	265.6	5.95	157.07	33	2	11518	11252.2	13946.4	10407.4	9956.1	12757.9
1550	High	Q9DBL9	1-acylglycerol-3-phosphate O-acyltransferase ABHD5 OS=Mus musculus GN=Abhd5 PE=1 SV=1	0	Mouse	Mus musculus	6231	3	Q922Z5;Q9DBL9;Q9DBL9-2	10.562	5	1	2	1	351	39.1	6.79	8.04	1	0	221	181.5	172.8	199.7	208	218.7
1551	High	Q3UD98	Putative uncharacterized protein OS=Mus musculus GN=Dcaf11 PE=2 SV=1	0	Mouse	Mus musculus	2865	7	D3YVR5;D3Z2V1;D3Z4U8;D6RCG5;Q3TYA0;Q3UD98;Q91VU6	24.696	13	6	8	6	549	62	6.49	25.89	6	0	2736.5	2679	2177.1	2472.7	2292.6	2143.3
1552	High	B1ATV0	H(+)/Cl(-) exchange transporter 5 OS=Mus musculus GN=Clcn5 PE=4 SV=1	0	Mouse	Mus musculus	1186	5	B1ATV0;Q3UL16;Q8C6W8;Q8CI67;Q9WVD4	13.773	5	5	7	2	816	90.6	6.54	17.89	5	0	364.1	328.1	511.8	329	329.2	515.4
1553	High	Q5GQ64	Gamma-synuclein (Fragment) OS=Mus musculus GN=Sncg PE=2 SV=1	0	Mouse	Mus musculus	8016	1	Q5GQ64	108.226	85	13	49	11	123	13.2	4.65	193.77	13	2	10150.9	12004.2	17072.3	9173.2	11405.8	15368.1
1554	High	Q5U680	S-adenosylmethionine mitochondrial carrier protein OS=Mus musculus GN=Slc25a26 PE=2 SV=2	0	Mouse	Mus musculus	134	1	Q5U680	13.155	12	4	4	4	274	29	9.8	10.26	4	0	1577.2	1560.5	1447.2	1425.4	1356.4	1318.6
1555	High	Q8JZS7	3-hydroxymethyl-3-methylglutaryl-CoA lyase, cytoplasmic OS=Mus musculus GN=Hmgcll1 PE=2 SV=1	0.002	Mouse	Mus musculus	1307	5	D3YVU9;Q3TPS7;Q8JZS7;V9GWZ9;V9GXD2	7.265	7	3	10	1	343	36.6	5.82	9.54	3	0	1216.8	1195.6	984.2	1099.8	1155.4	978.5
1556	High	B1AU74	Motile sperm domain-containing protein 2 OS=Mus musculus GN=Mospd2 PE=4 SV=1	0	Mouse	Mus musculus	5188	6	B1AU74;Q3U0U1;Q9CWP6;Q9CWP6-2;Q9CWP6-3;Q9CWP6-4	36.913	16	9	10	9	518	59.8	5.76	31.14	9	0	2239.2	2082.7	2495.1	2024.3	1910.5	2276.8
1557	High	Q8VD72-2	Isoform 2 of Tetratricopeptide repeat protein 8 OS=Mus musculus GN=Ttc8	0	Mouse	Mus musculus	823	3	D3YYH2;Q8VD72;Q8VD72-2	32.604	17	7	12	7	505	57.4	7.2	37.12	7	0	1613.5	1301.6	1034.7	1458.7	1093.5	1041.3
1558	High	Q3U7U0	Putative uncharacterized protein OS=Mus musculus GN=Polr3h PE=2 SV=1	0.006	Mouse	Mus musculus	4224	2	Q3U7U0;Q9D2C6	4.681	7	1	1	1	204	22.9	4.61	3.8	1	0	53.7	47.6	42.1	48.5	59.7	53.4
1559	High	O88693	Ceramide glucosyltransferase OS=Mus musculus GN=Ugcg PE=1 SV=1	0.005	Mouse	Mus musculus	7969	1	O88693	4.864	3	1	1	1	394	44.8	7.8	3.6	1	0	187.3	166.5	154	169.3	182.8	163.5
1560	High	Q3U646	Putative uncharacterized protein OS=Mus musculus GN=Asah1 PE=2 SV=1	0	Mouse	Mus musculus	8298	6	D3Z015;D3Z505;Q3TWT5;Q3U646;Q3U8A7;Q9WV54	106.395	32	15	53	15	394	44.6	8.59	165.55	15	0	10782.3	11226.9	11735.5	9750.4	9178.6	10001.6
1561	High	Q9D7P6	Iron-sulfur cluster assembly enzyme ISCU, mitochondrial OS=Mus musculus GN=Iscu PE=1 SV=1	0	Mouse	Mus musculus	2714	3	D3Z0K9;D3Z7W0;Q9D7P6	59.676	45	11	32	11	168	18.1	9.29	98.21	11	0	13022.9	12208.3	11958.4	11777.4	12039.5	11947.6
1562	High	Q3U213	Protein SERAC1 OS=Mus musculus GN=Serac1 PE=2 SV=1	0	Mouse	Mus musculus	8406	3	Q3U213;Q3U213-2;Q3U213-3	56.374	19	13	20	13	654	73.9	8.18	62.82	13	0	3693.2	3837.9	3704.7	3340.3	3230.5	3346.7
1563	High	B1AX58	Plastin-3 OS=Mus musculus GN=Pls3 PE=4 SV=1	0	Mouse	Mus musculus	4013	1	B1AX58	251.88	50	35	136	2	639	71.7	5.62	449.32	35	37	32712.9	37728.7	40073.5	29588.2	31595.2	35941
1564	High	Q91WA6	Sharpin OS=Mus musculus GN=Sharpin PE=1 SV=1	0	Mouse	Mus musculus	7605	4	E0CZH2;F6UHH8;Q91WA6;Q91WA6-2	18.151	13	4	7	4	380	39.8	5.76	19.84	4	0	1050.9	1125.7	981.6	950.6	968.6	1002.2
1565	High	F6Y6A6	V-set and transmembrane domain-containing protein 2A OS=Mus musculus GN=Vstm2a PE=4 SV=1	0.004	Mouse	Mus musculus	8616	2	F6Y6A6;Q8R0A6	5.551	5	1	1	1	282	31.2	8.18	5.72	1	0	501.4	562.5	311.8	453.6	415.3	360.6
1566	High	Q8QZZ7	EKC/KEOPS complex subunit Tprkb OS=Mus musculus GN=Tprkb PE=2 SV=1	0	Mouse	Mus musculus	2291	4	D3Z5E8;G3X9K8;Q8QZZ7;Q8R2M6	17.633	38	3	4	3	175	19.5	7.39	17.04	3	0	206.5	178.5	187.2	186.8	180.9	212.7
1567	High	Q542U7	LSM6 homolog, U6 small nuclear RNA associated (S. cerevisiae) OS=Mus musculus GN=Lsm6 PE=2 SV=1	0	Mouse	Mus musculus	2770	1	Q542U7	19.742	35	4	10	4	80	9.1	9.58	31.14	4	0	2677.2	2524.7	2631.8	2421.8	2370.2	2812.7
1568	High	Q6P3E7	Histone deacetylase 10 OS=Mus musculus GN=Hdac10 PE=2 SV=2	0.006	Mouse	Mus musculus	2453	2	D3Z7T4;Q6P3E7	4.695	3	2	2	2	666	72.1	5.39	4.35	2	0	222.7	185.1	160.5	201.5	229.5	250.7
1569	High	Q9CQQ8	U6 snRNA-associated Sm-like protein LSm7 OS=Mus musculus GN=Lsm7 PE=3 SV=1	0	Mouse	Mus musculus	9731	1	Q9CQQ8	15.197	16	2	7	1	103	11.6	5.27	15.79	2	0	855.6	834.2	808.3	774.1	794	881
1570	High	J3QM82	MCG16947 OS=Mus musculus GN=Phlpp2 PE=1 SV=1	0	Mouse	Mus musculus	7095	3	J3QM82;Q3TNQ6;Q8BXA7	19.129	6	6	8	6	1355	149.5	5.95	19.63	6	0	1105.7	1102.5	902.9	1000.4	1035.5	964.6
1571	High	P54822	Adenylosuccinate lyase OS=Mus musculus GN=Adsl PE=2 SV=2	0	Mouse	Mus musculus	5058	5	E9Q0A0;E9Q242;E9Q3T7;P54822;Q3TMB8	128.169	40	15	56	15	484	54.8	7.27	248.09	15	0	11430	10453.9	13254.5	10342	9560.4	14565.3
1572	High	P70236	Dual specificity mitogen-activated protein kinase kinase 6 OS=Mus musculus GN=Map2k6 PE=1 SV=1	0	Mouse	Mus musculus	8509	7	A2AGS2;P70236;P70273;Q3UU57;Q60521;Q8BP44;Q8C371	97.329	61	17	37	14	334	37.4	7.39	138.24	17	3	9909.2	10988.4	9133.1	8966	9709.1	9445.8
1573	High	Q9CPX4	Ferritin OS=Mus musculus GN=Ftl1 PE=2 SV=1	0	Mouse	Mus musculus	5902	11	H3BKD3;P29391;P49945;Q3THE6;Q3TJJ6;Q3UCL5;Q3UL79;Q3ULW5;Q9CPX4;Q9CWA4;Q9CZE7	95.659	62	9	47	9	183	20.8	6	215.23	9	0	13575.1	10512.6	12869.7	12284.4	9493.1	10747.3
1574	High	Q9JIG7	Coiled-coil domain-containing protein 22 OS=Mus musculus GN=Ccdc22 PE=1 SV=1	0	Mouse	Mus musculus	2676	2	Q8CAN4;Q9JIG7	115.524	38	22	46	22	627	70.8	6.01	156.78	22	0	9715.8	10107.4	9912.2	8792.4	8794.7	9155.8
1575	High	Q8CIG9	F-box/LRR-repeat protein 8 OS=Mus musculus GN=Fbxl8 PE=1 SV=1	0.002	Mouse	Mus musculus	4166	1	Q8CIG9	7.018	6	2	2	2	374	41.1	7.18	5.79	2	0	272.1	247.1	279.6	246.2	224.1	265.5
1576	High	O35089	Protein cornichon homolog 2 OS=Mus musculus GN=Cnih2 PE=1 SV=2	0.001	Mouse	Mus musculus	3037	1	O35089	9.836	9	2	4	2	160	18.9	7.25	13.21	2	0	1082.2	2344.6	519.4	979.4	1510.8	581.6
1577	High	Q8BWU5	Probable tRNA N6-adenosine threonylcarbamoyltransferase OS=Mus musculus GN=Osgep PE=2 SV=2	0	Mouse	Mus musculus	4538	6	E0CXW7;E0CYK9;E0CYN9;E9QMF4;Q3UQ67;Q8BWU5	46.831	28	9	13	9	335	36.3	6.24	48.7	9	0	3033	2657.3	3216.2	2745.3	2760.6	3320.1
1578	High	Q8R038	Melanocyte proliferating gene 1 OS=Mus musculus GN=Myg1 PE=2 SV=1	0	Mouse	Mus musculus	583	4	F7A3N3;F8WGG3;Q8R038;Q9JK81	53.388	24	9	18	9	380	42.7	6.89	58.15	9	0	4462.6	4346.9	4263.8	4039.5	4030	4480.9
1579	High	Q8CCH7	Zinc finger protein ZFPM2 OS=Mus musculus GN=Zfpm2 PE=1 SV=2	0.001	Mouse	Mus musculus	1555	4	A5HE91;Q3UXX7;Q8CCH7;Q8CCH7-3	10.064	3	3	3	3	1151	127.6	6.55	9.24	3	0	169	165.9	127.5	153	184	129
1580	High	Q8C4Q6	Axin interactor, dorsalization-associated protein OS=Mus musculus GN=Aida PE=1 SV=1	0	Mouse	Mus musculus	1352	2	Q8C4Q6;Q8C4Q6-2	47.225	38	8	23	8	305	34.9	6.74	77.91	8	0	2549.7	2470.7	2362	2308	2315.6	2550.3
1581	High	Q8C5H8	NAD kinase 2, mitochondrial OS=Mus musculus GN=Nadk2 PE=1 SV=2	0	Mouse	Mus musculus	7517	2	Q8C5H8;Z4YK42	111.826	44	16	61	1	452	50.8	8.07	226.7	16	15	8892.9	8930.8	10748.7	8050	8531.6	10614.9
1582	High	E9PUJ6	E3 ubiquitin-protein ligase MYCBP2 OS=Mus musculus GN=Mycbp2 PE=1 SV=1	0	Mouse	Mus musculus	10059	6	E9PUJ6;F6SMY7;F6T4V9;F7CZG3;Q7TPH6;Q7TPH6-2	283.783	15	63	89	63	4746	520.5	7.09	291.53	63	0	28540.5	28345.9	23455.5	25835.8	22839.2	22184.1
1583	High	B2RR83	Probable ATP-dependent RNA helicase YTHDC2 OS=Mus musculus GN=Ythdc2 PE=1 SV=1	0	Mouse	Mus musculus	3703	2	B2RR83;Q3UST9	60.282	11	15	25	15	1445	161	8.51	64.46	15	0	5856.9	6012.6	5002.4	5301.9	5117.7	4428
1584	High	B1AVZ0	Uracil phosphoribosyltransferase homolog OS=Mus musculus GN=Uprt PE=2 SV=1	0	Mouse	Mus musculus	5520	1	B1AVZ0	25.209	24	6	10	6	310	34.3	6.23	32.16	6	0	3174.7	2942.9	2839	2873.9	2677	2623.6
1585	High	Q8K0T4	Katanin p60 ATPase-containing subunit A-like 1 OS=Mus musculus GN=Katnal1 PE=1 SV=1	0	Mouse	Mus musculus	6940	4	D3YWJ8;D3YYB5;G5E8P9;Q8K0T4	102.913	43	19	40	16	488	55.1	7.09	124.84	19	3	10176.9	10548.3	8931	9212.9	8944.8	8749.9
1586	High	Q6WIZ9	Putative Ariadne-like ubiquitin ligase PAUL OS=Mus musculus GN=Rnf31 PE=2 SV=1	0	Mouse	Mus musculus	2897	7	D6RFE2;F6XVP7;Q6KAP7;Q6WIZ9;Q924T7;Q924T7-2;Q9ER92	50.02	10	8	17	8	1067	119.5	6.49	68.93	8	0	1933.2	1969.3	1705.1	1750.2	1734	1679.2
1587	High	Q8R016	Bleomycin hydrolase OS=Mus musculus GN=Blmh PE=1 SV=1	0	Mouse	Mus musculus	3791	6	E9PY26;E9PYU0;E9PZH4;E9Q6V3;E9QA53;Q8R016	151.845	46	17	80	17	455	52.5	6.48	298.5	17	0	17152.9	16644.8	15476.6	15529.7	14563.7	16806.4
1588	High	Q3UK24	Putative uncharacterized protein OS=Mus musculus GN=Wdr37 PE=2 SV=1	0	Mouse	Mus musculus	8612	13	H3BJB3;H3BJH4;H3BJR4;H3BJR7;H3BJS1;H3BJZ0;H3BK66;H3BKY3;H3BLH1;Q05BF4;Q3UK24;Q8C8P3;Q8CBE3	174.506	49	23	105	23	496	55	7.37	408.25	23	0	24312.4	24838.4	18168.5	22012.4	22045.2	18311
1589	High	Q8BLY3	Leucine-rich repeat and fibronectin type-III domain-containing protein 3 OS=Mus musculus GN=Lrfn3 PE=1 SV=1	0	Mouse	Mus musculus	2175	2	Q8BLY3;Q8C1E8	11.816	6	4	6	3	626	66	7.08	12.71	4	0	1109.4	1142.3	841	1004.5	1074.8	872.1
1590	High	F8VQC7	Kinectin OS=Mus musculus GN=Ktn1 PE=4 SV=1	0	Mouse	Mus musculus	7875	4	F8VQC7;Q61595;Q61595-15;Q6A0E9	395.518	49	67	166	4	1327	152.4	5.9	588.41	67	63	45588.2	45286.7	52614.4	41276.7	39259.1	48125.7
1591	High	Q80ZU0	ADP-ribosylation factor-like protein 5A OS=Mus musculus GN=Arl5a PE=2 SV=1	0	Mouse	Mus musculus	9908	7	A2A541;D6RJJ6;Q6NXZ5;Q6P068;Q80ZU0;Q8BLF9;Q9D4P0	27.401	29	6	10	6	179	20.7	6.79	28.3	6	0	2055.6	2074.8	2501.7	1861.3	2013.9	2426.2
1592	High	Q9WU78-3	Isoform 3 of Programmed cell death 6-interacting protein OS=Mus musculus GN=Pdcd6ip	0	Mouse	Mus musculus	589	5	Q6ZPS9;Q80Y09;Q9WU78;Q9WU78-2;Q9WU78-3	300.415	51	44	158	44	874	96.7	6.52	536.02	44	0	45926.4	46560	53062	41587.6	40546	46977.6
1593	High	P12815-2	Isoform 2 of Programmed cell death protein 6 OS=Mus musculus GN=Pdcd6	0	Mouse	Mus musculus	7196	2	P12815-2;Q3UGE5	67.699	53	12	60	1	189	21.7	5.4	192.42	12	10	15838.8	14986.3	14891.2	14343	13933.1	14507
1594	High	Q6PFX1	1110033M05Rik protein (Fragment) OS=Mus musculus GN=Fam172a PE=2 SV=1	0	Mouse	Mus musculus	6887	7	E9QMA2;Q3TNH5;Q3TNH5-2;Q3TNH5-3;Q3V345;Q6PFX1;Q9Z106	20.785	15	4	5	4	425	48.9	6.6	21.25	4	0	407.5	419.9	412.4	369	341.1	389.8
1595	High	D3Z687	Protein 0610010K14Rik OS=Mus musculus GN=0610010K14Rik PE=1 SV=2	0	Mouse	Mus musculus	887	11	A2CF80;A2CF83;D3Z687;F6S0D5;F6XN97;F8WH46;H3BJI0;Q9DCT6;Q9DCT6-2;Q9DCT6-3;Q9DCT6-4	16.288	18	2	3	2	191	20	5.66	13.82	2	0	683.2	572.5	730.9	618.7	558.8	715.1
1596	High	Q91YQ5	Dolichyl-diphosphooligosaccharide--protein glycosyltransferase subunit 1 OS=Mus musculus GN=Rpn1 PE=1 SV=1	0	Mouse	Mus musculus	4092	4	Q3U900;Q5RKP4;Q91YQ5;Q99LY0	253.584	64	36	177	1	608	68.5	6.46	623.76	36	0	779.9	758.5	827.1	706.3	702.5	807.2
1597	High	P40240	CD9 antigen OS=Mus musculus GN=Cd9 PE=1 SV=2	0	Mouse	Mus musculus	8593	1	P40240	50.683	33	8	45	8	226	25.2	7.23	127.41	8	0	12318.1	11191.1	17773	11156.5	16419.5	21395.9
1598	High	P04247	Myoglobin OS=Mus musculus GN=Mb PE=1 SV=3	0	Mouse	Mus musculus	6579	1	P04247	24.132	35	4	13	4	154	17.1	7.62	50.31	4	0	900.4	901.5	4513.9	815.5	749.6	5049.5
1599	High	Q8R395	COMM domain-containing protein 5 OS=Mus musculus GN=Commd5 PE=2 SV=1	0	Mouse	Mus musculus	2538	1	Q8R395	18.271	11	3	8	3	224	24.5	8.06	23.26	3	0	2373.1	2402.7	2211.8	2149.4	2035.3	2107.5
1600	High	O09131	Glutathione S-transferase omega-1 OS=Mus musculus GN=Gsto1 PE=2 SV=2	0	Mouse	Mus musculus	1992	6	D3Z1Q9;O09131;Q8BW12;Q8K2Q2;Q9D2J1;Q9D2S1	91.338	45	14	47	14	240	27.5	7.36	138.03	14	0	17365.5	17541.8	13547	15728.8	18319	17988.7
1601	High	Q8CB67	Low-density lipoprotein receptor-related protein 11 OS=Mus musculus GN=Lrp11 PE=2 SV=1	0.001	Mouse	Mus musculus	3867	4	D3Z2B1;D3Z3A7;F7AX87;Q8CB67	9.028	6	2	2	2	483	51.8	7.78	7.15	2	0	445.9	406.4	400.6	403.9	445.8	438.1
1602	High	P54071	Isocitrate dehydrogenase [NADP], mitochondrial OS=Mus musculus GN=Idh2 PE=1 SV=3	0	Mouse	Mus musculus	4391	2	D6RIL6;P54071	183.453	43	24	188	24	452	50.9	8.69	624.12	24	0	42699.1	45485.5	38180.3	38676.2	45583.6	44460.4
1603	High	Q3U1U4	Integrin alpha-M OS=Mus musculus GN=Itgam PE=2 SV=1	0	Mouse	Mus musculus	9393	19	A0AUP1;A1E2I0;A6PWD2;A6PWD2-4;D3Z1J2;E9Q5K8;E9Q604;F6YBY4;F6YXU0;G5E8F1;P05555;P05555-2;Q3TBT0;Q3TD86;Q3U1U4;Q3U1W4;Q3U3F0;Q3U4I5;Q3UJ88	30.917	7	10	28	7	1232	135.9	8.21	65.1	10	0	1179.8	1083.2	853.9	1068.7	1043.6	893.3
1604	High	Q3USI6	Putative uncharacterized protein OS=Mus musculus GN=Pcdhb18 PE=2 SV=1	0.001	Mouse	Mus musculus	9541	6	Q3USI6;Q499D8;Q91XZ9;Q91Y02;Q925L1;Q925L3	9.848	3	2	2	1	792	86.9	4.89	7.45	2	0	95.3	84.1	72.3	86.3	88.3	76.9
1605	High	B2RRP1	Gene trap ROSA b-geo 22 OS=Mus musculus GN=Tpgs1 PE=2 SV=1	0	Mouse	Mus musculus	1220	1	B2RRP1	25.147	27	7	9	7	303	32.6	8.94	26.29	7	0	2903	2909.7	2961.3	2629.7	2546.6	2658.7
1606	High	Q3UY41	Putative uncharacterized protein OS=Mus musculus GN=Tle4 PE=2 SV=1	0	Mouse	Mus musculus	1134	14	D3Z2J7;E9PV07;F6YM15;F6ZBY9;Q3UN01;Q3UY41;Q5DTI7;Q62441;Q6IR16;Q6PDS9;Q80TG4;Q80VE9;Q80WV5;Q9WVB2	24.726	8	7	8	2	774	83.9	7.5	22.89	7	4	2851.3	2525.9	2095.6	2583	2459.7	2194.4
1607	High	P24527	Leukotriene A-4 hydrolase OS=Mus musculus GN=Lta4h PE=1 SV=4	0	Mouse	Mus musculus	6222	1	P24527	304.854	64	40	187	40	611	69	6.42	654.48	40	0	42474.7	42132.1	40780.5	38478.3	38122	46923.3
1608	High	Q9CPW2	Adrenodoxin-like protein, mitochondrial OS=Mus musculus GN=Fdx1l PE=2 SV=1	0	Mouse	Mus musculus	4678	1	Q9CPW2	17.816	20	3	6	3	174	18.8	6.04	20.12	3	0	1502.6	1612.1	1120.6	1361.4	1397.7	1178.9
1609	High	Q3UKA1	Putative uncharacterized protein OS=Mus musculus GN=Dnajc3 PE=2 SV=1	0	Mouse	Mus musculus	5378	2	Q3UKA1;Q91YW3	87.749	33	22	40	21	504	57.5	5.95	112.98	22	0	12999.2	13737	17107.1	11779	11860.9	15529.5
1610	High	Q8VDV7	Protein Tbc1d19 OS=Mus musculus GN=Tbc1d19 PE=2 SV=1	0	Mouse	Mus musculus	4957	1	Q8VDV7	23.056	13	5	7	5	526	60.4	6.1	21.18	5	0	1505	1415.5	1466.1	1363.7	1221.2	1233
1611	High	Q9D0P0	Emopamil-binding protein-like OS=Mus musculus GN=Ebpl PE=2 SV=1	0.001	Mouse	Mus musculus	8678	1	Q9D0P0	9.305	5	2	8	2	206	23.3	6.89	16.15	2	0	1347.7	1487.7	2122.8	1221.3	1221.8	2152.3
1612	High	Q80UE5	Erythrocyte protein band 4.1-like 2, isoform CRA_c OS=Mus musculus GN=Epb4.1l2 PE=2 SV=1	0	Mouse	Mus musculus	4042	13	B6ZHC5;B6ZHC6;B6ZHC7;Q7TPN6;Q80UE4;Q80UE5;Q811B2;Q811C0;Q8BSR4;Q8C928;Q8CGJ6;Q9EPM7;Q9EPM8	395.283	53	53	278	1	918	101.8	5.33	1067.55	53	0	937.6	932.9	717.1	849.7	776.2	673.2
1613	High	Q9CQ89	Protein CutA OS=Mus musculus GN=Cuta PE=2 SV=3	0	Mouse	Mus musculus	6630	2	D5MCW4;Q9CQ89	25.991	15	2	25	2	177	18.9	6.77	90.14	2	0	2919.7	2655	3251.3	2646.1	2733.2	3421.8
1614	High	P16390	Potassium voltage-gated channel subfamily A member 3 OS=Mus musculus GN=Kcna3 PE=2 SV=3	0	Mouse	Mus musculus	1024	5	B2RQA1;B2RXZ4;P16390;P59053;P59053-2	60.29	18	12	45	4	528	58.5	5.33	167.2	12	2	2068.6	2005.8	1929.8	1874.9	1919.9	2073.5
1615	High	Q5ND43	Putative phosphatase, isoform CRA_d OS=Mus musculus GN=Inpp5k PE=2 SV=1	0	Mouse	Mus musculus	3970	2	Q05DI2;Q5ND43	27.356	10	5	16	5	468	54.1	5.88	58.69	5	0	3253.8	3180.8	3938.7	2949.3	2814.7	3428.6
1616	High	Q9D1F0	CAAX box 1 homolog A (Human) OS=Mus musculus GN=Cxx1b PE=2 SV=1	0	Mouse	Mus musculus	555	1	Q9D1F0	10.413	22	3	8	3	113	13.6	8.4	18.4	3	0	1601.2	1534.3	1512.9	1451.3	1486.7	1958.4
1617	High	Q6GTE9	NIMA (Never in mitosis gene a)-related expressed kinase 4 OS=Mus musculus GN=Nek4 PE=2 SV=1	0	Mouse	Mus musculus	1300	5	Q3THY0;Q3UED6;Q3UF09;Q6GTE9;Q9Z1J2	23.795	8	6	8	6	792	89	7.44	24.55	6	0	1714.8	1688.6	1437.7	1554.3	1356.8	1245.1
1618	High	A2A8Z1	Oxysterol-binding protein-related protein 9 OS=Mus musculus GN=Osbpl9 PE=1 SV=1	0	Mouse	Mus musculus	4512	11	A2A8Z1;A2A8Z1-2;E9PXZ2;E9Q6C1;F6UHR6;Q5FWX7;Q80X56;Q8R0G3;Q8VDM5;Q99LZ2;Z4YJX3	69.029	23	17	29	16	736	83.1	6.07	88.34	17	1	6972.2	6547.7	7052.7	6320.1	5920.8	6849.6
1619	High	Q3UIK4	N6-adenosine-methyltransferase subunit METTL14 OS=Mus musculus GN=Mettl14 PE=1 SV=1	0	Mouse	Mus musculus	5665	5	E9QPC5;G3UXL6;G3UYS3;Q3UIK4;Q3UIK4-2	20.656	9	4	6	4	456	52.1	6.21	14.58	4	0	1343.3	1207.7	1431.5	1217.9	1197.3	1472.7
1620	High	Q9DCZ4	Apolipoprotein O OS=Mus musculus GN=Apoo PE=2 SV=1	0	Mouse	Mus musculus	2477	4	B1ASQ2;Q3KNM9;Q9D186;Q9DCZ4	63.318	49	8	101	8	212	24.1	8.92	445.13	8	0	18687	18076.9	20005.4	16942.7	15530.8	16833.4
1621	High	Q8VC30	Bifunctional ATP-dependent dihydroxyacetone kinase/FAD-AMP lyase (cyclizing) OS=Mus musculus GN=Dak PE=2 SV=1	0	Mouse	Mus musculus	482	2	Q3UTZ4;Q8VC30	107.606	37	17	47	17	578	59.7	6.92	174.7	17	0	12083.1	11448.4	9619.6	10955.5	11442.7	9553.1
1622	High	Q9ET43	Claudin-12 OS=Mus musculus GN=Cldn12 PE=2 SV=2	0.006	Mouse	Mus musculus	4232	1	Q9ET43	4.814	6	1	1	1	244	27	8.47	3.92	1	0	161.9	151.6	110.1	146.8	152.7	113.5
1623	High	A2RSP9	Reck protein OS=Mus musculus GN=Reck PE=2 SV=1	0.005	Mouse	Mus musculus	9370	2	A2RSP9;Q9Z0J1	4.979	1	1	1	1	971	106	6.65	4.95	1	0	714.2	676.4	709.1	647.6	626.5	763.9
1624	High	Q8K3K8	Optineurin OS=Mus musculus GN=Optn PE=1 SV=1	0	Mouse	Mus musculus	3700	1	Q8K3K8	43.023	13	9	12	9	584	67	5.26	35.34	9	0	2903.8	2965.5	3548.6	2633	2520.3	3105
1625	High	Q8BRF7	Sec1 family domain-containing protein 1 OS=Mus musculus GN=Scfd1 PE=1 SV=1	0	Mouse	Mus musculus	902	4	Q6ZQ26;Q8BRF7;Q8BRF7-2;Q8BRF7-3	154.416	38	19	73	19	639	72.3	6.38	284.76	19	0	12389.4	12326.6	13391.8	11233.9	11141.2	12811.1
1626	High	Q99K86	Bcam protein OS=Mus musculus GN=Bcam PE=2 SV=1	0	Mouse	Mus musculus	6902	4	D3YTK7;Q8BGB4;Q99K86;Q9R069	92.343	30	14	34	14	650	70.8	6.46	116.09	14	0	7029.1	7761.4	8357.3	6373.7	6580.2	8018.1
1627	High	A2RS96	Transmembrane emp24 protein transport domain containing 5 OS=Mus musculus GN=Tmed5 PE=2 SV=1	0	Mouse	Mus musculus	1710	9	A2RS96;D3Z615;E9PXY3;E9Q2J2;Q3TW73;Q3U9T7;Q3V440;Q8C5H9;Q8VCE7	16.826	8	3	5	3	229	26.2	4.93	18	3	0	1320.5	1401.4	1593.1	1197.5	1063.1	1369.2
1628	High	G3UWG2	T-cell lymphoma invasion and metastasis 1 OS=Mus musculus GN=Tiam1 PE=1 SV=1	0	Mouse	Mus musculus	7337	9	E9Q1R7;E9Q2Y4;G3UWG2;Q3TQ81;Q3TRA4;Q3UHH6;Q3UVX2;Q60610;Q6P1D6	146.276	22	28	45	23	1591	177.3	6.64	154.32	28	5	12869.6	13211.4	10977.4	11670.9	9504.9	10467.3
1629	High	P62962	Profilin-1 OS=Mus musculus GN=Pfn1 PE=1 SV=2	0	Mouse	Mus musculus	4991	6	J3QMC2;P02584;P62962;Q3U7V7;Q5SX49;Q8CEH8	135.872	74	10	231	10	140	14.9	8.28	859.53	10	0	45993.7	46458	36408.8	41713.6	44434.3	41632.8
1630	High	Q5FW97	Enolase 1, alpha non-neuron OS=Mus musculus GN=EG433182 PE=2 SV=1	0	Mouse	Mus musculus	698	6	B0QZL1;B1ARR6;B1ARR7;Q5FW97;Q6PHC1;Q8CF78	486.587	78	42	2269	35	434	47.1	6.8	9753.45	42	8	419868	438822	351063	380798	403094	375626
1631	High	Q9QYY0	GRB2-associated-binding protein 1 OS=Mus musculus GN=Gab1 PE=1 SV=2	0	Mouse	Mus musculus	1634	1	Q9QYY0	75.329	23	12	26	12	695	76.8	5.67	87.71	12	0	4650.3	4476.3	6088.4	4217.8	4372.8	5549.4
1632	High	A2AUM0	Eukaryotic translation initiation factor 2-alpha kinase 4 OS=Mus musculus GN=Eif2ak4 PE=4 SV=1	0	Mouse	Mus musculus	4715	10	A2AUL9;A2AUM0;A2AUM1;A2AUM2;Q9QZ05;Q9QZ05-2;Q9QZ05-3;Q9QZ05-4;Q9QZ05-5;Q9QZ05-6	39.199	8	10	11	10	1648	186.4	6.34	36.95	10	0	1548.8	1576.8	1666.7	1404.8	1407.7	1498.6
1633	High	Q8R1F0	Leydig cell tumor 10 kDa protein homolog OS=Mus musculus GN=D8Ertd738e PE=2 SV=1	0	Mouse	Mus musculus	4457	2	Q8BQQ8;Q8R1F0	18.642	50	7	11	6	94	10.2	11.63	19.88	7	0	2330.3	1962.6	4846	2113.6	1963.5	4521.6
1634	High	Q8CIP4	MAP/microtubule affinity-regulating kinase 4 OS=Mus musculus GN=Mark4 PE=1 SV=1	0	Mouse	Mus musculus	3475	1	Q8CIP4	106.648	28	21	45	19	752	82.6	9.67	158.37	21	0	6919.9	8025.4	4795.1	6277	6596.8	4712.5
1635	High	P54103	DnaJ homolog subfamily C member 2 OS=Mus musculus GN=Dnajc2 PE=1 SV=2	0	Mouse	Mus musculus	10117	3	E9Q9H2;E9Q9H3;P54103	25.974	9	6	7	6	621	71.7	8.7	18.32	6	0	3315.1	3292.3	2519.1	3007.1	2700.2	2379.2
1636	High	B2RTJ8	CCR4 carbon catabolite repression 4-like (S. cerevisiae) OS=Mus musculus GN=Ccrn4l PE=2 SV=1	0	Mouse	Mus musculus	7408	5	B2RTJ8;O35710-2;Q3UEU2;Q8CGY6;Q8CGY6-2	11.767	8	3	7	3	429	48.3	7.27	17.91	3	0	1071.3	1103.9	702.9	971.8	955.5	709.6
1637	High	Q3U487	E3 ubiquitin-protein ligase HECTD3 OS=Mus musculus GN=Hectd3 PE=1 SV=2	0	Mouse	Mus musculus	3707	2	Q3U487;Q3U487-2	112.868	27	19	39	19	861	97.3	5.47	125.84	19	0	6193.5	6232.7	6148.5	5618.7	5610.5	5899.7
1638	High	Q8K566	Cysteine sulfinic acid decarboxylase OS=Mus musculus GN=Csad PE=2 SV=1	0	Mouse	Mus musculus	7813	6	D3YWS5;E9QP13;Q80WP8;Q80WP8-2;Q8K566;Q9DBE0	55.873	28	12	21	12	493	55.1	6.61	57.72	12	0	3794.3	3983	5184.7	3442.3	3646.5	5127.7
1639	High	Q9DCD6	Gamma-aminobutyric acid receptor-associated protein OS=Mus musculus GN=Gabarap PE=1 SV=2	0	Mouse	Mus musculus	5157	2	B1AR50;Q9DCD6	27.306	26	6	23	3	117	13.9	8.79	63.4	6	0	3548.1	3485.6	3441.6	3219.4	3073.5	3511.2
1640	High	P61080	Ubiquitin-conjugating enzyme E2 D1 OS=Mus musculus GN=Ube2d1 PE=2 SV=1	0	Mouse	Mus musculus	932	2	D3YUH6;P61080	11.401	12	2	3	2	147	16.6	7.42	10.51	2	0	1290.2	1425.2	1233.3	1170.7	1165.5	1292.7
1641	High	Q7TNM2	Tripartite motif-containing protein 46 OS=Mus musculus GN=Trim46 PE=2 SV=1	0	Mouse	Mus musculus	7544	6	D3YXA6;E9PUI3;J3JSM8;Q3TC52;Q7TNM2;Q7TNM2-2	108.572	34	19	34	19	759	83.4	7.65	132.9	19	0	10005.1	9415	7093.7	9078.4	7760.6	6574
1642	High	Q9D0B6	Protein PBDC1 OS=Mus musculus GN=Pbdc1 PE=2 SV=1	0	Mouse	Mus musculus	4445	2	Q9D0B6;Q9D0B6-2	57.352	54	9	22	9	198	22.2	4.55	82.24	9	0	5811.7	5939.5	4764.6	5273.5	5216.7	5186.1
1643	High	Q05BD6	Glutamate receptor, metabotropic 8 OS=Mus musculus GN=Grm8 PE=2 SV=1	0	Mouse	Mus musculus	2346	6	A7MD55;B7ZMR4;D3YZL1;Q05BD6;Q3UYA3;Q5NCH9	55.462	14	12	23	10	908	101.6	8.15	79.23	12	0	4090.8	4050	3019	3712.1	3648.3	3346.2
1644	High	Q80U53	MKIAA0254 protein (Fragment) OS=Mus musculus GN=Snx19 PE=2 SV=1	0	Mouse	Mus musculus	8493	6	Q3TQ83;Q6P4T1;Q80U53;Q8C068;Q99KI8;Q9CUU6	71.727	19	15	23	15	1031	113.3	5.14	72.9	15	0	5391.6	5104.8	4779.5	4892.9	4861.5	4818.7
1645	High	Q60519-3	Isoform 3 of Semaphorin-5B OS=Mus musculus GN=Sema5b	0.006	Mouse	Mus musculus	6157	3	Q60519;Q60519-2;Q60519-3	4.815	1	1	1	1	1122	123.1	7.75	4	1	0	228.6	186.5	161	207.5	194.5	147.2
1646	High	Q6PGK3	Protein 2700097O09Rik OS=Mus musculus GN=2700097O09Rik PE=2 SV=1	0	Mouse	Mus musculus	4896	3	Q6PGK3;Q8C576;Q9CZH1	11.071	12	3	3	3	301	34.1	5.45	10.33	3	0	665.4	590.3	808.3	603.9	600	846.5
1647	High	O08797	Protein Serpinb9 OS=Mus musculus GN=Serpinb9 PE=2 SV=1	0	Mouse	Mus musculus	5034	8	F6V5V4;O08797;O08806;Q80UK5;Q80Y29;Q8BMT0;Q8VHQ1;Q9DAZ7	81.688	40	13	28	12	374	42.2	5.4	87.18	13	1	4396	4377.4	4623.5	3989.9	4181.7	4668.5
1648	High	P59759	MKL/myocardin-like protein 2 OS=Mus musculus GN=Mkl2 PE=1 SV=1	0	Mouse	Mus musculus	7742	12	A3KMF2;B9EJ16;G3X8R8;P15247;P59759;Q3UU65;Q5DTZ3;Q61789-2;Q8VIM5;Q8VIM5-3;Q8VIM5-4;Q8VIM5-5	116.861	25	21	45	17	1080	117.5	6.16	148.6	21	3	16741.9	17729.7	8766.1	15195.9	13030.6	8620.4
1649	High	Q68EG4	Slc4a3 protein OS=Mus musculus GN=Slc4a3 PE=2 SV=1	0	Mouse	Mus musculus	1089	12	D3YWK8;D3Z3U9;D3Z5A2;F6Q7T0;F6S265;F8WHM3;P16283;P16283-2;P16283-3;Q68EG4;Q8BLC4;Q9ERP4	79.518	16	17	29	15	1239	136.6	7.11	89.5	17	2	8292.5	7726.5	7407.6	7527.1	7597.8	7648.1
1650	High	Q8K212	Phosphofurin acidic cluster sorting protein 1 OS=Mus musculus GN=Pacs1 PE=2 SV=2	0	Mouse	Mus musculus	6725	3	Q3TAB8;Q3TP27;Q8K212	243.31	41	32	119	30	961	104.8	7.74	433.46	32	2	30817.6	31895	20380.2	27973.3	26489.7	20529.6
1651	High	Q6PAR0	Kelch domain-containing protein 10 OS=Mus musculus GN=Klhdc10 PE=1 SV=1	0	Mouse	Mus musculus	7419	3	Q6PAR0;Q6PAR0-2;Q6PAR0-3	11.995	8	2	2	2	439	49	9.32	8.78	2	0	268.3	235.8	236.8	243.6	253.1	261.2
1652	High	Q811G0	Protein PTHB1 OS=Mus musculus GN=Bbs9 PE=1 SV=2	0	Mouse	Mus musculus	7015	6	D3Z389;D3Z6T1;Q811G0;Q811G0-2;Q811G0-3;Q811G0-4	19.641	7	5	5	5	885	99	6.13	16.56	5	0	677.4	578.9	450.6	614.9	551.7	501.7
1653	High	P27038	Activin receptor type-2A OS=Mus musculus GN=Acvr2a PE=1 SV=1	0.001	Mouse	Mus musculus	4720	2	P27038;Q8BRV4	9.345	4	2	2	2	513	57.9	5.92	6.85	2	0	137.8	171.7	97.8	125.1	145.3	97.6
1654	High	P97438	Potassium channel subfamily K member 2 OS=Mus musculus GN=Kcnk2 PE=1 SV=3	0.002	Mouse	Mus musculus	5427	3	P97438;P97438-2;Q6P6P9	7.549	4	2	4	2	426	46.8	8.05	10.9	2	0	987.5	783.4	463.4	896.6	706.5	463.6
1655	High	Q3TXX3	Protrudin OS=Mus musculus GN=Zfyve27 PE=1 SV=2	0	Mouse	Mus musculus	6545	2	Q3TXX3;Q3TXX3-2	13.164	7	3	5	3	415	46.2	5.35	22.55	3	0	1017.6	921.4	956.1	924.1	852	857.8
1656	High	O70628	High affinity cGMP-specific 3',5'-cyclic phosphodiesterase 9A OS=Mus musculus GN=Pde9a PE=2 SV=1	0	Mouse	Mus musculus	4501	5	D3YTQ4;D3Z408;O70628;Q3THT7;Q8BSU4	15.19	9	4	5	4	534	61.6	5.95	16.89	4	0	989.4	820.1	1364.6	898.5	906.7	1464
1657	High	B2RSY3	Hepatocyte cell adhesion molecule OS=Mus musculus GN=Hepacam PE=2 SV=1	0	Mouse	Mus musculus	1023	1	B2RSY3	110.413	39	14	92	14	418	46.3	9.42	374.74	14	0	16257.5	16152.2	28565.5	14767.1	16289.1	27474
1658	High	P56565	Protein S100-A1 OS=Mus musculus GN=S100a1 PE=1 SV=2	0	Mouse	Mus musculus	5529	4	P56565;Q91V77;Q9D3M4;Q9JL08	43.741	40	5	46	5	94	10.5	4.5	177.48	5	0	6919.1	6717.3	7904.7	6285.9	6246.8	7164.4
1659	High	P15327	Bisphosphoglycerate mutase OS=Mus musculus GN=Bpgm PE=2 SV=2	0	Mouse	Mus musculus	5609	5	D3YUE8;D3YYH3;D3Z223;P15327;Q3TAQ8	74.431	45	12	29	12	259	30	7.06	93.29	12	0	7225	7175.5	8126.1	6564.1	6632.1	10490.6
1660	High	Q9QZM0	Ubiquilin-2 OS=Mus musculus GN=Ubqln2 PE=1 SV=2	0	Mouse	Mus musculus	7739	2	Q3V2J6;Q9QZM0	128.238	33	13	82	9	638	67.3	5.22	335.61	13	5	13019.3	12807.5	9846.7	11828.7	12258.7	10651.1
1661	High	C5NTX9	Sialidase 4 OS=Mus musculus GN=Neu4 PE=2 SV=1	0	Mouse	Mus musculus	3465	2	C5NTX9;Q8BZL1	11.194	8	2	3	2	501	55	6.47	12.97	2	0	143.6	135.7	120	130.5	135.9	131.9
1662	High	A2AN96	Retinoblastoma binding protein 9 OS=Mus musculus GN=Rbbp9 PE=2 SV=1	0	Mouse	Mus musculus	1995	2	A2AN96;Q80YU9	68.205	66	9	26	9	186	20.9	5.97	110.34	9	0	8038.1	8426.2	6886.5	7303.7	8059.8	8527.9
1663	High	Q80U48	MKIAA0285 protein (Fragment) OS=Mus musculus GN=mKIAA0285 PE=4 SV=1	0	Mouse	Mus musculus	4825	1	Q80U48	92.451	36	13	47	1	508	54.9	7.17	206.22	13	0	559.4	589.4	318.8	508.3	468.2	292.4
1664	High	Q9Z1L5	Voltage-dependent calcium channel subunit alpha-2/delta-3 OS=Mus musculus GN=Cacna2d3 PE=1 SV=1	0	Mouse	Mus musculus	2254	1	Q9Z1L5	207.444	35	33	85	33	1091	122.7	5.73	304.49	33	0	21899.5	23208	12782.7	19902.9	20688.7	12596.2
1665	High	Q14A90	Dihydrouridine synthase 2-like (SMM1, S. cerevisiae) OS=Mus musculus GN=Dus2 PE=2 SV=1	0	Mouse	Mus musculus	9140	2	D3Z4C7;Q14A90	14.784	8	3	3	3	493	55.3	6.34	11.35	3	0	419	400.1	441.1	380.8	371.4	422.7
1666	High	Q5SYD0	Unconventional myosin-Id OS=Mus musculus GN=Myo1d PE=1 SV=1	0	Mouse	Mus musculus	6715	7	B2RWZ2;Q3UG58;Q5SUA5;Q5SYD0;Q5SYD0-2;Q8K063;Q91ZI5	348.818	51	54	181	53	1006	116	9.41	618.6	54	1	33846.4	31082.7	63584	30760.7	38233.6	62399.4
1667	High	Q923S9	Ras-related protein Rab-30 OS=Mus musculus GN=Rab30 PE=2 SV=1	0	Mouse	Mus musculus	9631	5	D3YV16;D3Z444;Q8BNU1;Q8BRM8;Q923S9	56.005	49	10	118	8	203	23	4.97	365.47	10	0	5115.9	5098.6	6376.7	4649.6	4838.7	5585.1
1668	High	Q8BR63	Protein FAM177A1 OS=Mus musculus GN=Fam177a1 PE=2 SV=1	0	Mouse	Mus musculus	6675	2	Q3TVY3;Q8BR63	54.775	39	7	21	7	207	23.6	4.59	75.45	7	0	4309.1	4115.6	5769.1	3916.4	4587.2	5645.9
1669	High	Q8BJD1	Inter-alpha-trypsin inhibitor heavy chain H5 OS=Mus musculus GN=Itih5 PE=2 SV=1	0	Mouse	Mus musculus	148	2	Q8BJD1;Q8BK33	56.669	17	15	19	15	952	106.7	8.16	57.92	15	0	5558.2	5187	6724.2	5051.8	4674.8	6337.4
1670	High	P43025	Tetranectin OS=Mus musculus GN=Clec3b PE=1 SV=2	0.001	Mouse	Mus musculus	2278	2	P43025;Q8CFZ6	9.779	16	3	4	3	202	22.2	5.66	8.6	3	0	418.4	394.2	790.1	380.3	378.5	525.5
1671	High	P15626	Glutathione S-transferase Mu 2 OS=Mus musculus GN=Gstm2 PE=1 SV=2	0	Mouse	Mus musculus	4898	4	D3YX76;F6Y363;J3QQ61;P15626	67.968	56	12	84	2	218	25.7	7.39	324.42	12	4	4143.6	3793.7	3846.2	3766.4	3780.9	4458
1672	High	Q9D6S7	Ribosome-recycling factor, mitochondrial OS=Mus musculus GN=Mrrf PE=1 SV=1	0	Mouse	Mus musculus	8015	1	Q9D6S7	64.563	32	7	30	7	262	29	9.85	142.8	7	0	6074.5	6368.2	6879.2	5521.8	5758.4	7109.1
1673	High	Q9D0P8	Intraflagellar transport protein 27 homolog OS=Mus musculus GN=Ift27 PE=1 SV=1	0.001	Mouse	Mus musculus	5239	1	Q9D0P8	8.113	12	2	2	2	186	20.8	5.2	7.62	2	0	741.7	662.5	665.6	674.2	608.7	717.1
1674	High	Q7TNI2	Transmembrane protein 59-like OS=Mus musculus GN=Tmem59l PE=2 SV=1	0.003	Mouse	Mus musculus	711	1	Q7TNI2	5.927	7	1	1	1	337	37.6	7.69	5.75	1	0	72.2	65.4	75.2	65.6	63.9	68.5
1675	High	Q99PV8-3	Isoform 3 of B-cell lymphoma/leukemia 11B OS=Mus musculus GN=Bcl11b	0	Mouse	Mus musculus	3709	20	B2RR24;B2RX01;B2RX31;B9EKU2;G3X9I0;O88248;O88249;O88412;Q3TEG9;Q3UH06;Q3UH06-2;Q3UH06-3;Q3UHV1;Q66L36;Q80WR2;Q8BSL0;Q8BU00-2;Q99PV8;Q99PV8-2;Q99PV8-3	55.773	21	12	16	8	690	74.1	7.69	44.02	12	3	4750.7	3595.3	2604.5	4318.7	3240.9	2590.8
1676	High	Q9CZX0-2	Isoform 2 of Elongator complex protein 3 OS=Mus musculus GN=Elp3	0	Mouse	Mus musculus	2327	2	Q9CZX0;Q9CZX0-2	110.186	31	16	50	16	566	64.2	9.01	188.13	16	0	11522.9	10901.9	10553.6	10475.5	10579.8	11092.8
1677	High	Q8BT06	Putative uncharacterized protein OS=Mus musculus GN=Cd63 PE=2 SV=1	0	Mouse	Mus musculus	3935	3	Q3UC80;Q549D0;Q8BT06	11.626	7	2	4	2	249	26.8	7.37	13.91	2	0	1341.6	1406.3	1802.2	1219.9	1355.4	1842.6
1678	High	Q61851-2	Isoform 2 of Fibroblast growth factor receptor 3 OS=Mus musculus GN=Fgfr3	0	Mouse	Mus musculus	8914	34	D3Z2T9;E3W997;E9QNJ9;F2Z480;F6TK14;P11440;P16277;Q03142;Q03142-2;Q04859;Q04859-2;Q04859-3;Q3TAT8;Q3TJ05;Q3TQL1;Q3U4J9;Q3U4K6;Q3UPE1;Q3UZZ3;Q3V3A1;Q3V3A1-3;Q61563;Q61851;Q61851-2;Q64261;Q69ZV0;Q78EG8;Q7TSI8;Q80YP0;Q8CBY7;Q8R4A4;Q99052;Q99JW7;Q9JKV2	31.565	11	8	18	3	803	88.2	6.51	50.56	8	1	919.3	1136.4	1034	835.9	893.4	920.4
1679	High	Q3TDF3	Putative uncharacterized protein OS=Mus musculus GN=Ttc1 PE=2 SV=1	0	Mouse	Mus musculus	7215	4	A2AJK8;Q3TDF3;Q91Z38;Q9CTZ9	54.253	36	11	26	11	292	33.2	5.05	85.38	11	0	8118.9	8342.8	9064.8	7382.6	7653.1	8548.5
1680	High	Q3TAA8	Phosphatidylinositol glycan anchor biosynthesis class U protein OS=Mus musculus GN=Pigu PE=2 SV=1	0	Mouse	Mus musculus	712	3	Q3TAA8;Q3TRB7;Q8K358	20.739	9	3	7	3	435	49.9	7.72	21.27	3	0	1029.2	1049.6	1039.1	936	909.2	969.2
1681	High	Q6PHP6	Leucine rich repeat protein 2, neuronal OS=Mus musculus GN=Lrrn2 PE=2 SV=1	0.002	Mouse	Mus musculus	605	2	Q6PHP6;Q6US92	7.575	4	2	2	2	730	81.1	7.97	6.38	2	0	459.4	422.7	375.5	417.8	447.6	396.5
1682	High	P54310-2	Isoform 2 of Hormone-sensitive lipase OS=Mus musculus GN=Lipe	0	Mouse	Mus musculus	4321	4	E9Q4M2;P54310;P54310-2;Q9CTW2	40.4	16	11	12	11	802	88	7.96	39.87	11	0	3485.7	3314.6	3753.4	3170.3	3341.6	3848.5
1683	High	P27641	X-ray repair cross-complementing protein 5 OS=Mus musculus GN=Xrcc5 PE=2 SV=4	0	Mouse	Mus musculus	5987	2	P27641;Q9CRI5	24.166	8	6	7	6	732	83	5.16	22.43	6	0	2307.5	2228.8	2317.9	2098.8	2052.3	2417.3
1684	High	Q8BY35	FYVE, RhoGEF and PH domain-containing protein 2 OS=Mus musculus GN=Fgd2 PE=1 SV=1	0.001	Mouse	Mus musculus	3232	3	E9PVB8;Q8BY35;Q8BY35-2	9.445	2	1	2	1	655	74.6	6.67	6.97	1	0	308.7	273.7	231.7	280.8	265.6	222.2
1685	High	Q8BYK4	Retinol dehydrogenase 12 OS=Mus musculus GN=Rdh12 PE=2 SV=1	0.001	Mouse	Mus musculus	3251	2	D3YY80;Q8BYK4	8.683	7	2	4	1	316	35.3	9.61	10.81	2	0	128.7	141.7	133.2	117.1	132.8	138
1686	High	F6S4K9	Protein 4.1 (Fragment) OS=Mus musculus GN=Epb4.1 PE=1 SV=1	0	Mouse	Mus musculus	4220	6	B6ZHC2;B6ZHC3;F6S4K9;F7CR30;Q3U0G7;Q3V048	43.587	22	9	21	2	375	40.3	4.64	59.84	9	0	741.7	637.9	1135.5	674.9	527.5	880
1687	High	Q9Z2X2	26S proteasome non-ATPase regulatory subunit 10 OS=Mus musculus GN=Psmd10 PE=1 SV=3	0	Mouse	Mus musculus	8568	2	A2AG83;Q9Z2X2	32.502	37	6	9	6	231	25.1	6.06	26.05	6	0	2060.4	2034.7	1898.8	1874.9	1811.6	1908.6
1688	High	Q3T9U8	Putative uncharacterized protein OS=Mus musculus GN=Entpd2 PE=2 SV=1	0	Mouse	Mus musculus	8207	3	O55026-2;Q3T9U8;Q921R1	52.541	26	10	18	10	495	54.3	8.37	54.19	10	0	5833.8	6016.2	3643.3	5308.6	6050.3	4472.1
1689	High	B2RQ76	DNA segment, Chr 17, human D6S56E 3 OS=Mus musculus GN=Vwa7 PE=2 SV=1	0.005	Mouse	Mus musculus	3672	2	B2RQ76;B9EJA5	4.931	1	1	1	1	891	95.9	6.54	3.24	1	0	117.4	89.7	499	106.8	101.6	284.7
1690	High	Q3TD71	Secretory carrier membrane protein 1 OS=Mus musculus GN=Scamp1 PE=2 SV=1	0	Mouse	Mus musculus	8432	5	D3YTP4;Q3TD71;Q3TSA8;Q3UY11;Q9D577	166.75	42	15	102	15	338	38	7.71	430.11	15	0	21106.8	20839.4	17673.9	19207.4	17655.9	17185.8
1691	High	Q8BM41	Protein LSM14 homolog B OS=Mus musculus GN=Lsm14b PE=2 SV=1	0	Mouse	Mus musculus	6444	3	Q3TS70;Q4KL69;Q8BM41	32.953	36	8	11	1	305	33.2	9.74	38.28	8	0	368.1	322.9	375.8	335	255.2	324.5
1692	High	Q61595-3	Isoform 3 of Kinectin OS=Mus musculus GN=Ktn1	0	Mouse	Mus musculus	7443	17	Q61595;Q61595-10;Q61595-11;Q61595-12;Q61595-13;Q61595-14;Q61595-15;Q61595-16;Q61595-2;Q61595-3;Q61595-4;Q61595-5;Q61595-6;Q61595-7;Q61595-8;Q61595-9;Q6A0E9	387.94	53	65	164	2	1228	140.9	6.13	584.71	65	0	477.5	478.7	462.1	434.6	440.6	469.7
1693	High	E9Q9A3	Clathrin coat assembly protein AP180 OS=Mus musculus GN=Snap91 PE=1 SV=2	0	Mouse	Mus musculus	9300	7	E9Q9A3;E9QLK9;E9QQ05;Q3TWS4;Q3UI39;Q8BQA2;Q8CHE0	360.228	36	34	449	1	838	86	5.07	1783.32	34	0	635.6	629.1	527.2	578.5	517.6	434.8
1694	High	Q9Z0V2	Potassium voltage-gated channel subfamily D member 2 OS=Mus musculus GN=Kcnd2 PE=1 SV=1	0	Mouse	Mus musculus	9229	1	Q9Z0V2	83.682	21	13	34	11	630	70.5	8.07	132.2	13	2	6533.9	5820.3	10026	5947	5664.9	7618.6
1695	High	H3BJD6	Protein Ppp1r9a OS=Mus musculus GN=Ppp1r9a PE=1 SV=1	0	Mouse	Mus musculus	2152	13	H3BJA6;H3BJD0;H3BJD6;H3BKE7;H3BKQ7;H3BL28;Q3UUK5;Q3UXW4;Q7TN74;Q7TSA7;Q80TH3;Q80ZL7;Q8BMP0	302.191	37	46	150	44	1292	144.3	5.55	538.06	46	2	47141.9	43640.1	21378.5	42908.7	34256.2	21206.3
1696	High	Q5EBJ4	Ermin OS=Mus musculus GN=Ermn PE=1 SV=1	0	Mouse	Mus musculus	1453	1	Q5EBJ4	140.439	62	16	85	16	281	32.1	4.59	349.53	16	0	14928.4	14364.2	26702.2	13588.4	17466.2	24153.6
1697	High	O35215	D-dopachrome decarboxylase OS=Mus musculus GN=Ddt PE=1 SV=3	0	Mouse	Mus musculus	8380	2	G3UZN1;O35215	59.13	65	6	50	6	118	13.1	6.54	186.9	6	0	8929.8	9213.2	11133.4	8128.5	9207.7	12897.9
1698	High	Q3USB7	Inactive phospholipase C-like protein 1 OS=Mus musculus GN=Plcl1 PE=1 SV=3	0	Mouse	Mus musculus	3337	2	E0CZ30;Q3USB7	249.626	35	34	90	33	1096	122.6	5.64	315.78	34	0	18851.2	17408.8	23682.7	17159.7	17613	22675.4
1699	High	A3KG59	Peptidase M20 domain-containing protein 2 OS=Mus musculus GN=Pm20d2 PE=2 SV=1	0.003	Mouse	Mus musculus	6707	2	A3KG59;A3KG59-2	6.146	6	3	5	2	431	46.5	5.25	11.33	3	0	859.5	762	788.9	782.4	769.8	800
1700	High	B2RY79	Dock9 protein OS=Mus musculus GN=Dock9 PE=2 SV=1	0	Mouse	Mus musculus	4199	7	B2RY08;B2RY79;E9QMR2;Q3UYH1;Q6PF84;Q7TN11;Q8BIK4-3	269.254	28	47	83	2	2058	234.7	7.56	274.43	47	46	17126.7	17766	25230.7	15592.3	16427.7	23168.5
1701	High	H3BJQ9	Homeobox protein cut-like OS=Mus musculus GN=Cux1 PE=3 SV=1	0	Mouse	Mus musculus	6161	16	E9QKE9;H3BJ26;H3BJL7;H3BJQ9;H3BK24;H3BKF6;H3BL09;H3BLS0;P53564;P53564-2;P53564-3;P53564-4;P53564-5;Q3UMF6;Q3V2M8;Q5BL05	70.06	11	16	18	5	1517	165.7	6.19	61.53	16	11	3904.7	3817.2	3847.5	3555	3130.3	3939
1702	High	Q6PFD5	Disks large-associated protein 3 OS=Mus musculus GN=Dlgap3 PE=1 SV=1	0	Mouse	Mus musculus	9267	2	B1AS06;Q6PFD5	186.663	38	30	89	28	977	105.8	8.76	316.7	30	1	29674	31499.1	16127.1	27018.7	25057	15200.6
1703	High	Q9CXY1	Transmembrane protein 175 OS=Mus musculus GN=Tmem175 PE=1 SV=2	0.002	Mouse	Mus musculus	1954	3	Q8BHJ8;Q8BM80;Q9CXY1	7.115	5	2	2	2	499	55.5	6.79	6.84	2	0	583.2	636.7	519.7	531	535.2	500.3
1704	High	Q99J49	Tubb2a protein (Fragment) OS=Mus musculus GN=Tubb2a PE=2 SV=1	0	Mouse	Mus musculus	8885	2	Q62363;Q99J49	431.517	76	23	2120	1	298	34	4.91	7074.96	23	0	752.8	635	661.8	685.5	812.1	547.3
1705	High	N0DTI5	NADH-ubiquinone oxidoreductase chain 5 OS=Mus musculus GN=ND5 PE=3 SV=1	0	Mouse	Mus musculus	8918	8	N0DTI5;Q3TRR5;Q3UQ68;Q3UQD2;Q3UVI0;Q4JFM6;Q7GIP3;Q9MD82	58.358	12	7	21	7	607	68.4	9.03	82.79	7	0	5099	5124.5	6283.2	4643.1	4381.3	5396.5
1706	High	Q80XI3-4	Isoform 4 of Eukaryotic translation initiation factor 4 gamma 3 OS=Mus musculus GN=Eif4g3	0	Mouse	Mus musculus	6622	8	A2AMI4;A2AMI6;A2AMI7;Q3V075;Q80XI3-2;Q80XI3-4;Q8BQR8;Z4YKC4	309.282	37	57	119	1	1578	174.7	5.6	374.87	57	0	157	181.9	155.1	143	150.9	127.7
1707	High	Q8C6I2	Succinate dehydrogenase assembly factor 2, mitochondrial OS=Mus musculus GN=Sdhaf2 PE=2 SV=1	0	Mouse	Mus musculus	8991	3	Q8C6I2;Q8C6I2-2;Q8C6I2-3	14.756	23	4	8	4	164	19.4	6.35	28.04	4	0	2561.5	2632	3154.7	2332.9	2315.3	2402.3
1708	High	A0A075B5Y4	Protein Ighv1-81 OS=Mus musculus GN=Ighv1-81 PE=4 SV=1	0	Mouse	Mus musculus	4943	111	A0A075B5T4;A0A075B5T7;A0A075B5U2;A0A075B5U7;A0A075B5U8;A0A075B5W5;A0A075B5X2;A0A075B5Y3;A0A075B5Y4;A0A075B665;A0A075B674;A0A075B680;A0N1R4;A0N1R6;A2IXM7;K7T993;K7T9B2;K7T9P5;K7T9Q4;K7T9T8;K7TD20;K7TD85;K7TD97;K7TDB3;K7TDF1;K7TDI0;K7TGQ2;K7TGX3;K7TH06;K7TH34;K7THE6;K7THF9;K7THH3;K7TR43;K7TR77;K7TR90;K7TRH5;K7TRL3;K7TRR2;K7U5Q2;K7U5Z8;K7U661;K7U6E0;K7U6I8;P06327;Q58E61;Q8K0Z4;Q9D9B8;Q9JL83;Q9Z1C4;U…	11.072	26	3	4	1	117	13	8.79	10.22	3	1	699.2	629.5	817.3	636.8	580.9	731
1709	High	Q8K2D8	Acidic fibroblast growth factor intracellular-binding protein OS=Mus musculus GN=Fibp PE=2 SV=1	0	Mouse	Mus musculus	9508	4	Q8BTK1;Q8K2D8;Q9D8E9;Q9JI19	74.3	41	13	35	13	364	41.8	6.48	110.81	13	0	7591.6	7210.6	6493.8	6914.3	6868.5	6271.1
1710	High	E9Q263	Protein unc-13 homolog B OS=Mus musculus GN=Unc13b PE=4 SV=1	0	Mouse	Mus musculus	8117	7	E9Q263;F6X605;F7CEK4;Q3TTZ7;Q9Z1N9;Q9Z1N9-2;Q9Z1N9-3	71.665	8	15	32	1	1609	182.3	5.96	101.65	15	0	261.6	255.7	143.2	238.3	215.5	145.5
1711	High	Q00897	Alpha-1-antitrypsin 1-4 OS=Mus musculus GN=Serpina1d PE=2 SV=1	0	Mouse	Mus musculus	9450	1	Q00897	133.999	46	17	99	2	413	46	5.44	348.11	17	6	8991.9	7378.9	9491.7	8190.1	6376.3	10248.7
1712	High	Q3USJ8-2	Isoform 2 of FCH and double SH3 domains protein 2 OS=Mus musculus GN=Fchsd2	0	Mouse	Mus musculus	7715	4	Q3U0A9;Q3USJ8;Q3USJ8-2;Q3USJ8-3	36.756	10	6	10	6	764	86.8	5.6	32.68	6	0	1715.7	1670.1	1577.7	1562.7	1599.2	1647.8
1713	High	D3YUE2	Procollagen C-endopeptidase enhancer 1 OS=Mus musculus GN=Pcolce PE=4 SV=1	0.002	Mouse	Mus musculus	9446	7	D3YUE2;D3YWH0;D3YZE3;F6QJE1;Q3TX39;Q3UN82;Q61398	6.992	6	2	2	2	493	53.1	8.51	6.78	2	0	274.1	269.3	206.4	249.7	254.4	230.3
1714	High	Q2HZ94	Macrophage mannose receptor 1 OS=Mus musculus GN=Mrc1 PE=2 SV=1	0	Mouse	Mus musculus	9896	1	Q2HZ94	21.894	5	6	6	6	1456	164.9	6.83	15.88	6	0	1346.7	1249.3	1086.2	1226.7	1133.8	1008.6
[truncated: 7,311 more rows]

## Sheet: S3
Supplementary Table S3. List of differentially expressed proteins (DEPs) from peptide abundance comparison followed with width adjustments normalization
[truncated: 160 more rows]

## Sheet: S4
Supplementary Table S4. List of differentially expressed proteins (DEPs) from peptide abundance comparison followed with total abundance normalization
[truncated: 164 more rows]

[truncated: 5 more sheets: S5, S6, S7, S8, S9]
